# Supplementary material for: Online supervised attention-based recurrent depth estimation from monocular video
Source: PeerJ Comput Sci. 2020 Nov 23;6:e317. doi: 10.7717/peerj-cs.317 (PMC7924529; doi:10.7717/peerj-cs.317)
Supplement: Supplemental Information 1 [file peerj-cs-06-317-s001.zip]

Archive with 32 entries (24 files):
- rnn_attention/
- rnn_attention/.ipynb_checkpoints/
- rnn_attention/.ipynb_checkpoints/testing-checkpoint.ipynb
- rnn_attention/config/
- rnn_attention/config/.ipynb_checkpoints/
- rnn_attention/config/.ipynb_checkpoints/config_1-checkpoint.yaml
- rnn_attention/config/.ipynb_checkpoints/config_rnn-checkpoint.yaml
- rnn_attention/config/config_1.yaml
- rnn_attention/config/config_rnn.yaml
- rnn_attention/data_load.py
- rnn_attention/figures/
- rnn_attention/kitti_utils.py
- rnn_attention/layers.py
- rnn_attention/loss.py
- rnn_attention/main.py
- rnn_attention/models/
- rnn_attention/models/decoder.py
- rnn_attention/models/encoder.py
- rnn_attention/models/rnn.py
- rnn_attention/models/__pycache__/
- rnn_attention/models/__pycache__/decoder.cpython-37.pyc
- rnn_attention/models/__pycache__/encoder.cpython-37.pyc
- rnn_attention/models/__pycache__/rnn.cpython-37.pyc
- rnn_attention/README.txt
- rnn_attention/splits/
- rnn_attention/splits/test_files.txt
- rnn_attention/splits/test_sequences.txt
- rnn_attention/splits/train_files.txt
- rnn_attention/splits/train_sequences.txt
- rnn_attention/splits/val_sequences.txt
- rnn_attention/testing.ipynb
- rnn_attention/utils.py
