# Supplementary material for: Online supervised attention-based recurrent depth estimation from monocular video
Source: PeerJ Comput Sci. 2020 Nov 23;6:e317. doi: 10.7717/peerj-cs.317 (PMC7924529; doi:10.7717/peerj-cs.317)
Supplement: Supplemental Information 1 [file peerj-cs-06-317-s001.zip › rnn_attention/config/config_1.yaml]

run_name: "no_rnn_exp_test_1"
# path options
data_path: "D:\\Datasets\\kitti\\kitti_data"
test_filepath: "splits/test_files.txt"
train_filepath: "splits/train_files.txt"
checkpoint_path: "nn_checkpoints"
# training options
random_seed: 0
device: 'cuda'
n_epochs: 5
workers: 0
batch_size: 24
pretrained_enc: True
use_skips: True
log_interval: 10

# optimizer options
criterion: "l1"
optimizer: "adam"
opt_params: {lr: 0.001}
lr_decay_rate: 0.96

height: 192
width: 640

true_height: 375
true_width: 1242

# transforms option
use_color_aug: True

use_rnn: False

test_side: 2
# loss options
use_smooth_loss: True
smooth_loss_weight: 0.001
main_loss_weight: 1

# test_flag
test_flag: False
