# Supplementary material for: Online supervised attention-based recurrent depth estimation from monocular video
Source: PeerJ Comput Sci. 2020 Nov 23;6:e317. doi: 10.7717/peerj-cs.317 (PMC7924529; doi:10.7717/peerj-cs.317)
Supplement: Supplemental Information 1 [file peerj-cs-06-317-s001.zip › rnn_attention/config/config_rnn.yaml]

run_name: "run_v5_lstm_concat_pretrained_enc_dec"
# path to data
data_path: "D:\\Datasets\\kitti\\kitti_data"
# path to splits of data
train_seq_path: "splits/train_sequences.txt"
val_seq_path: "splits/val_sequences.txt"
test_seq_path: "splits/test_sequences.txt"
test_filepath: "splits/test_files.txt"
train_filepath: "splits/train_files.txt"
# folder, to store checkpoints
checkpoint_path: "nn_checkpoints"
# training options
random_seed: 0
device: 'cuda'
n_epochs: 10
workers: 0
h_s_epoch: 6 #epoch, at which freeze initial states of lstm
batch_size: 2 # number of frame sequences per batch
# use encoder 
pretrained_enc: True
use_skips: True # boolean flag to either use or not skip connection
log_interval: 10 

# optimizer options
criterion: "l1"
optimizer: "adam"
opt_params: {lr: 0.0001}
lr_decay_rate: 0.96

# spatial dimentions of compressed frame
height: 192
width: 640

# initial dimensions of frame
true_height: 375
true_width: 1242

side: 2

# rnn options
lstm_dim: 512
kernel_size: 3

# sequence options
att_n_mask: 3
n_sequence: 9
train_n_tuples: 30
test_n_tuples: 10

# transforms option
use_color_aug: True

use_rnn: True 
use_pretrained_enc_dec: True 
exp_v: 'v5'
# fuse
v4_type: 'fuse'
v5_type: 'concat'
# loss options
use_smooth_loss: True
smooth_loss_weight: 0.001
main_loss_weight: 1

# test_flag
test_flag: False
# just for checking the valid func
debug: True


encoder_model_path: "nn_checkpoints/150520/no_rnn_exp_test_1_2020-05-15_12-31-51/encoder/encoder_model_4.pth"
decoder_model_path: "nn_checkpoints/150520/no_rnn_exp_test_1_2020-05-15_12-31-51/decoder/decoder_model_4.pth"
clstm_model_path: "nn_checkpoints/130520/run_exp_rnn_v1_2020-05-13_00-24-00/clstm/clstm_model_10.pth"

# paths to pretrained encoder/decoder (single image)
encoder_best_ss_model: "nn_checkpoints/best_enc_dec/encoder_model_11.pth"
decoder_best_ss_model: "nn_checkpoints/best_enc_dec/decoder_model_11.pth"
