# Supplementary material for: Online supervised attention-based recurrent depth estimation from monocular video
Source: PeerJ Comput Sci. 2020 Nov 23;6:e317. doi: 10.7717/peerj-cs.317 (PMC7924529; doi:10.7717/peerj-cs.317)
Supplement: Supplemental Information 1 [file peerj-cs-06-317-s001.zip › rnn_attention/data_load.py]

import torch
import math
import numpy as np

import os 
import cv2
import random 
from PIL import Image

from torch.utils.data import Dataset
import skimage
from torchvision import transforms
import torch.nn.functional as F

from kitti_utils import generate_depth_map


def pil_loader(path):
    # open path as file to avoid ResourceWarning
    # (https://github.com/python-pillow/Pillow/issues/835)
    with open(path, 'rb') as f:
        with Image.open(f) as img:
            return img.convert('RGB')

class KITTIDataset_v1(Dataset):
    """Superclass for different types of KITTI dataset loaders
    """
    def __init__(self, config, sequences, is_train):
        super(KITTIDataset_v1, self).__init__()

        self.config = config
        self.sequences = sequences

        self.loader = pil_loader
        self.full_res_shape = (1242, 375)
        self.height = config['height']
        self.width = config['width']
        self.is_train = is_train

        try:
            self.brightness, self.contrast = (0.8, 1.2), (0.8, 1.2)
            self.saturation, self.hue = (0.8, 1.2), (-0.1, 0.1)
            transforms.ColorJitter.get_params(self.brightness, self.contrast, self.saturation, self.hue)
        except TypeError:
            self.brightness = 0.2
            self.contrast = 0.2
            self.saturation = 0.2
            self.hue = 0.1

        self.color_aug = transforms.ColorJitter.get_params(self.brightness, self.contrast, self.saturation, self.hue)

    def check_depth(self):
        line = self.filenames[0].split()
        scene_name = line[0]
        frame_index = int(line[1])

        velo_filename = os.path.join(
            self.data_path,
            scene_name,
            "velodyne_points/data/{:010d}.bin".format(int(frame_index)))

        return os.path.isfile(velo_filename)


    def __len__(self):
        return len(self.sequences)

    def __getitem__(self, index):
        sequence_name, frame_range = self.sequences[index]
        frame_fnames = [self.get_image_path(x, sequence_name) for x in frame_range]

        do_flip = self.is_train and random.random() > 0.5
        do_color_aug = self.config['use_color_aug'] and self.is_train and random.random() > 0.5

        rgb = np.array([self.get_color(x, do_flip, do_color_aug) for x in frame_fnames])
        rgb = np.transpose(rgb, (0, 3, 1, 2))
        rgb = torch.tensor(rgb).float()

        depth = np.array([self.get_depth(x, sequence_name, do_flip) for x in frame_range[self.config['att_n_mask']:]])
        depth = torch.tensor(depth).unsqueeze(1).float()

        return (rgb, depth)

    def get_image_path(self, frame_index, sequence_name):
        
        scene_date, scene_name = sequence_name.split('/')
        f_str = "{:010d}.jpg".format(frame_index)
        
        image_path = os.path.join(
            self.config['data_path'], 
            scene_date, 
            scene_name, 
            "image_0{}".format(self.config['side']), 
            "data", 
            f_str)
        
        return image_path


    def get_color(self, image_path, do_flip, do_color_aug):
        color = self.loader(image_path)
        color = color.resize((self.width, self.height))

        if do_flip:
            color = color.transpose(Image.FLIP_LEFT_RIGHT)

        if do_color_aug:
            color = self.color_aug(color)

        return np.asarray(color)

    def get_depth(self, frame_index, sequence_name, do_flip):
        
        scene_date, scene_name = sequence_name.split('/')

        calib_path = os.path.join(self.config['data_path'], scene_date)

        velo_filename = os.path.join(
            self.config['data_path'],
            scene_date,
            scene_name,
            "velodyne_points/data/{:010d}.bin".format(frame_index))

        depth_gt = generate_depth_map(calib_path, velo_filename, self.config['side'])

        depth_gt = skimage.transform.resize(
            depth_gt, self.full_res_shape[::-1], order=0, preserve_range=True, mode='constant')

        if do_flip:
            depth_gt = np.fliplr(depth_gt).copy()

        return depth_gt

class KITTIDataset_v2(Dataset):
    """Superclass for different types of KITTI dataset loaders
    """
    def __init__(self, config, filenames, is_train):
        super(KITTIDataset_v2, self).__init__()

        self.config = config
        self.filenames = filenames

        self.loader = pil_loader
        self.full_res_shape = (1242, 375)
        self.height = config['height']
        self.width = config['width']
        self.is_train = is_train

        self.side_dict = {'l':2,'r':3}

        try:
            self.brightness, self.contrast = (0.8, 1.2), (0.8, 1.2)
            self.saturation, self.hue = (0.8, 1.2), (-0.1, 0.1)
            transforms.ColorJitter.get_params(self.brightness, self.contrast, self.saturation, self.hue)
        except TypeError:
            self.brightness = 0.2
            self.contrast = 0.2
            self.saturation = 0.2
            self.hue = 0.1

        self.color_aug = transforms.ColorJitter.get_params(self.brightness, self.contrast, self.saturation, self.hue)

    def __len__(self):
        return len(self.filenames)

    def __getitem__(self, index):

        filename = self.filenames[index]
        sequence_name, frame_index, side = filename.split()
        frame_index = int(frame_index)

        frame_fname = self.get_image_path(frame_index, sequence_name, self.side_dict[side])

        do_flip = self.is_train and random.random() > 0.5
        do_color_aug = self.config['use_color_aug'] and self.is_train and random.random() > 0.5

        rgb = self.get_color(frame_fname, do_flip, do_color_aug)

        rgb = np.transpose(rgb, (2, 0, 1))
        
        rgb = torch.tensor(rgb).float()

        depth = self.get_depth(frame_index, sequence_name, do_flip)

        depth = torch.tensor(depth).unsqueeze(0).float()

        return (rgb, depth)

    def get_image_path(self, frame_index, sequence_name, side):

        scene_date, scene_name = sequence_name.split('/')
        f_str = "{:010d}.jpg".format(frame_index)
        
        image_path = os.path.join(
            self.config['data_path'], 
            scene_date, 
            scene_name, 
            "image_0{}".format(side), 
            "data", 
            f_str)
        
        return image_path


    def get_color(self, image_path, do_flip, do_color_aug):
        color = self.loader(image_path)
        color = color.resize((self.width, self.height))

        if do_flip:
            color = color.transpose(Image.FLIP_LEFT_RIGHT)

        if do_color_aug:
            color = self.color_aug(color)

        return np.asarray(color)

    def get_depth(self, frame_index, sequence_name, do_flip):
        
        scene_date, scene_name = sequence_name.split('/')

        calib_path = os.path.join(self.config['data_path'], scene_date)
        filename = "{:010d}.bin".format(frame_index)
        
        velo_filename = os.path.join(
            self.config['data_path'],
            scene_date,
            scene_name,
            "velodyne_points/data",
            filename)

        depth_gt = generate_depth_map(calib_path, velo_filename)
        depth_gt = skimage.transform.resize(
            depth_gt, self.full_res_shape[::-1], order=0, preserve_range=True, mode='constant')

        if do_flip:
            depth_gt = np.fliplr(depth_gt).copy()

        return depth_gt

class KITTIDataset_v3(Dataset):
    """Superclass for different types of KITTI dataset loaders
    """
    def __init__(self, config, test_frame_idxs, sequence_name):
        super(KITTIDataset_v3, self).__init__()

        self.config = config
        self.test_frame_idxs = test_frame_idxs
        self.sequence_name = sequence_name

        self.frame_idxs = os.listdir(os.path.join(config['data_path'], sequence_name, 'image_02', 'data'))
        self.frame_filenames  = [os.path.join(config['data_path'], sequence_name, 'image_02', 'data', x) for x in self.frame_idxs]

    
        self.loader = pil_loader
        self.full_res_shape = (1242, 375)
        self.height = config['height']
        self.width = config['width']

    def __len__(self):
        return len(self.frame_filenames)

    def __getitem__(self, index):

        frame_fname = self.frame_filenames[index]
        frame_idx = self.frame_idxs[index].split('.')[0]

        rgb = self.get_color(frame_fname)
        rgb = np.transpose(rgb, (2, 0, 1))
        rgb = torch.tensor(rgb).float().unsqueeze(0)

        if frame_idx in self.test_frame_idxs:

            depth = self.get_depth(frame_idx, self.sequence_name)

            depth = torch.tensor(depth).unsqueeze(0).float()
            depth = depth.unsqueeze(0)
        else:
            depth = 0

        return (frame_idx, rgb, depth)

    def get_color(self, image_path):
        color = self.loader(image_path)
        color = color.resize((self.width, self.height))

        return np.asarray(color)

    def get_depth(self, frame_index, sequence_name):
        
        scene_date, scene_name = sequence_name.split('/')

        calib_path = os.path.join(self.config['data_path'], scene_date)
        filename = "{}.bin".format(frame_index)
        
        velo_filename = os.path.join(
            self.config['data_path'],
            scene_date,
            scene_name,
            "velodyne_points/data",
            filename)

        depth_gt = generate_depth_map(calib_path, velo_filename)
        depth_gt = skimage.transform.resize(
            depth_gt, self.full_res_shape[::-1], order=0, preserve_range=True, mode='constant')

        return depth_gt
