# Supplementary material for: Online supervised attention-based recurrent depth estimation from monocular video
Source: PeerJ Comput Sci. 2020 Nov 23;6:e317. doi: 10.7717/peerj-cs.317 (PMC7924529; doi:10.7717/peerj-cs.317)
Supplement: Supplemental Information 1 [file peerj-cs-06-317-s001.zip › rnn_attention/loss.py]

import torch
import math
import numpy as np

import torch.nn as nn
import torch.nn.functional as F

def get_smooth_loss(disp, img):
    """Computes the smoothness loss for a disparity image
    The color image is used for edge-aware smoothness
    """
    grad_disp_x = torch.abs(disp[:, :, :, :-1] - disp[:, :, :, 1:])
    grad_disp_y = torch.abs(disp[:, :, :-1, :] - disp[:, :, 1:, :])

    grad_img_x = torch.mean(torch.abs(img[:, :, :, :-1] - img[:, :, :, 1:]), 1, keepdim=True)
    grad_img_y = torch.mean(torch.abs(img[:, :, :-1, :] - img[:, :, 1:, :]), 1, keepdim=True)

    grad_disp_x *= torch.exp(-grad_img_x)
    grad_disp_y *= torch.exp(-grad_img_y)

    return grad_disp_x.mean() + grad_disp_y.mean()

class MaskedMSELoss(nn.Module):
    def __init__(self):
        super(MaskedMSELoss, self).__init__()

    def forward(self, pred, target):
        assert pred.dim() == target.dim(), "inconsistent dimensions"
                
        valid_mask = (target>0).detach()
        diff = target - pred
        diff = diff[valid_mask]
        self.loss = (diff ** 2).mean()
        return self.loss

class MaskedL1Loss(nn.Module):
    def __init__(self):
        super(MaskedL1Loss, self).__init__()

    def forward(self, pred, target):
        assert pred.dim() == target.dim(), "inconsistent dimensions"
        
        valid_mask = (target>0).detach()
        diff = target - pred
        diff = diff[valid_mask]
        self.loss = diff.abs().mean()
        return self.loss

class BerHu(nn.Module):
    def __init__(self, threshold=0.2):
        super(BerHu, self).__init__()
        self.threshold = threshold
    
    def forward(self, pred, target):
        assert pred.dim() == target.dim(), "inconsistent dimensions"

        valid_mask = (target>0).detach()

        diff = target - pred
        diff = diff[valid_mask]

        delta = self.threshold * torch.max(diff.abs()).data.cpu().numpy()

        part1 = -F.threshold(-diff.abs(), -delta, 0.)
        part2 = F.threshold(diff**2 - delta**2, 0., -delta**2.) + delta**2
        part2 = part2 / (2.*delta)

        loss = part1 + part2
        loss = torch.sum(loss)
        return loss


def compute_depth_errors(gt, pred):
    """Computation of error metrics between predicted and ground truth depths
    """
    thresh = torch.max((gt / pred), (pred / gt))
    a1 = (thresh < 1.25     ).float().mean()
    a2 = (thresh < 1.25 ** 2).float().mean()
    a3 = (thresh < 1.25 ** 3).float().mean()

    rmse = (gt - pred) ** 2
    rmse = torch.sqrt(rmse.mean())

    rmse_log = (torch.log(gt) - torch.log(pred)) ** 2
    rmse_log = torch.sqrt(rmse_log.mean())

    abs_rel = torch.mean(torch.abs(gt - pred) / gt)

    sq_rel = torch.mean((gt - pred) ** 2 / gt)

    return abs_rel, sq_rel, rmse, rmse_log, a1, a2, a3

def compute_depth_losses(self, inputs, outputs, losses):

    depth_pred = outputs[("depth", 0, 0)]
    depth_pred = torch.clamp(F.interpolate(
        depth_pred, [375, 1242], mode="bilinear", align_corners=False), 1e-3, 80)
    depth_pred = depth_pred.detach()

    depth_gt = inputs["depth_gt"]
    mask = depth_gt > 0

    # garg/eigen crop
    crop_mask = torch.zeros_like(mask)
    crop_mask[:, :, 153:371, 44:1197] = 1
    mask = mask * crop_mask

    depth_gt = depth_gt[mask]
    depth_pred = depth_pred[mask]
    depth_pred *= torch.median(depth_gt) / torch.median(depth_pred)

    depth_pred = torch.clamp(depth_pred, min=1e-3, max=80)

    depth_errors = compute_depth_errors(depth_gt, depth_pred)

    for i, metric in enumerate(self.depth_metric_names):
        losses[metric] = np.array(depth_errors[i].cpu())
