# Supplementary material for: Online supervised attention-based recurrent depth estimation from monocular video
Source: PeerJ Comput Sci. 2020 Nov 23;6:e317. doi: 10.7717/peerj-cs.317 (PMC7924529; doi:10.7717/peerj-cs.317)
Supplement: Supplemental Information 1 [file peerj-cs-06-317-s001.zip › rnn_attention/models/decoder.py]

import numpy as np

import torch
import torch.nn as nn
import torch.nn.functional as F

from collections import OrderedDict


class ConvBlock(nn.Module):
    """Layer to perform a convolution followed by ELU
    """
    def __init__(self, in_channels, out_channels):
        super(ConvBlock, self).__init__()

        self.conv = Conv3x3(in_channels, out_channels)
        self.nonlin = nn.ELU(inplace=True)

    def forward(self, x):
        out = self.conv(x)
        out = self.nonlin(out)
        return out


class Conv3x3(nn.Module):
    """Layer to pad and convolve input
    """
    def __init__(self, in_channels, out_channels, use_refl=True):
        super(Conv3x3, self).__init__()

        if use_refl:
            self.pad = nn.ReflectionPad2d(1)
        else:
            self.pad = nn.ZeroPad2d(1)
        self.conv = nn.Conv2d(int(in_channels), int(out_channels), 3)

    def forward(self, x):
        out = self.pad(x)
        out = self.conv(out)
        return out

def upsample(x):
    """Upsample input tensor by a factor of 2
    """
    return F.interpolate(x, scale_factor=2, mode="nearest")

class DepthDecoder(nn.Module):
    def __init__(self, num_ch_enc, scales=range(4), num_output_channels=1, use_skips=True):
        super(DepthDecoder, self).__init__()

        self.num_output_channels = num_output_channels
        self.use_skips = use_skips
        self.upsample_mode = 'nearest'
        self.scales = scales

        self.num_ch_enc = num_ch_enc
        self.num_ch_dec = np.array([16, 32, 64, 128, 256])

        # decoder
        self.convs = OrderedDict()
        for i in range(4, -1, -1):
            # upconv_0
            num_ch_in = self.num_ch_enc[-1] if i == 4 else self.num_ch_dec[i + 1]
            num_ch_out = self.num_ch_dec[i]
            self.convs[("upconv", i, 0)] = ConvBlock(num_ch_in, num_ch_out)

            # upconv_1
            num_ch_in = self.num_ch_dec[i]
            if self.use_skips and i > 0:
                num_ch_in += self.num_ch_enc[i - 1]
            num_ch_out = self.num_ch_dec[i]
            self.convs[("upconv", i, 1)] = ConvBlock(num_ch_in, num_ch_out)

        for s in self.scales:
            self.convs[("dispconv", s)] = Conv3x3(self.num_ch_dec[s], self.num_output_channels)

        self.decoder = nn.ModuleList(list(self.convs.values()))
        self.sigmoid = nn.Sigmoid()

    def forward(self, input_features):
        self.outputs = {}

        # decoder
        x = input_features[-1]
        for i in range(4, -1, -1):
            x = self.convs[("upconv", i, 0)](x)
            x = [upsample(x)]
            if self.use_skips and i > 0:
                x += [input_features[i - 1]]
            x = torch.cat(x, 1)
            x = self.convs[("upconv", i, 1)](x)
            if i in self.scales:
                self.outputs[("disp", i)] = self.sigmoid(self.convs[("dispconv", i)](x))

        return self.outputs

class DepthDecoder_v1(nn.Module):
    def __init__(self, num_ch_enc, scales=range(4), num_output_channels=1, use_skips=True):
        super(DepthDecoder_v1, self).__init__()

        self.num_output_channels = num_output_channels
        self.use_skips = use_skips
        self.upsample_mode = 'nearest'
        self.scales = scales

        self.num_ch_enc = num_ch_enc
        self.num_ch_dec = np.array([16, 32, 64, 128, 256])

        # decoder
        self.convs = OrderedDict()
        for i in range(4, -1, -1):
            # upconv_0
            num_ch_in = self.num_ch_enc[-1] if i == 4 else self.num_ch_dec[i + 1]
            num_ch_out = self.num_ch_dec[i]
            self.convs[("upconv", i, 0)] = ConvBlock(num_ch_in, num_ch_out)

            # upconv_1
            num_ch_in = self.num_ch_dec[i]
            if self.use_skips and i > 0:
                num_ch_in += self.num_ch_enc[i - 1]
            num_ch_out = self.num_ch_dec[i]
            self.convs[("upconv", i, 1)] = ConvBlock(num_ch_in, num_ch_out)

        self.convs[("dispconv", 0)] = Conv3x3(self.num_ch_dec[0], self.num_output_channels)

        self.decoder = nn.ModuleList(list(self.convs.values()))
        self.sigmoid = nn.Sigmoid()

    def forward(self, input_features):

        x = input_features[-1]
        for i in range(4, -1, -1):
            x = self.convs[("upconv", i, 0)](x)
            x = [upsample(x)]
            if self.use_skips and i > 0:
                x += [input_features[i - 1]]
            x = torch.cat(x, 1)
            x = self.convs[("upconv", i, 1)](x)

        disp = self.sigmoid(self.convs[("dispconv", 0)](x))

        return disp

class DepthDecoder_v2(nn.Module):
    def __init__(self, num_ch_enc, scales=range(4), rnn_out_dim=128, num_output_channels=1, use_skips=True):
        super(DepthDecoder_v2, self).__init__()

        self.num_output_channels = num_output_channels
        self.use_skips = use_skips
        self.upsample_mode = 'nearest'
        self.scales = scales

        self.num_ch_enc = num_ch_enc
        self.num_ch_dec = np.array([16, 32, 64, 128, 256])

        # decoder
        self.conv1d = nn.Conv1d(num_ch_enc[-1]+rnn_out_dim, num_ch_enc[-1], (3,3), padding=1)

        self.convs = OrderedDict()
        for i in range(4, -1, -1):
            # upconv_0
            num_ch_in = self.num_ch_enc[-1] if i == 4 else self.num_ch_dec[i + 1]
            num_ch_out = self.num_ch_dec[i]
            self.convs[("upconv", i, 0)] = ConvBlock(num_ch_in, num_ch_out)

            # upconv_1
            num_ch_in = self.num_ch_dec[i]
            if self.use_skips and i > 0:
                num_ch_in += self.num_ch_enc[i - 1]
            num_ch_out = self.num_ch_dec[i]
            self.convs[("upconv", i, 1)] = ConvBlock(num_ch_in, num_ch_out)

        self.convs[("dispconv", 0)] = Conv3x3(self.num_ch_dec[0], self.num_output_channels)

        self.decoder = nn.ModuleList(list(self.convs.values()))
        self.sigmoid = nn.Sigmoid()

    def forward(self, input_features):

        x = input_features[-1]
        # conv1d above concated encoder output + lstm output
        x = self.conv1d(x)
        for i in range(4, -1, -1):
            x = self.convs[("upconv", i, 0)](x)
            x = [upsample(x)]
            if self.use_skips and i > 0:
                x += [input_features[i - 1]]
            x = torch.cat(x, 1)
            x = self.convs[("upconv", i, 1)](x)

        disp = self.sigmoid(self.convs[("dispconv", 0)](x))

        return disp
