# Supplementary material for: Online supervised attention-based recurrent depth estimation from monocular video
Source: PeerJ Comput Sci. 2020 Nov 23;6:e317. doi: 10.7717/peerj-cs.317 (PMC7924529; doi:10.7717/peerj-cs.317)
Supplement: Supplemental Information 1 [file peerj-cs-06-317-s001.zip › rnn_attention/README.txt]

data_load.py contains dataset classes (either for processing single image, or frame sequences)	
kitti_utils.py contains function utils to work with kitti data
loss.py contains loss functions
layers.py contains convLSTM layer module
utils.py contains different functions, used during training
main.py contains main training/evaluation pipeline

models folder contains scripts with model classes 
config folder contains yaml files, where experiment setups can be changed
(config_1 for training on single images, config_rnn for training on frame sequences)
split folder contains txt files with dataset split


to train none-rnn network, u should first modify config/config_1 file (data paths, batch size, number of workers, etc)
command example: python main.py --config config/config_1.yaml
none-rnn network have only one experiment setup, while rnn-network have different setups (six actually)
for working with frame sequences, which can be changed via config['exp_v'] paramaters. 
Possible values: v1, v2, v3, v4, v5, v6
v1 - encoder-clstm(1 layer)-decoder
v2 - encoder-clstm(2 layer) with attention step-decoder
v3 - encoder-cgru(1 layer)-decoder
v4 - encoder-cgru(1 layer) with concatenation/fusion step (can be changed via v4_type param in config)-decoder
v5 - encoder-clstm(1 layer) with concatenation/fusion step (can be changed via v5_type param in config)-decoder
v6 - encoder-cgru(2 layer) with attention step-decoder
each experiment setup should be manually changed in config file before running script
command example: python main.py --config config/config_rnn.yaml
