# Supplementary material for: Online supervised attention-based recurrent depth estimation from monocular video
Source: PeerJ Comput Sci. 2020 Nov 23;6:e317. doi: 10.7717/peerj-cs.317 (PMC7924529; doi:10.7717/peerj-cs.317)
Supplement: Supplemental Information 1 [file peerj-cs-06-317-s001.zip › rnn_attention/splits/test_files.txt]

2011_09_26/2011_09_26_drive_0002_sync 0000000069 l
2011_09_26/2011_09_26_drive_0002_sync 0000000054 l
2011_09_26/2011_09_26_drive_0002_sync 0000000042 l
2011_09_26/2011_09_26_drive_0002_sync 0000000057 l
2011_09_26/2011_09_26_drive_0002_sync 0000000030 l
2011_09_26/2011_09_26_drive_0002_sync 0000000027 l
2011_09_26/2011_09_26_drive_0002_sync 0000000012 l
2011_09_26/2011_09_26_drive_0002_sync 0000000075 l
2011_09_26/2011_09_26_drive_0002_sync 0000000036 l
2011_09_26/2011_09_26_drive_0002_sync 0000000033 l
2011_09_26/2011_09_26_drive_0002_sync 0000000015 l
2011_09_26/2011_09_26_drive_0002_sync 0000000072 l
2011_09_26/2011_09_26_drive_0002_sync 0000000003 l
2011_09_26/2011_09_26_drive_0002_sync 0000000039 l
2011_09_26/2011_09_26_drive_0002_sync 0000000009 l
2011_09_26/2011_09_26_drive_0002_sync 0000000051 l
2011_09_26/2011_09_26_drive_0002_sync 0000000060 l
2011_09_26/2011_09_26_drive_0002_sync 0000000021 l
2011_09_26/2011_09_26_drive_0002_sync 0000000000 l
2011_09_26/2011_09_26_drive_0002_sync 0000000024 l
2011_09_26/2011_09_26_drive_0002_sync 0000000045 l
2011_09_26/2011_09_26_drive_0002_sync 0000000018 l
2011_09_26/2011_09_26_drive_0002_sync 0000000048 l
2011_09_26/2011_09_26_drive_0002_sync 0000000006 l
2011_09_26/2011_09_26_drive_0002_sync 0000000063 l
2011_09_26/2011_09_26_drive_0009_sync 0000000000 l
2011_09_26/2011_09_26_drive_0009_sync 0000000016 l
2011_09_26/2011_09_26_drive_0009_sync 0000000032 l
2011_09_26/2011_09_26_drive_0009_sync 0000000048 l
2011_09_26/2011_09_26_drive_0009_sync 0000000064 l
2011_09_26/2011_09_26_drive_0009_sync 0000000080 l
2011_09_26/2011_09_26_drive_0009_sync 0000000096 l
2011_09_26/2011_09_26_drive_0009_sync 0000000112 l
2011_09_26/2011_09_26_drive_0009_sync 0000000128 l
2011_09_26/2011_09_26_drive_0009_sync 0000000144 l
2011_09_26/2011_09_26_drive_0009_sync 0000000160 l
2011_09_26/2011_09_26_drive_0009_sync 0000000176 l
2011_09_26/2011_09_26_drive_0009_sync 0000000196 l
2011_09_26/2011_09_26_drive_0009_sync 0000000212 l
2011_09_26/2011_09_26_drive_0009_sync 0000000228 l
2011_09_26/2011_09_26_drive_0009_sync 0000000244 l
2011_09_26/2011_09_26_drive_0009_sync 0000000260 l
2011_09_26/2011_09_26_drive_0009_sync 0000000276 l
2011_09_26/2011_09_26_drive_0009_sync 0000000292 l
2011_09_26/2011_09_26_drive_0009_sync 0000000308 l
2011_09_26/2011_09_26_drive_0009_sync 0000000324 l
2011_09_26/2011_09_26_drive_0009_sync 0000000340 l
2011_09_26/2011_09_26_drive_0009_sync 0000000356 l
2011_09_26/2011_09_26_drive_0009_sync 0000000372 l
2011_09_26/2011_09_26_drive_0009_sync 0000000388 l
2011_09_26/2011_09_26_drive_0013_sync 0000000090 l
2011_09_26/2011_09_26_drive_0013_sync 0000000050 l
2011_09_26/2011_09_26_drive_0013_sync 0000000110 l
2011_09_26/2011_09_26_drive_0013_sync 0000000115 l
2011_09_26/2011_09_26_drive_0013_sync 0000000060 l
2011_09_26/2011_09_26_drive_0013_sync 0000000105 l
2011_09_26/2011_09_26_drive_0013_sync 0000000125 l
2011_09_26/2011_09_26_drive_0013_sync 0000000020 l
2011_09_26/2011_09_26_drive_0013_sync 0000000140 l
2011_09_26/2011_09_26_drive_0013_sync 0000000085 l
2011_09_26/2011_09_26_drive_0013_sync 0000000070 l
2011_09_26/2011_09_26_drive_0013_sync 0000000080 l
2011_09_26/2011_09_26_drive_0013_sync 0000000065 l
2011_09_26/2011_09_26_drive_0013_sync 0000000095 l
2011_09_26/2011_09_26_drive_0013_sync 0000000130 l
2011_09_26/2011_09_26_drive_0013_sync 0000000100 l
2011_09_26/2011_09_26_drive_0013_sync 0000000010 l
2011_09_26/2011_09_26_drive_0013_sync 0000000030 l
2011_09_26/2011_09_26_drive_0013_sync 0000000000 l
2011_09_26/2011_09_26_drive_0013_sync 0000000135 l
2011_09_26/2011_09_26_drive_0013_sync 0000000040 l
2011_09_26/2011_09_26_drive_0013_sync 0000000005 l
2011_09_26/2011_09_26_drive_0013_sync 0000000120 l
2011_09_26/2011_09_26_drive_0013_sync 0000000045 l
2011_09_26/2011_09_26_drive_0013_sync 0000000035 l
2011_09_26/2011_09_26_drive_0020_sync 0000000003 l
2011_09_26/2011_09_26_drive_0020_sync 0000000069 l
2011_09_26/2011_09_26_drive_0020_sync 0000000057 l
2011_09_26/2011_09_26_drive_0020_sync 0000000012 l
2011_09_26/2011_09_26_drive_0020_sync 0000000072 l
2011_09_26/2011_09_26_drive_0020_sync 0000000018 l
2011_09_26/2011_09_26_drive_0020_sync 0000000063 l
2011_09_26/2011_09_26_drive_0020_sync 0000000000 l
2011_09_26/2011_09_26_drive_0020_sync 0000000084 l
2011_09_26/2011_09_26_drive_0020_sync 0000000015 l
2011_09_26/2011_09_26_drive_0020_sync 0000000066 l
2011_09_26/2011_09_26_drive_0020_sync 0000000006 l
2011_09_26/2011_09_26_drive_0020_sync 0000000048 l
2011_09_26/2011_09_26_drive_0020_sync 0000000060 l
2011_09_26/2011_09_26_drive_0020_sync 0000000009 l
2011_09_26/2011_09_26_drive_0020_sync 0000000033 l
2011_09_26/2011_09_26_drive_0020_sync 0000000021 l
2011_09_26/2011_09_26_drive_0020_sync 0000000075 l
2011_09_26/2011_09_26_drive_0020_sync 0000000027 l
2011_09_26/2011_09_26_drive_0020_sync 0000000045 l
2011_09_26/2011_09_26_drive_0020_sync 0000000078 l
2011_09_26/2011_09_26_drive_0020_sync 0000000036 l
2011_09_26/2011_09_26_drive_0020_sync 0000000051 l
2011_09_26/2011_09_26_drive_0020_sync 0000000054 l
2011_09_26/2011_09_26_drive_0020_sync 0000000042 l
2011_09_26/2011_09_26_drive_0023_sync 0000000018 l
2011_09_26/2011_09_26_drive_0023_sync 0000000090 l
2011_09_26/2011_09_26_drive_0023_sync 0000000126 l
2011_09_26/2011_09_26_drive_0023_sync 0000000378 l
2011_09_26/2011_09_26_drive_0023_sync 0000000036 l
2011_09_26/2011_09_26_drive_0023_sync 0000000288 l
2011_09_26/2011_09_26_drive_0023_sync 0000000198 l
2011_09_26/2011_09_26_drive_0023_sync 0000000450 l
2011_09_26/2011_09_26_drive_0023_sync 0000000144 l
2011_09_26/2011_09_26_drive_0023_sync 0000000072 l
2011_09_26/2011_09_26_drive_0023_sync 0000000252 l
2011_09_26/2011_09_26_drive_0023_sync 0000000180 l
2011_09_26/2011_09_26_drive_0023_sync 0000000432 l
2011_09_26/2011_09_26_drive_0023_sync 0000000396 l
2011_09_26/2011_09_26_drive_0023_sync 0000000054 l
2011_09_26/2011_09_26_drive_0023_sync 0000000468 l
2011_09_26/2011_09_26_drive_0023_sync 0000000306 l
2011_09_26/2011_09_26_drive_0023_sync 0000000108 l
2011_09_26/2011_09_26_drive_0023_sync 0000000162 l
2011_09_26/2011_09_26_drive_0023_sync 0000000342 l
2011_09_26/2011_09_26_drive_0023_sync 0000000270 l
2011_09_26/2011_09_26_drive_0023_sync 0000000414 l
2011_09_26/2011_09_26_drive_0023_sync 0000000216 l
2011_09_26/2011_09_26_drive_0023_sync 0000000360 l
2011_09_26/2011_09_26_drive_0023_sync 0000000324 l
2011_09_26/2011_09_26_drive_0027_sync 0000000077 l
2011_09_26/2011_09_26_drive_0027_sync 0000000035 l
2011_09_26/2011_09_26_drive_0027_sync 0000000091 l
2011_09_26/2011_09_26_drive_0027_sync 0000000112 l
2011_09_26/2011_09_26_drive_0027_sync 0000000007 l
2011_09_26/2011_09_26_drive_0027_sync 0000000175 l
2011_09_26/2011_09_26_drive_0027_sync 0000000042 l
2011_09_26/2011_09_26_drive_0027_sync 0000000098 l
2011_09_26/2011_09_26_drive_0027_sync 0000000133 l
2011_09_26/2011_09_26_drive_0027_sync 0000000161 l
2011_09_26/2011_09_26_drive_0027_sync 0000000014 l
2011_09_26/2011_09_26_drive_0027_sync 0000000126 l
2011_09_26/2011_09_26_drive_0027_sync 0000000168 l
2011_09_26/2011_09_26_drive_0027_sync 0000000070 l
2011_09_26/2011_09_26_drive_0027_sync 0000000084 l
2011_09_26/2011_09_26_drive_0027_sync 0000000140 l
2011_09_26/2011_09_26_drive_0027_sync 0000000049 l
2011_09_26/2011_09_26_drive_0027_sync 0000000000 l
2011_09_26/2011_09_26_drive_0027_sync 0000000182 l
2011_09_26/2011_09_26_drive_0027_sync 0000000147 l
2011_09_26/2011_09_26_drive_0027_sync 0000000056 l
2011_09_26/2011_09_26_drive_0027_sync 0000000063 l
2011_09_26/2011_09_26_drive_0027_sync 0000000021 l
2011_09_26/2011_09_26_drive_0027_sync 0000000119 l
2011_09_26/2011_09_26_drive_0027_sync 0000000028 l
2011_09_26/2011_09_26_drive_0029_sync 0000000380 l
2011_09_26/2011_09_26_drive_0029_sync 0000000394 l
2011_09_26/2011_09_26_drive_0029_sync 0000000324 l
2011_09_26/2011_09_26_drive_0029_sync 0000000000 l
2011_09_26/2011_09_26_drive_0029_sync 0000000268 l
2011_09_26/2011_09_26_drive_0029_sync 0000000366 l
2011_09_26/2011_09_26_drive_0029_sync 0000000296 l
2011_09_26/2011_09_26_drive_0029_sync 0000000014 l
2011_09_26/2011_09_26_drive_0029_sync 0000000028 l
2011_09_26/2011_09_26_drive_0029_sync 0000000182 l
2011_09_26/2011_09_26_drive_0029_sync 0000000168 l
2011_09_26/2011_09_26_drive_0029_sync 0000000196 l
2011_09_26/2011_09_26_drive_0029_sync 0000000140 l
2011_09_26/2011_09_26_drive_0029_sync 0000000084 l
2011_09_26/2011_09_26_drive_0029_sync 0000000056 l
2011_09_26/2011_09_26_drive_0029_sync 0000000112 l
2011_09_26/2011_09_26_drive_0029_sync 0000000352 l
2011_09_26/2011_09_26_drive_0029_sync 0000000126 l
2011_09_26/2011_09_26_drive_0029_sync 0000000070 l
2011_09_26/2011_09_26_drive_0029_sync 0000000310 l
2011_09_26/2011_09_26_drive_0029_sync 0000000154 l
2011_09_26/2011_09_26_drive_0029_sync 0000000098 l
2011_09_26/2011_09_26_drive_0029_sync 0000000408 l
2011_09_26/2011_09_26_drive_0029_sync 0000000042 l
2011_09_26/2011_09_26_drive_0029_sync 0000000338 l
2011_09_26/2011_09_26_drive_0036_sync 0000000000 l
2011_09_26/2011_09_26_drive_0036_sync 0000000128 l
2011_09_26/2011_09_26_drive_0036_sync 0000000192 l
2011_09_26/2011_09_26_drive_0036_sync 0000000032 l
2011_09_26/2011_09_26_drive_0036_sync 0000000352 l
2011_09_26/2011_09_26_drive_0036_sync 0000000608 l
2011_09_26/2011_09_26_drive_0036_sync 0000000224 l
2011_09_26/2011_09_26_drive_0036_sync 0000000576 l
2011_09_26/2011_09_26_drive_0036_sync 0000000672 l
2011_09_26/2011_09_26_drive_0036_sync 0000000064 l
2011_09_26/2011_09_26_drive_0036_sync 0000000448 l
2011_09_26/2011_09_26_drive_0036_sync 0000000704 l
2011_09_26/2011_09_26_drive_0036_sync 0000000640 l
2011_09_26/2011_09_26_drive_0036_sync 0000000512 l
2011_09_26/2011_09_26_drive_0036_sync 0000000768 l
2011_09_26/2011_09_26_drive_0036_sync 0000000160 l
2011_09_26/2011_09_26_drive_0036_sync 0000000416 l
2011_09_26/2011_09_26_drive_0036_sync 0000000480 l
2011_09_26/2011_09_26_drive_0036_sync 0000000800 l
2011_09_26/2011_09_26_drive_0036_sync 0000000288 l
2011_09_26/2011_09_26_drive_0036_sync 0000000544 l
2011_09_26/2011_09_26_drive_0036_sync 0000000096 l
2011_09_26/2011_09_26_drive_0036_sync 0000000384 l
2011_09_26/2011_09_26_drive_0036_sync 0000000256 l
2011_09_26/2011_09_26_drive_0036_sync 0000000320 l
2011_09_26/2011_09_26_drive_0046_sync 0000000000 l
2011_09_26/2011_09_26_drive_0046_sync 0000000005 l
2011_09_26/2011_09_26_drive_0046_sync 0000000010 l
2011_09_26/2011_09_26_drive_0046_sync 0000000015 l
2011_09_26/2011_09_26_drive_0046_sync 0000000020 l
2011_09_26/2011_09_26_drive_0046_sync 0000000025 l
2011_09_26/2011_09_26_drive_0046_sync 0000000030 l
2011_09_26/2011_09_26_drive_0046_sync 0000000035 l
2011_09_26/2011_09_26_drive_0046_sync 0000000040 l
2011_09_26/2011_09_26_drive_0046_sync 0000000045 l
2011_09_26/2011_09_26_drive_0046_sync 0000000050 l
2011_09_26/2011_09_26_drive_0046_sync 0000000055 l
2011_09_26/2011_09_26_drive_0046_sync 0000000060 l
2011_09_26/2011_09_26_drive_0046_sync 0000000065 l
2011_09_26/2011_09_26_drive_0046_sync 0000000070 l
2011_09_26/2011_09_26_drive_0046_sync 0000000075 l
2011_09_26/2011_09_26_drive_0046_sync 0000000080 l
2011_09_26/2011_09_26_drive_0046_sync 0000000085 l
2011_09_26/2011_09_26_drive_0046_sync 0000000090 l
2011_09_26/2011_09_26_drive_0046_sync 0000000095 l
2011_09_26/2011_09_26_drive_0046_sync 0000000100 l
2011_09_26/2011_09_26_drive_0046_sync 0000000105 l
2011_09_26/2011_09_26_drive_0046_sync 0000000110 l
2011_09_26/2011_09_26_drive_0046_sync 0000000115 l
2011_09_26/2011_09_26_drive_0046_sync 0000000120 l
2011_09_26/2011_09_26_drive_0048_sync 0000000000 l
2011_09_26/2011_09_26_drive_0048_sync 0000000001 l
2011_09_26/2011_09_26_drive_0048_sync 0000000002 l
2011_09_26/2011_09_26_drive_0048_sync 0000000003 l
2011_09_26/2011_09_26_drive_0048_sync 0000000004 l
2011_09_26/2011_09_26_drive_0048_sync 0000000005 l
2011_09_26/2011_09_26_drive_0048_sync 0000000006 l
2011_09_26/2011_09_26_drive_0048_sync 0000000007 l
2011_09_26/2011_09_26_drive_0048_sync 0000000008 l
2011_09_26/2011_09_26_drive_0048_sync 0000000009 l
2011_09_26/2011_09_26_drive_0048_sync 0000000010 l
2011_09_26/2011_09_26_drive_0048_sync 0000000011 l
2011_09_26/2011_09_26_drive_0048_sync 0000000012 l
2011_09_26/2011_09_26_drive_0048_sync 0000000013 l
2011_09_26/2011_09_26_drive_0048_sync 0000000014 l
2011_09_26/2011_09_26_drive_0048_sync 0000000015 l
2011_09_26/2011_09_26_drive_0048_sync 0000000016 l
2011_09_26/2011_09_26_drive_0048_sync 0000000017 l
2011_09_26/2011_09_26_drive_0048_sync 0000000018 l
2011_09_26/2011_09_26_drive_0048_sync 0000000019 l
2011_09_26/2011_09_26_drive_0048_sync 0000000020 l
2011_09_26/2011_09_26_drive_0048_sync 0000000021 l
2011_09_26/2011_09_26_drive_0052_sync 0000000046 l
2011_09_26/2011_09_26_drive_0052_sync 0000000014 l
2011_09_26/2011_09_26_drive_0052_sync 0000000036 l
2011_09_26/2011_09_26_drive_0052_sync 0000000028 l
2011_09_26/2011_09_26_drive_0052_sync 0000000026 l
2011_09_26/2011_09_26_drive_0052_sync 0000000050 l
2011_09_26/2011_09_26_drive_0052_sync 0000000040 l
2011_09_26/2011_09_26_drive_0052_sync 0000000008 l
2011_09_26/2011_09_26_drive_0052_sync 0000000016 l
2011_09_26/2011_09_26_drive_0052_sync 0000000044 l
2011_09_26/2011_09_26_drive_0052_sync 0000000018 l
2011_09_26/2011_09_26_drive_0052_sync 0000000032 l
2011_09_26/2011_09_26_drive_0052_sync 0000000042 l
2011_09_26/2011_09_26_drive_0052_sync 0000000010 l
2011_09_26/2011_09_26_drive_0052_sync 0000000020 l
2011_09_26/2011_09_26_drive_0052_sync 0000000048 l
2011_09_26/2011_09_26_drive_0052_sync 0000000052 l
2011_09_26/2011_09_26_drive_0052_sync 0000000006 l
2011_09_26/2011_09_26_drive_0052_sync 0000000030 l
2011_09_26/2011_09_26_drive_0052_sync 0000000012 l
2011_09_26/2011_09_26_drive_0052_sync 0000000038 l
2011_09_26/2011_09_26_drive_0052_sync 0000000000 l
2011_09_26/2011_09_26_drive_0052_sync 0000000002 l
2011_09_26/2011_09_26_drive_0052_sync 0000000004 l
2011_09_26/2011_09_26_drive_0052_sync 0000000022 l
2011_09_26/2011_09_26_drive_0056_sync 0000000011 l
2011_09_26/2011_09_26_drive_0056_sync 0000000033 l
2011_09_26/2011_09_26_drive_0056_sync 0000000242 l
2011_09_26/2011_09_26_drive_0056_sync 0000000253 l
2011_09_26/2011_09_26_drive_0056_sync 0000000286 l
2011_09_26/2011_09_26_drive_0056_sync 0000000154 l
2011_09_26/2011_09_26_drive_0056_sync 0000000099 l
2011_09_26/2011_09_26_drive_0056_sync 0000000220 l
2011_09_26/2011_09_26_drive_0056_sync 0000000022 l
2011_09_26/2011_09_26_drive_0056_sync 0000000077 l
2011_09_26/2011_09_26_drive_0056_sync 0000000187 l
2011_09_26/2011_09_26_drive_0056_sync 0000000143 l
2011_09_26/2011_09_26_drive_0056_sync 0000000066 l
2011_09_26/2011_09_26_drive_0056_sync 0000000176 l
2011_09_26/2011_09_26_drive_0056_sync 0000000110 l
2011_09_26/2011_09_26_drive_0056_sync 0000000275 l
2011_09_26/2011_09_26_drive_0056_sync 0000000264 l
2011_09_26/2011_09_26_drive_0056_sync 0000000198 l
2011_09_26/2011_09_26_drive_0056_sync 0000000055 l
2011_09_26/2011_09_26_drive_0056_sync 0000000088 l
2011_09_26/2011_09_26_drive_0056_sync 0000000121 l
2011_09_26/2011_09_26_drive_0056_sync 0000000209 l
2011_09_26/2011_09_26_drive_0056_sync 0000000165 l
2011_09_26/2011_09_26_drive_0056_sync 0000000231 l
2011_09_26/2011_09_26_drive_0056_sync 0000000044 l
2011_09_26/2011_09_26_drive_0059_sync 0000000056 l
2011_09_26/2011_09_26_drive_0059_sync 0000000000 l
2011_09_26/2011_09_26_drive_0059_sync 0000000344 l
2011_09_26/2011_09_26_drive_0059_sync 0000000358 l
2011_09_26/2011_09_26_drive_0059_sync 0000000316 l
2011_09_26/2011_09_26_drive_0059_sync 0000000238 l
2011_09_26/2011_09_26_drive_0059_sync 0000000098 l
2011_09_26/2011_09_26_drive_0059_sync 0000000112 l
2011_09_26/2011_09_26_drive_0059_sync 0000000028 l
2011_09_26/2011_09_26_drive_0059_sync 0000000014 l
2011_09_26/2011_09_26_drive_0059_sync 0000000330 l
2011_09_26/2011_09_26_drive_0059_sync 0000000154 l
2011_09_26/2011_09_26_drive_0059_sync 0000000042 l
2011_09_26/2011_09_26_drive_0059_sync 0000000302 l
2011_09_26/2011_09_26_drive_0059_sync 0000000182 l
2011_09_26/2011_09_26_drive_0059_sync 0000000288 l
2011_09_26/2011_09_26_drive_0059_sync 0000000140 l
2011_09_26/2011_09_26_drive_0059_sync 0000000274 l
2011_09_26/2011_09_26_drive_0059_sync 0000000224 l
2011_09_26/2011_09_26_drive_0059_sync 0000000372 l
2011_09_26/2011_09_26_drive_0059_sync 0000000196 l
2011_09_26/2011_09_26_drive_0059_sync 0000000126 l
2011_09_26/2011_09_26_drive_0059_sync 0000000084 l
2011_09_26/2011_09_26_drive_0059_sync 0000000210 l
2011_09_26/2011_09_26_drive_0059_sync 0000000070 l
2011_09_26/2011_09_26_drive_0064_sync 0000000528 l
2011_09_26/2011_09_26_drive_0064_sync 0000000308 l
2011_09_26/2011_09_26_drive_0064_sync 0000000044 l
2011_09_26/2011_09_26_drive_0064_sync 0000000352 l
2011_09_26/2011_09_26_drive_0064_sync 0000000066 l
2011_09_26/2011_09_26_drive_0064_sync 0000000000 l
2011_09_26/2011_09_26_drive_0064_sync 0000000506 l
2011_09_26/2011_09_26_drive_0064_sync 0000000176 l
2011_09_26/2011_09_26_drive_0064_sync 0000000022 l
2011_09_26/2011_09_26_drive_0064_sync 0000000242 l
2011_09_26/2011_09_26_drive_0064_sync 0000000462 l
2011_09_26/2011_09_26_drive_0064_sync 0000000418 l
2011_09_26/2011_09_26_drive_0064_sync 0000000110 l
2011_09_26/2011_09_26_drive_0064_sync 0000000440 l
2011_09_26/2011_09_26_drive_0064_sync 0000000396 l
2011_09_26/2011_09_26_drive_0064_sync 0000000154 l
2011_09_26/2011_09_26_drive_0064_sync 0000000374 l
2011_09_26/2011_09_26_drive_0064_sync 0000000088 l
2011_09_26/2011_09_26_drive_0064_sync 0000000286 l
2011_09_26/2011_09_26_drive_0064_sync 0000000550 l
2011_09_26/2011_09_26_drive_0064_sync 0000000264 l
2011_09_26/2011_09_26_drive_0064_sync 0000000220 l
2011_09_26/2011_09_26_drive_0064_sync 0000000330 l
2011_09_26/2011_09_26_drive_0064_sync 0000000484 l
2011_09_26/2011_09_26_drive_0064_sync 0000000198 l
2011_09_26/2011_09_26_drive_0084_sync 0000000283 l
2011_09_26/2011_09_26_drive_0084_sync 0000000361 l
2011_09_26/2011_09_26_drive_0084_sync 0000000270 l
2011_09_26/2011_09_26_drive_0084_sync 0000000127 l
2011_09_26/2011_09_26_drive_0084_sync 0000000205 l
2011_09_26/2011_09_26_drive_0084_sync 0000000218 l
2011_09_26/2011_09_26_drive_0084_sync 0000000153 l
2011_09_26/2011_09_26_drive_0084_sync 0000000335 l
2011_09_26/2011_09_26_drive_0084_sync 0000000192 l
2011_09_26/2011_09_26_drive_0084_sync 0000000348 l
2011_09_26/2011_09_26_drive_0084_sync 0000000101 l
2011_09_26/2011_09_26_drive_0084_sync 0000000049 l
2011_09_26/2011_09_26_drive_0084_sync 0000000179 l
2011_09_26/2011_09_26_drive_0084_sync 0000000140 l
2011_09_26/2011_09_26_drive_0084_sync 0000000374 l
2011_09_26/2011_09_26_drive_0084_sync 0000000322 l
2011_09_26/2011_09_26_drive_0084_sync 0000000309 l
2011_09_26/2011_09_26_drive_0084_sync 0000000244 l
2011_09_26/2011_09_26_drive_0084_sync 0000000062 l
2011_09_26/2011_09_26_drive_0084_sync 0000000257 l
2011_09_26/2011_09_26_drive_0084_sync 0000000088 l
2011_09_26/2011_09_26_drive_0084_sync 0000000114 l
2011_09_26/2011_09_26_drive_0084_sync 0000000075 l
2011_09_26/2011_09_26_drive_0084_sync 0000000296 l
2011_09_26/2011_09_26_drive_0084_sync 0000000231 l
2011_09_26/2011_09_26_drive_0086_sync 0000000007 l
2011_09_26/2011_09_26_drive_0086_sync 0000000196 l
2011_09_26/2011_09_26_drive_0086_sync 0000000439 l
2011_09_26/2011_09_26_drive_0086_sync 0000000169 l
2011_09_26/2011_09_26_drive_0086_sync 0000000115 l
2011_09_26/2011_09_26_drive_0086_sync 0000000034 l
2011_09_26/2011_09_26_drive_0086_sync 0000000304 l
2011_09_26/2011_09_26_drive_0086_sync 0000000331 l
2011_09_26/2011_09_26_drive_0086_sync 0000000277 l
2011_09_26/2011_09_26_drive_0086_sync 0000000520 l
2011_09_26/2011_09_26_drive_0086_sync 0000000682 l
2011_09_26/2011_09_26_drive_0086_sync 0000000628 l
2011_09_26/2011_09_26_drive_0086_sync 0000000088 l
2011_09_26/2011_09_26_drive_0086_sync 0000000601 l
2011_09_26/2011_09_26_drive_0086_sync 0000000574 l
2011_09_26/2011_09_26_drive_0086_sync 0000000223 l
2011_09_26/2011_09_26_drive_0086_sync 0000000655 l
2011_09_26/2011_09_26_drive_0086_sync 0000000358 l
2011_09_26/2011_09_26_drive_0086_sync 0000000412 l
2011_09_26/2011_09_26_drive_0086_sync 0000000142 l
2011_09_26/2011_09_26_drive_0086_sync 0000000385 l
2011_09_26/2011_09_26_drive_0086_sync 0000000061 l
2011_09_26/2011_09_26_drive_0086_sync 0000000493 l
2011_09_26/2011_09_26_drive_0086_sync 0000000466 l
2011_09_26/2011_09_26_drive_0086_sync 0000000250 l
2011_09_26/2011_09_26_drive_0093_sync 0000000000 l
2011_09_26/2011_09_26_drive_0093_sync 0000000016 l
2011_09_26/2011_09_26_drive_0093_sync 0000000032 l
2011_09_26/2011_09_26_drive_0093_sync 0000000048 l
2011_09_26/2011_09_26_drive_0093_sync 0000000064 l
2011_09_26/2011_09_26_drive_0093_sync 0000000080 l
2011_09_26/2011_09_26_drive_0093_sync 0000000096 l
2011_09_26/2011_09_26_drive_0093_sync 0000000112 l
2011_09_26/2011_09_26_drive_0093_sync 0000000128 l
2011_09_26/2011_09_26_drive_0093_sync 0000000144 l
2011_09_26/2011_09_26_drive_0093_sync 0000000160 l
2011_09_26/2011_09_26_drive_0093_sync 0000000176 l
2011_09_26/2011_09_26_drive_0093_sync 0000000192 l
2011_09_26/2011_09_26_drive_0093_sync 0000000208 l
2011_09_26/2011_09_26_drive_0093_sync 0000000224 l
2011_09_26/2011_09_26_drive_0093_sync 0000000240 l
2011_09_26/2011_09_26_drive_0093_sync 0000000256 l
2011_09_26/2011_09_26_drive_0093_sync 0000000305 l
2011_09_26/2011_09_26_drive_0093_sync 0000000321 l
2011_09_26/2011_09_26_drive_0093_sync 0000000337 l
2011_09_26/2011_09_26_drive_0093_sync 0000000353 l
2011_09_26/2011_09_26_drive_0093_sync 0000000369 l
2011_09_26/2011_09_26_drive_0093_sync 0000000385 l
2011_09_26/2011_09_26_drive_0093_sync 0000000401 l
2011_09_26/2011_09_26_drive_0093_sync 0000000417 l
2011_09_26/2011_09_26_drive_0096_sync 0000000000 l
2011_09_26/2011_09_26_drive_0096_sync 0000000019 l
2011_09_26/2011_09_26_drive_0096_sync 0000000038 l
2011_09_26/2011_09_26_drive_0096_sync 0000000057 l
2011_09_26/2011_09_26_drive_0096_sync 0000000076 l
2011_09_26/2011_09_26_drive_0096_sync 0000000095 l
2011_09_26/2011_09_26_drive_0096_sync 0000000114 l
2011_09_26/2011_09_26_drive_0096_sync 0000000133 l
2011_09_26/2011_09_26_drive_0096_sync 0000000152 l
2011_09_26/2011_09_26_drive_0096_sync 0000000171 l
2011_09_26/2011_09_26_drive_0096_sync 0000000190 l
2011_09_26/2011_09_26_drive_0096_sync 0000000209 l
2011_09_26/2011_09_26_drive_0096_sync 0000000228 l
2011_09_26/2011_09_26_drive_0096_sync 0000000247 l
2011_09_26/2011_09_26_drive_0096_sync 0000000266 l
2011_09_26/2011_09_26_drive_0096_sync 0000000285 l
2011_09_26/2011_09_26_drive_0096_sync 0000000304 l
2011_09_26/2011_09_26_drive_0096_sync 0000000323 l
2011_09_26/2011_09_26_drive_0096_sync 0000000342 l
2011_09_26/2011_09_26_drive_0096_sync 0000000361 l
2011_09_26/2011_09_26_drive_0096_sync 0000000380 l
2011_09_26/2011_09_26_drive_0096_sync 0000000399 l
2011_09_26/2011_09_26_drive_0096_sync 0000000418 l
2011_09_26/2011_09_26_drive_0096_sync 0000000437 l
2011_09_26/2011_09_26_drive_0096_sync 0000000456 l
2011_09_26/2011_09_26_drive_0101_sync 0000000692 l
2011_09_26/2011_09_26_drive_0101_sync 0000000930 l
2011_09_26/2011_09_26_drive_0101_sync 0000000760 l
2011_09_26/2011_09_26_drive_0101_sync 0000000896 l
2011_09_26/2011_09_26_drive_0101_sync 0000000284 l
2011_09_26/2011_09_26_drive_0101_sync 0000000148 l
2011_09_26/2011_09_26_drive_0101_sync 0000000522 l
2011_09_26/2011_09_26_drive_0101_sync 0000000794 l
2011_09_26/2011_09_26_drive_0101_sync 0000000624 l
2011_09_26/2011_09_26_drive_0101_sync 0000000726 l
2011_09_26/2011_09_26_drive_0101_sync 0000000216 l
2011_09_26/2011_09_26_drive_0101_sync 0000000318 l
2011_09_26/2011_09_26_drive_0101_sync 0000000488 l
2011_09_26/2011_09_26_drive_0101_sync 0000000590 l
2011_09_26/2011_09_26_drive_0101_sync 0000000454 l
2011_09_26/2011_09_26_drive_0101_sync 0000000862 l
2011_09_26/2011_09_26_drive_0101_sync 0000000386 l
2011_09_26/2011_09_26_drive_0101_sync 0000000352 l
2011_09_26/2011_09_26_drive_0101_sync 0000000420 l
2011_09_26/2011_09_26_drive_0101_sync 0000000658 l
2011_09_26/2011_09_26_drive_0101_sync 0000000828 l
2011_09_26/2011_09_26_drive_0101_sync 0000000556 l
2011_09_26/2011_09_26_drive_0101_sync 0000000114 l
2011_09_26/2011_09_26_drive_0101_sync 0000000182 l
2011_09_26/2011_09_26_drive_0101_sync 0000000080 l
2011_09_26/2011_09_26_drive_0106_sync 0000000015 l
2011_09_26/2011_09_26_drive_0106_sync 0000000035 l
2011_09_26/2011_09_26_drive_0106_sync 0000000043 l
2011_09_26/2011_09_26_drive_0106_sync 0000000051 l
2011_09_26/2011_09_26_drive_0106_sync 0000000059 l
2011_09_26/2011_09_26_drive_0106_sync 0000000067 l
2011_09_26/2011_09_26_drive_0106_sync 0000000075 l
2011_09_26/2011_09_26_drive_0106_sync 0000000083 l
2011_09_26/2011_09_26_drive_0106_sync 0000000091 l
2011_09_26/2011_09_26_drive_0106_sync 0000000099 l
2011_09_26/2011_09_26_drive_0106_sync 0000000107 l
2011_09_26/2011_09_26_drive_0106_sync 0000000115 l
2011_09_26/2011_09_26_drive_0106_sync 0000000123 l
2011_09_26/2011_09_26_drive_0106_sync 0000000131 l
2011_09_26/2011_09_26_drive_0106_sync 0000000139 l
2011_09_26/2011_09_26_drive_0106_sync 0000000147 l
2011_09_26/2011_09_26_drive_0106_sync 0000000155 l
2011_09_26/2011_09_26_drive_0106_sync 0000000163 l
2011_09_26/2011_09_26_drive_0106_sync 0000000171 l
2011_09_26/2011_09_26_drive_0106_sync 0000000179 l
2011_09_26/2011_09_26_drive_0106_sync 0000000187 l
2011_09_26/2011_09_26_drive_0106_sync 0000000195 l
2011_09_26/2011_09_26_drive_0106_sync 0000000203 l
2011_09_26/2011_09_26_drive_0106_sync 0000000211 l
2011_09_26/2011_09_26_drive_0106_sync 0000000219 l
2011_09_26/2011_09_26_drive_0117_sync 0000000312 l
2011_09_26/2011_09_26_drive_0117_sync 0000000494 l
2011_09_26/2011_09_26_drive_0117_sync 0000000104 l
2011_09_26/2011_09_26_drive_0117_sync 0000000130 l
2011_09_26/2011_09_26_drive_0117_sync 0000000156 l
2011_09_26/2011_09_26_drive_0117_sync 0000000182 l
2011_09_26/2011_09_26_drive_0117_sync 0000000598 l
2011_09_26/2011_09_26_drive_0117_sync 0000000416 l
2011_09_26/2011_09_26_drive_0117_sync 0000000364 l
2011_09_26/2011_09_26_drive_0117_sync 0000000026 l
2011_09_26/2011_09_26_drive_0117_sync 0000000078 l
2011_09_26/2011_09_26_drive_0117_sync 0000000572 l
2011_09_26/2011_09_26_drive_0117_sync 0000000468 l
2011_09_26/2011_09_26_drive_0117_sync 0000000260 l
2011_09_26/2011_09_26_drive_0117_sync 0000000624 l
2011_09_26/2011_09_26_drive_0117_sync 0000000234 l
2011_09_26/2011_09_26_drive_0117_sync 0000000442 l
2011_09_26/2011_09_26_drive_0117_sync 0000000390 l
2011_09_26/2011_09_26_drive_0117_sync 0000000546 l
2011_09_26/2011_09_26_drive_0117_sync 0000000286 l
2011_09_26/2011_09_26_drive_0117_sync 0000000000 l
2011_09_26/2011_09_26_drive_0117_sync 0000000338 l
2011_09_26/2011_09_26_drive_0117_sync 0000000208 l
2011_09_26/2011_09_26_drive_0117_sync 0000000650 l
2011_09_26/2011_09_26_drive_0117_sync 0000000052 l
2011_09_28/2011_09_28_drive_0002_sync 0000000024 l
2011_09_28/2011_09_28_drive_0002_sync 0000000021 l
2011_09_28/2011_09_28_drive_0002_sync 0000000036 l
2011_09_28/2011_09_28_drive_0002_sync 0000000000 l
2011_09_28/2011_09_28_drive_0002_sync 0000000051 l
2011_09_28/2011_09_28_drive_0002_sync 0000000018 l
2011_09_28/2011_09_28_drive_0002_sync 0000000033 l
2011_09_28/2011_09_28_drive_0002_sync 0000000090 l
2011_09_28/2011_09_28_drive_0002_sync 0000000045 l
2011_09_28/2011_09_28_drive_0002_sync 0000000054 l
2011_09_28/2011_09_28_drive_0002_sync 0000000012 l
2011_09_28/2011_09_28_drive_0002_sync 0000000039 l
2011_09_28/2011_09_28_drive_0002_sync 0000000009 l
2011_09_28/2011_09_28_drive_0002_sync 0000000003 l
2011_09_28/2011_09_28_drive_0002_sync 0000000030 l
2011_09_28/2011_09_28_drive_0002_sync 0000000078 l
2011_09_28/2011_09_28_drive_0002_sync 0000000060 l
2011_09_28/2011_09_28_drive_0002_sync 0000000048 l
2011_09_28/2011_09_28_drive_0002_sync 0000000084 l
2011_09_28/2011_09_28_drive_0002_sync 0000000081 l
2011_09_28/2011_09_28_drive_0002_sync 0000000006 l
2011_09_28/2011_09_28_drive_0002_sync 0000000057 l
2011_09_28/2011_09_28_drive_0002_sync 0000000072 l
2011_09_28/2011_09_28_drive_0002_sync 0000000087 l
2011_09_28/2011_09_28_drive_0002_sync 0000000063 l
2011_09_29/2011_09_29_drive_0071_sync 0000000252 l
2011_09_29/2011_09_29_drive_0071_sync 0000000540 l
2011_09_29/2011_09_29_drive_0071_sync 0000001054 l
2011_09_29/2011_09_29_drive_0071_sync 0000000036 l
2011_09_29/2011_09_29_drive_0071_sync 0000000360 l
2011_09_29/2011_09_29_drive_0071_sync 0000000807 l
2011_09_29/2011_09_29_drive_0071_sync 0000000879 l
2011_09_29/2011_09_29_drive_0071_sync 0000000288 l
2011_09_29/2011_09_29_drive_0071_sync 0000000771 l
2011_09_29/2011_09_29_drive_0071_sync 0000000000 l
2011_09_29/2011_09_29_drive_0071_sync 0000000216 l
2011_09_29/2011_09_29_drive_0071_sync 0000000951 l
2011_09_29/2011_09_29_drive_0071_sync 0000000324 l
2011_09_29/2011_09_29_drive_0071_sync 0000000432 l
2011_09_29/2011_09_29_drive_0071_sync 0000000504 l
2011_09_29/2011_09_29_drive_0071_sync 0000000576 l
2011_09_29/2011_09_29_drive_0071_sync 0000000108 l
2011_09_29/2011_09_29_drive_0071_sync 0000000180 l
2011_09_29/2011_09_29_drive_0071_sync 0000000072 l
2011_09_29/2011_09_29_drive_0071_sync 0000000612 l
2011_09_29/2011_09_29_drive_0071_sync 0000000915 l
2011_09_29/2011_09_29_drive_0071_sync 0000000735 l
2011_09_29/2011_09_29_drive_0071_sync 0000000144 l
2011_09_29/2011_09_29_drive_0071_sync 0000000396 l
2011_09_29/2011_09_29_drive_0071_sync 0000000468 l
2011_09_30/2011_09_30_drive_0016_sync 0000000132 l
2011_09_30/2011_09_30_drive_0016_sync 0000000011 l
2011_09_30/2011_09_30_drive_0016_sync 0000000154 l
2011_09_30/2011_09_30_drive_0016_sync 0000000022 l
2011_09_30/2011_09_30_drive_0016_sync 0000000242 l
2011_09_30/2011_09_30_drive_0016_sync 0000000198 l
2011_09_30/2011_09_30_drive_0016_sync 0000000176 l
2011_09_30/2011_09_30_drive_0016_sync 0000000231 l
2011_09_30/2011_09_30_drive_0016_sync 0000000275 l
2011_09_30/2011_09_30_drive_0016_sync 0000000220 l
2011_09_30/2011_09_30_drive_0016_sync 0000000088 l
2011_09_30/2011_09_30_drive_0016_sync 0000000143 l
2011_09_30/2011_09_30_drive_0016_sync 0000000055 l
2011_09_30/2011_09_30_drive_0016_sync 0000000033 l
2011_09_30/2011_09_30_drive_0016_sync 0000000187 l
2011_09_30/2011_09_30_drive_0016_sync 0000000110 l
2011_09_30/2011_09_30_drive_0016_sync 0000000044 l
2011_09_30/2011_09_30_drive_0016_sync 0000000077 l
2011_09_30/2011_09_30_drive_0016_sync 0000000066 l
2011_09_30/2011_09_30_drive_0016_sync 0000000000 l
2011_09_30/2011_09_30_drive_0016_sync 0000000165 l
2011_09_30/2011_09_30_drive_0016_sync 0000000264 l
2011_09_30/2011_09_30_drive_0016_sync 0000000253 l
2011_09_30/2011_09_30_drive_0016_sync 0000000209 l
2011_09_30/2011_09_30_drive_0016_sync 0000000121 l
2011_09_30/2011_09_30_drive_0018_sync 0000000107 l
2011_09_30/2011_09_30_drive_0018_sync 0000002247 l
2011_09_30/2011_09_30_drive_0018_sync 0000001391 l
2011_09_30/2011_09_30_drive_0018_sync 0000000535 l
2011_09_30/2011_09_30_drive_0018_sync 0000001819 l
2011_09_30/2011_09_30_drive_0018_sync 0000001177 l
2011_09_30/2011_09_30_drive_0018_sync 0000000428 l
2011_09_30/2011_09_30_drive_0018_sync 0000001926 l
2011_09_30/2011_09_30_drive_0018_sync 0000000749 l
2011_09_30/2011_09_30_drive_0018_sync 0000001284 l
2011_09_30/2011_09_30_drive_0018_sync 0000002140 l
2011_09_30/2011_09_30_drive_0018_sync 0000001605 l
2011_09_30/2011_09_30_drive_0018_sync 0000001498 l
2011_09_30/2011_09_30_drive_0018_sync 0000000642 l
2011_09_30/2011_09_30_drive_0018_sync 0000002740 l
2011_09_30/2011_09_30_drive_0018_sync 0000002419 l
2011_09_30/2011_09_30_drive_0018_sync 0000000856 l
2011_09_30/2011_09_30_drive_0018_sync 0000002526 l
2011_09_30/2011_09_30_drive_0018_sync 0000001712 l
2011_09_30/2011_09_30_drive_0018_sync 0000001070 l
2011_09_30/2011_09_30_drive_0018_sync 0000000000 l
2011_09_30/2011_09_30_drive_0018_sync 0000002033 l
2011_09_30/2011_09_30_drive_0018_sync 0000000214 l
2011_09_30/2011_09_30_drive_0018_sync 0000000963 l
2011_09_30/2011_09_30_drive_0018_sync 0000002633 l
2011_09_30/2011_09_30_drive_0027_sync 0000000533 l
2011_09_30/2011_09_30_drive_0027_sync 0000001040 l
2011_09_30/2011_09_30_drive_0027_sync 0000000082 l
2011_09_30/2011_09_30_drive_0027_sync 0000000205 l
2011_09_30/2011_09_30_drive_0027_sync 0000000835 l
2011_09_30/2011_09_30_drive_0027_sync 0000000451 l
2011_09_30/2011_09_30_drive_0027_sync 0000000164 l
2011_09_30/2011_09_30_drive_0027_sync 0000000794 l
2011_09_30/2011_09_30_drive_0027_sync 0000000328 l
2011_09_30/2011_09_30_drive_0027_sync 0000000615 l
2011_09_30/2011_09_30_drive_0027_sync 0000000917 l
2011_09_30/2011_09_30_drive_0027_sync 0000000369 l
2011_09_30/2011_09_30_drive_0027_sync 0000000287 l
2011_09_30/2011_09_30_drive_0027_sync 0000000123 l
2011_09_30/2011_09_30_drive_0027_sync 0000000876 l
2011_09_30/2011_09_30_drive_0027_sync 0000000410 l
2011_09_30/2011_09_30_drive_0027_sync 0000000492 l
2011_09_30/2011_09_30_drive_0027_sync 0000000958 l
2011_09_30/2011_09_30_drive_0027_sync 0000000656 l
2011_09_30/2011_09_30_drive_0027_sync 0000000000 l
2011_09_30/2011_09_30_drive_0027_sync 0000000753 l
2011_09_30/2011_09_30_drive_0027_sync 0000000574 l
2011_09_30/2011_09_30_drive_0027_sync 0000001081 l
2011_09_30/2011_09_30_drive_0027_sync 0000000041 l
2011_09_30/2011_09_30_drive_0027_sync 0000000246 l
2011_10_03/2011_10_03_drive_0027_sync 0000002906 l
2011_10_03/2011_10_03_drive_0027_sync 0000002544 l
2011_10_03/2011_10_03_drive_0027_sync 0000000362 l
2011_10_03/2011_10_03_drive_0027_sync 0000004535 l
2011_10_03/2011_10_03_drive_0027_sync 0000000734 l
2011_10_03/2011_10_03_drive_0027_sync 0000001096 l
2011_10_03/2011_10_03_drive_0027_sync 0000004173 l
2011_10_03/2011_10_03_drive_0027_sync 0000000543 l
2011_10_03/2011_10_03_drive_0027_sync 0000001277 l
2011_10_03/2011_10_03_drive_0027_sync 0000004354 l
2011_10_03/2011_10_03_drive_0027_sync 0000001458 l
2011_10_03/2011_10_03_drive_0027_sync 0000001820 l
2011_10_03/2011_10_03_drive_0027_sync 0000003449 l
2011_10_03/2011_10_03_drive_0027_sync 0000003268 l
2011_10_03/2011_10_03_drive_0027_sync 0000000915 l
2011_10_03/2011_10_03_drive_0027_sync 0000002363 l
2011_10_03/2011_10_03_drive_0027_sync 0000002725 l
2011_10_03/2011_10_03_drive_0027_sync 0000000181 l
2011_10_03/2011_10_03_drive_0027_sync 0000001639 l
2011_10_03/2011_10_03_drive_0027_sync 0000003992 l
2011_10_03/2011_10_03_drive_0027_sync 0000003087 l
2011_10_03/2011_10_03_drive_0027_sync 0000002001 l
2011_10_03/2011_10_03_drive_0027_sync 0000003811 l
2011_10_03/2011_10_03_drive_0027_sync 0000003630 l
2011_10_03/2011_10_03_drive_0027_sync 0000000000 l
2011_10_03/2011_10_03_drive_0047_sync 0000000096 l
2011_10_03/2011_10_03_drive_0047_sync 0000000800 l
2011_10_03/2011_10_03_drive_0047_sync 0000000320 l
2011_10_03/2011_10_03_drive_0047_sync 0000000576 l
2011_10_03/2011_10_03_drive_0047_sync 0000000000 l
2011_10_03/2011_10_03_drive_0047_sync 0000000480 l
2011_10_03/2011_10_03_drive_0047_sync 0000000640 l
2011_10_03/2011_10_03_drive_0047_sync 0000000032 l
2011_10_03/2011_10_03_drive_0047_sync 0000000384 l
2011_10_03/2011_10_03_drive_0047_sync 0000000160 l
2011_10_03/2011_10_03_drive_0047_sync 0000000704 l
2011_10_03/2011_10_03_drive_0047_sync 0000000736 l
2011_10_03/2011_10_03_drive_0047_sync 0000000672 l
2011_10_03/2011_10_03_drive_0047_sync 0000000064 l
2011_10_03/2011_10_03_drive_0047_sync 0000000288 l
2011_10_03/2011_10_03_drive_0047_sync 0000000352 l
2011_10_03/2011_10_03_drive_0047_sync 0000000512 l
2011_10_03/2011_10_03_drive_0047_sync 0000000544 l
2011_10_03/2011_10_03_drive_0047_sync 0000000608 l
2011_10_03/2011_10_03_drive_0047_sync 0000000128 l
2011_10_03/2011_10_03_drive_0047_sync 0000000224 l
2011_10_03/2011_10_03_drive_0047_sync 0000000416 l
2011_10_03/2011_10_03_drive_0047_sync 0000000192 l
2011_10_03/2011_10_03_drive_0047_sync 0000000448 l
2011_10_03/2011_10_03_drive_0047_sync 0000000768 l
