# Supplementary material for: Online supervised attention-based recurrent depth estimation from monocular video
Source: PeerJ Comput Sci. 2020 Nov 23;6:e317. doi: 10.7717/peerj-cs.317 (PMC7924529; doi:10.7717/peerj-cs.317)
Supplement: Supplemental Information 1 [file peerj-cs-06-317-s001.zip › rnn_attention/splits/test_sequences.txt]

2011_09_26/2011_09_26_drive_0086_sync
2011_09_26/2011_09_26_drive_0101_sync
2011_09_26/2011_09_26_drive_0020_sync
2011_09_26/2011_09_26_drive_0009_sync
2011_09_26/2011_09_26_drive_0029_sync
2011_09_26/2011_09_26_drive_0106_sync
2011_09_30/2011_09_30_drive_0016_sync
2011_09_26/2011_09_26_drive_0117_sync
2011_09_26/2011_09_26_drive_0023_sync
2011_10_03/2011_10_03_drive_0047_sync
2011_09_26/2011_09_26_drive_0084_sync
2011_09_26/2011_09_26_drive_0059_sync
2011_09_26/2011_09_26_drive_0064_sync
2011_09_26/2011_09_26_drive_0056_sync
2011_09_26/2011_09_26_drive_0036_sync
2011_09_29/2011_09_29_drive_0071_sync
2011_09_30/2011_09_30_drive_0018_sync
2011_09_28/2011_09_28_drive_0002_sync
2011_09_26/2011_09_26_drive_0048_sync
2011_09_26/2011_09_26_drive_0096_sync
2011_09_26/2011_09_26_drive_0093_sync
2011_09_26/2011_09_26_drive_0013_sync
2011_09_26/2011_09_26_drive_0052_sync
2011_09_26/2011_09_26_drive_0002_sync
2011_09_26/2011_09_26_drive_0046_sync
2011_09_26/2011_09_26_drive_0027_sync
2011_10_03/2011_10_03_drive_0027_sync
2011_09_30/2011_09_30_drive_0027_sync
