# Supplementary material for: Online supervised attention-based recurrent depth estimation from monocular video
Source: PeerJ Comput Sci. 2020 Nov 23;6:e317. doi: 10.7717/peerj-cs.317 (PMC7924529; doi:10.7717/peerj-cs.317)
Supplement: Supplemental Information 1 [file peerj-cs-06-317-s001.zip › rnn_attention/splits/train_files.txt]

2011_09_26/2011_09_26_drive_0022_sync 473 r
2011_09_29/2011_09_29_drive_0026_sync 1 l
2011_09_26/2011_09_26_drive_0087_sync 185 r
2011_09_30/2011_09_30_drive_0028_sync 497 l
2011_10_03/2011_10_03_drive_0034_sync 215 l
2011_10_03/2011_10_03_drive_0042_sync 514 r
2011_09_30/2011_09_30_drive_0028_sync 2975 l
2011_10_03/2011_10_03_drive_0034_sync 1214 r
2011_09_26/2011_09_26_drive_0061_sync 601 l
2011_09_30/2011_09_30_drive_0028_sync 1924 l
2011_09_26/2011_09_26_drive_0091_sync 270 r
2011_09_30/2011_09_30_drive_0033_sync 979 r
2011_09_29/2011_09_29_drive_0004_sync 288 l
2011_09_30/2011_09_30_drive_0033_sync 1029 r
2011_09_30/2011_09_30_drive_0028_sync 5004 r
2011_09_26/2011_09_26_drive_0051_sync 138 r
2011_10_03/2011_10_03_drive_0034_sync 3247 l
2011_09_26/2011_09_26_drive_0014_sync 285 l
2011_09_30/2011_09_30_drive_0028_sync 573 l
2011_09_26/2011_09_26_drive_0051_sync 425 r
2011_09_30/2011_09_30_drive_0028_sync 2380 l
2011_09_30/2011_09_30_drive_0028_sync 1323 l
2011_09_30/2011_09_30_drive_0028_sync 733 r
2011_09_26/2011_09_26_drive_0087_sync 331 r
2011_09_30/2011_09_30_drive_0028_sync 536 l
2011_09_30/2011_09_30_drive_0028_sync 2935 r
2011_10_03/2011_10_03_drive_0034_sync 562 l
2011_09_26/2011_09_26_drive_0032_sync 226 r
2011_09_30/2011_09_30_drive_0028_sync 5148 r
2011_10_03/2011_10_03_drive_0034_sync 1355 r
2011_10_03/2011_10_03_drive_0034_sync 2695 l
2011_09_30/2011_09_30_drive_0028_sync 3546 r
2011_10_03/2011_10_03_drive_0034_sync 4023 r
2011_09_26/2011_09_26_drive_0051_sync 301 r
2011_09_30/2011_09_30_drive_0028_sync 402 r
2011_09_30/2011_09_30_drive_0033_sync 294 r
2011_09_30/2011_09_30_drive_0033_sync 1106 r
2011_09_30/2011_09_30_drive_0028_sync 4906 r
2011_10_03/2011_10_03_drive_0034_sync 1504 l
2011_10_03/2011_10_03_drive_0042_sync 478 r
2011_09_30/2011_09_30_drive_0033_sync 980 l
2011_09_30/2011_09_30_drive_0028_sync 684 l
2011_09_30/2011_09_30_drive_0028_sync 3418 r
2011_09_26/2011_09_26_drive_0028_sync 68 r
2011_09_26/2011_09_26_drive_0039_sync 245 l
2011_09_26/2011_09_26_drive_0087_sync 363 l
2011_10_03/2011_10_03_drive_0034_sync 655 r
2011_10_03/2011_10_03_drive_0034_sync 3379 l
2011_10_03/2011_10_03_drive_0034_sync 684 r
2011_09_26/2011_09_26_drive_0018_sync 100 l
2011_09_26/2011_09_26_drive_0104_sync 163 l
2011_10_03/2011_10_03_drive_0034_sync 2587 l
2011_09_30/2011_09_30_drive_0028_sync 663 l
2011_09_30/2011_09_30_drive_0033_sync 273 r
2011_10_03/2011_10_03_drive_0042_sync 768 r
2011_09_30/2011_09_30_drive_0033_sync 1543 l
2011_10_03/2011_10_03_drive_0034_sync 4614 r
2011_10_03/2011_10_03_drive_0034_sync 475 l
2011_09_30/2011_09_30_drive_0028_sync 3297 l
2011_09_26/2011_09_26_drive_0039_sync 165 l
2011_09_30/2011_09_30_drive_0028_sync 1031 l
2011_10_03/2011_10_03_drive_0034_sync 2656 l
2011_10_03/2011_10_03_drive_0042_sync 66 r
2011_10_03/2011_10_03_drive_0042_sync 297 r
2011_09_30/2011_09_30_drive_0028_sync 2604 l
2011_09_26/2011_09_26_drive_0104_sync 97 r
2011_10_03/2011_10_03_drive_0034_sync 3787 l
2011_09_30/2011_09_30_drive_0028_sync 2946 l
2011_10_03/2011_10_03_drive_0034_sync 1184 l
2011_10_03/2011_10_03_drive_0042_sync 458 l
2011_09_30/2011_09_30_drive_0028_sync 4166 r
2011_09_30/2011_09_30_drive_0028_sync 4922 l
2011_09_30/2011_09_30_drive_0033_sync 1323 l
2011_10_03/2011_10_03_drive_0034_sync 1819 l
2011_10_03/2011_10_03_drive_0042_sync 569 l
2011_09_26/2011_09_26_drive_0070_sync 205 l
2011_10_03/2011_10_03_drive_0042_sync 249 l
2011_09_30/2011_09_30_drive_0034_sync 371 r
2011_09_26/2011_09_26_drive_0039_sync 104 l
2011_09_30/2011_09_30_drive_0028_sync 382 r
2011_09_26/2011_09_26_drive_0087_sync 295 l
2011_09_30/2011_09_30_drive_0028_sync 3023 l
2011_10_03/2011_10_03_drive_0042_sync 591 l
2011_10_03/2011_10_03_drive_0034_sync 1472 l
2011_09_26/2011_09_26_drive_0001_sync 77 r
2011_10_03/2011_10_03_drive_0034_sync 3269 l
2011_09_30/2011_09_30_drive_0020_sync 185 r
2011_10_03/2011_10_03_drive_0034_sync 2437 r
2011_10_03/2011_10_03_drive_0034_sync 4050 l
2011_09_26/2011_09_26_drive_0039_sync 147 r
2011_09_30/2011_09_30_drive_0028_sync 4741 l
2011_09_30/2011_09_30_drive_0028_sync 3557 r
2011_10_03/2011_10_03_drive_0034_sync 394 l
2011_09_30/2011_09_30_drive_0028_sync 158 r
2011_10_03/2011_10_03_drive_0034_sync 1804 l
2011_09_29/2011_09_29_drive_0004_sync 62 r
2011_09_30/2011_09_30_drive_0028_sync 220 l
2011_10_03/2011_10_03_drive_0034_sync 1420 r
2011_10_03/2011_10_03_drive_0034_sync 2310 l
2011_09_30/2011_09_30_drive_0034_sync 839 r
2011_09_26/2011_09_26_drive_0014_sync 265 r
2011_09_26/2011_09_26_drive_0061_sync 362 l
2011_10_03/2011_10_03_drive_0034_sync 2392 r
2011_10_03/2011_10_03_drive_0042_sync 891 l
2011_09_30/2011_09_30_drive_0034_sync 544 l
2011_09_30/2011_09_30_drive_0028_sync 3244 l
2011_09_26/2011_09_26_drive_0005_sync 118 l
2011_09_30/2011_09_30_drive_0033_sync 750 r
2011_10_03/2011_10_03_drive_0034_sync 3204 l
2011_09_30/2011_09_30_drive_0020_sync 120 l
2011_09_26/2011_09_26_drive_0051_sync 188 r
2011_09_26/2011_09_26_drive_0039_sync 251 l
2011_09_30/2011_09_30_drive_0020_sync 375 r
2011_09_26/2011_09_26_drive_0032_sync 165 r
2011_09_30/2011_09_30_drive_0028_sync 4213 l
2011_10_03/2011_10_03_drive_0034_sync 3026 l
2011_10_03/2011_10_03_drive_0042_sync 865 l
2011_09_26/2011_09_26_drive_0022_sync 668 r
2011_09_30/2011_09_30_drive_0028_sync 3632 l
2011_09_30/2011_09_30_drive_0028_sync 2596 l
2011_09_26/2011_09_26_drive_0028_sync 50 l
2011_10_03/2011_10_03_drive_0042_sync 924 l
2011_10_03/2011_10_03_drive_0034_sync 3059 r
2011_09_26/2011_09_26_drive_0051_sync 324 r
2011_10_03/2011_10_03_drive_0034_sync 526 l
2011_10_03/2011_10_03_drive_0042_sync 701 l
2011_09_30/2011_09_30_drive_0028_sync 2369 r
2011_09_30/2011_09_30_drive_0028_sync 756 r
2011_09_26/2011_09_26_drive_0095_sync 190 l
2011_09_26/2011_09_26_drive_0032_sync 385 l
2011_09_26/2011_09_26_drive_0087_sync 210 r
2011_09_30/2011_09_30_drive_0033_sync 1215 r
2011_09_30/2011_09_30_drive_0033_sync 910 r
2011_09_30/2011_09_30_drive_0028_sync 4188 r
2011_09_26/2011_09_26_drive_0087_sync 647 l
2011_09_26/2011_09_26_drive_0061_sync 111 l
2011_09_30/2011_09_30_drive_0020_sync 918 l
2011_09_26/2011_09_26_drive_0022_sync 354 r
2011_09_30/2011_09_30_drive_0028_sync 2624 l
2011_10_03/2011_10_03_drive_0042_sync 363 r
2011_09_26/2011_09_26_drive_0061_sync 606 r
2011_09_30/2011_09_30_drive_0033_sync 478 l
2011_09_26/2011_09_26_drive_0061_sync 633 r
2011_09_30/2011_09_30_drive_0033_sync 1555 l
2011_10_03/2011_10_03_drive_0034_sync 3373 l
2011_09_26/2011_09_26_drive_0022_sync 426 l
2011_09_29/2011_09_29_drive_0026_sync 14 r
2011_09_30/2011_09_30_drive_0028_sync 2850 r
2011_09_30/2011_09_30_drive_0033_sync 1158 r
2011_09_30/2011_09_30_drive_0034_sync 33 l
2011_10_03/2011_10_03_drive_0042_sync 692 l
2011_09_26/2011_09_26_drive_0028_sync 249 r
2011_10_03/2011_10_03_drive_0034_sync 4366 r
2011_10_03/2011_10_03_drive_0034_sync 3801 r
2011_09_30/2011_09_30_drive_0020_sync 6 r
2011_10_03/2011_10_03_drive_0034_sync 2117 l
2011_10_03/2011_10_03_drive_0034_sync 2669 l
2011_09_30/2011_09_30_drive_0028_sync 5050 l
2011_09_26/2011_09_26_drive_0014_sync 132 l
2011_09_26/2011_09_26_drive_0015_sync 16 l
2011_10_03/2011_10_03_drive_0034_sync 3987 l
2011_09_30/2011_09_30_drive_0020_sync 162 l
2011_10_03/2011_10_03_drive_0034_sync 1323 r
2011_09_29/2011_09_29_drive_0004_sync 7 l
2011_10_03/2011_10_03_drive_0034_sync 1004 l
2011_09_30/2011_09_30_drive_0028_sync 2414 r
2011_10_03/2011_10_03_drive_0034_sync 619 r
2011_10_03/2011_10_03_drive_0034_sync 1154 l
2011_09_30/2011_09_30_drive_0028_sync 4612 r
2011_09_26/2011_09_26_drive_0005_sync 114 l
2011_10_03/2011_10_03_drive_0034_sync 1909 l
2011_09_26/2011_09_26_drive_0028_sync 58 r
2011_09_30/2011_09_30_drive_0028_sync 3675 l
2011_09_26/2011_09_26_drive_0095_sync 215 l
2011_09_26/2011_09_26_drive_0051_sync 99 l
2011_09_30/2011_09_30_drive_0028_sync 2165 r
2011_09_30/2011_09_30_drive_0020_sync 313 l
2011_09_30/2011_09_30_drive_0028_sync 903 l
2011_09_30/2011_09_30_drive_0028_sync 4303 l
2011_10_03/2011_10_03_drive_0034_sync 1719 l
2011_10_03/2011_10_03_drive_0042_sync 9 r
2011_09_30/2011_09_30_drive_0020_sync 333 l
2011_09_26/2011_09_26_drive_0035_sync 57 l
2011_09_30/2011_09_30_drive_0034_sync 14 l
2011_10_03/2011_10_03_drive_0042_sync 296 r
2011_09_26/2011_09_26_drive_0022_sync 727 r
2011_09_30/2011_09_30_drive_0034_sync 720 l
2011_09_30/2011_09_30_drive_0033_sync 1280 l
2011_09_29/2011_09_29_drive_0004_sync 143 r
2011_09_30/2011_09_30_drive_0028_sync 1732 r
2011_09_30/2011_09_30_drive_0033_sync 305 l
2011_09_30/2011_09_30_drive_0033_sync 1488 r
2011_10_03/2011_10_03_drive_0034_sync 2490 l
2011_09_30/2011_09_30_drive_0028_sync 3082 r
2011_09_30/2011_09_30_drive_0034_sync 30 r
2011_09_30/2011_09_30_drive_0033_sync 383 r
2011_09_26/2011_09_26_drive_0087_sync 155 l
2011_09_26/2011_09_26_drive_0032_sync 196 l
2011_09_30/2011_09_30_drive_0028_sync 2853 l
2011_09_30/2011_09_30_drive_0028_sync 689 l
2011_09_30/2011_09_30_drive_0028_sync 3848 r
2011_09_30/2011_09_30_drive_0020_sync 707 r
2011_10_03/2011_10_03_drive_0034_sync 1548 l
2011_09_30/2011_09_30_drive_0034_sync 775 l
2011_10_03/2011_10_03_drive_0042_sync 1087 r
2011_10_03/2011_10_03_drive_0034_sync 1607 r
2011_10_03/2011_10_03_drive_0042_sync 584 l
2011_09_30/2011_09_30_drive_0028_sync 19 r
2011_09_30/2011_09_30_drive_0020_sync 44 r
2011_09_30/2011_09_30_drive_0033_sync 486 l
2011_10_03/2011_10_03_drive_0034_sync 2721 l
2011_10_03/2011_10_03_drive_0034_sync 2119 r
2011_10_03/2011_10_03_drive_0042_sync 715 l
2011_09_30/2011_09_30_drive_0034_sync 979 r
2011_09_26/2011_09_26_drive_0091_sync 227 l
2011_10_03/2011_10_03_drive_0034_sync 395 l
2011_10_03/2011_10_03_drive_0034_sync 4074 l
2011_09_30/2011_09_30_drive_0028_sync 3690 l
2011_10_03/2011_10_03_drive_0034_sync 2427 l
2011_09_30/2011_09_30_drive_0028_sync 2357 l
2011_09_26/2011_09_26_drive_0091_sync 23 l
2011_09_30/2011_09_30_drive_0033_sync 1227 l
2011_09_30/2011_09_30_drive_0033_sync 377 l
2011_10_03/2011_10_03_drive_0034_sync 1923 l
2011_10_03/2011_10_03_drive_0034_sync 3701 r
2011_09_26/2011_09_26_drive_0039_sync 35 l
2011_09_30/2011_09_30_drive_0028_sync 1936 l
2011_09_30/2011_09_30_drive_0020_sync 994 r
2011_09_30/2011_09_30_drive_0020_sync 588 l
2011_10_03/2011_10_03_drive_0034_sync 2924 r
2011_09_30/2011_09_30_drive_0033_sync 1405 r
2011_09_30/2011_09_30_drive_0034_sync 307 r
2011_10_03/2011_10_03_drive_0034_sync 19 l
2011_09_26/2011_09_26_drive_0091_sync 250 l
2011_10_03/2011_10_03_drive_0034_sync 1908 r
2011_10_03/2011_10_03_drive_0034_sync 1943 l
2011_10_03/2011_10_03_drive_0034_sync 3740 r
2011_10_03/2011_10_03_drive_0034_sync 4059 l
2011_09_26/2011_09_26_drive_0087_sync 236 l
2011_09_30/2011_09_30_drive_0028_sync 4035 l
2011_09_26/2011_09_26_drive_0091_sync 148 r
2011_09_30/2011_09_30_drive_0028_sync 2956 r
2011_10_03/2011_10_03_drive_0034_sync 3346 l
2011_09_26/2011_09_26_drive_0014_sync 33 r
2011_09_30/2011_09_30_drive_0033_sync 675 r
2011_09_30/2011_09_30_drive_0034_sync 135 r
2011_09_26/2011_09_26_drive_0091_sync 1 l
2011_09_26/2011_09_26_drive_0022_sync 446 l
2011_09_30/2011_09_30_drive_0028_sync 1318 l
2011_09_30/2011_09_30_drive_0028_sync 1847 r
2011_09_30/2011_09_30_drive_0028_sync 3718 l
2011_10_03/2011_10_03_drive_0034_sync 4012 r
2011_09_30/2011_09_30_drive_0028_sync 3928 l
2011_09_30/2011_09_30_drive_0033_sync 604 r
2011_09_30/2011_09_30_drive_0028_sync 613 r
2011_10_03/2011_10_03_drive_0042_sync 1008 l
2011_09_26/2011_09_26_drive_0018_sync 267 l
2011_09_30/2011_09_30_drive_0028_sync 3036 r
2011_09_30/2011_09_30_drive_0033_sync 732 r
2011_10_03/2011_10_03_drive_0034_sync 1090 r
2011_09_30/2011_09_30_drive_0028_sync 4540 l
2011_10_03/2011_10_03_drive_0034_sync 4181 l
2011_09_26/2011_09_26_drive_0028_sync 152 r
2011_10_03/2011_10_03_drive_0042_sync 101 l
2011_10_03/2011_10_03_drive_0034_sync 1870 r
2011_09_26/2011_09_26_drive_0113_sync 32 l
2011_09_26/2011_09_26_drive_0061_sync 202 l
2011_09_30/2011_09_30_drive_0028_sync 4420 l
2011_10_03/2011_10_03_drive_0034_sync 15 l
2011_10_03/2011_10_03_drive_0034_sync 694 l
2011_09_30/2011_09_30_drive_0028_sync 4622 l
2011_09_30/2011_09_30_drive_0028_sync 3522 l
2011_09_26/2011_09_26_drive_0015_sync 32 r
2011_10_03/2011_10_03_drive_0034_sync 519 l
2011_09_29/2011_09_29_drive_0004_sync 148 r
2011_09_26/2011_09_26_drive_0104_sync 106 r
2011_09_30/2011_09_30_drive_0028_sync 1482 l
2011_10_03/2011_10_03_drive_0034_sync 1889 l
2011_10_03/2011_10_03_drive_0042_sync 256 l
2011_09_26/2011_09_26_drive_0051_sync 323 r
2011_09_26/2011_09_26_drive_0014_sync 55 l
2011_09_26/2011_09_26_drive_0032_sync 279 l
2011_09_26/2011_09_26_drive_0091_sync 32 r
2011_09_26/2011_09_26_drive_0005_sync 152 l
2011_10_03/2011_10_03_drive_0034_sync 3901 r
2011_09_26/2011_09_26_drive_0095_sync 263 r
2011_09_26/2011_09_26_drive_0015_sync 146 r
2011_10_03/2011_10_03_drive_0034_sync 679 r
2011_10_03/2011_10_03_drive_0042_sync 625 l
2011_09_26/2011_09_26_drive_0005_sync 111 l
2011_09_30/2011_09_30_drive_0028_sync 166 l
2011_09_30/2011_09_30_drive_0033_sync 1348 l
2011_09_30/2011_09_30_drive_0020_sync 617 r
2011_09_26/2011_09_26_drive_0022_sync 609 l
2011_09_30/2011_09_30_drive_0028_sync 4932 r
2011_10_03/2011_10_03_drive_0042_sync 591 r
2011_10_03/2011_10_03_drive_0042_sync 956 r
2011_09_30/2011_09_30_drive_0028_sync 1628 r
2011_10_03/2011_10_03_drive_0034_sync 280 r
2011_09_26/2011_09_26_drive_0015_sync 9 r
2011_09_26/2011_09_26_drive_0014_sync 156 r
2011_10_03/2011_10_03_drive_0034_sync 1535 l
2011_09_26/2011_09_26_drive_0095_sync 214 l
2011_09_30/2011_09_30_drive_0020_sync 122 l
2011_09_26/2011_09_26_drive_0104_sync 56 l
2011_09_30/2011_09_30_drive_0028_sync 117 r
2011_09_26/2011_09_26_drive_0028_sync 353 r
2011_09_26/2011_09_26_drive_0019_sync 371 l
2011_09_30/2011_09_30_drive_0028_sync 3077 l
2011_09_30/2011_09_30_drive_0028_sync 3015 r
2011_09_26/2011_09_26_drive_0018_sync 92 l
2011_09_26/2011_09_26_drive_0032_sync 118 r
2011_09_26/2011_09_26_drive_0087_sync 651 l
2011_09_26/2011_09_26_drive_0022_sync 729 r
2011_09_26/2011_09_26_drive_0028_sync 89 l
2011_09_26/2011_09_26_drive_0051_sync 14 r
2011_09_26/2011_09_26_drive_0015_sync 137 r
2011_09_26/2011_09_26_drive_0022_sync 663 r
2011_09_30/2011_09_30_drive_0028_sync 4836 r
2011_09_30/2011_09_30_drive_0028_sync 5097 l
2011_09_26/2011_09_26_drive_0091_sync 201 l
2011_10_03/2011_10_03_drive_0034_sync 756 l
2011_09_30/2011_09_30_drive_0028_sync 3803 r
2011_09_30/2011_09_30_drive_0033_sync 877 l
2011_09_26/2011_09_26_drive_0091_sync 210 r
2011_10_03/2011_10_03_drive_0034_sync 1379 l
2011_10_03/2011_10_03_drive_0034_sync 1892 r
2011_09_26/2011_09_26_drive_0070_sync 130 r
2011_10_03/2011_10_03_drive_0042_sync 787 l
2011_09_30/2011_09_30_drive_0033_sync 127 r
2011_10_03/2011_10_03_drive_0034_sync 1840 r
2011_09_26/2011_09_26_drive_0061_sync 305 l
2011_09_26/2011_09_26_drive_0087_sync 252 l
2011_09_30/2011_09_30_drive_0028_sync 1302 l
2011_09_30/2011_09_30_drive_0033_sync 1012 r
2011_09_30/2011_09_30_drive_0028_sync 128 r
2011_09_30/2011_09_30_drive_0028_sync 2618 r
2011_10_03/2011_10_03_drive_0034_sync 3211 r
2011_09_30/2011_09_30_drive_0020_sync 573 l
2011_09_30/2011_09_30_drive_0033_sync 840 r
2011_10_03/2011_10_03_drive_0034_sync 2740 r
2011_09_30/2011_09_30_drive_0028_sync 4638 r
2011_09_26/2011_09_26_drive_0039_sync 386 r
2011_09_26/2011_09_26_drive_0051_sync 18 r
2011_09_26/2011_09_26_drive_0005_sync 3 l
2011_09_30/2011_09_30_drive_0028_sync 4705 r
2011_10_03/2011_10_03_drive_0034_sync 4298 l
2011_10_03/2011_10_03_drive_0034_sync 2439 l
2011_09_30/2011_09_30_drive_0028_sync 2304 l
2011_09_30/2011_09_30_drive_0034_sync 214 r
2011_09_26/2011_09_26_drive_0019_sync 268 r
2011_09_30/2011_09_30_drive_0033_sync 653 l
2011_09_30/2011_09_30_drive_0028_sync 1554 r
2011_09_26/2011_09_26_drive_0061_sync 515 r
2011_10_03/2011_10_03_drive_0034_sync 2108 r
2011_09_26/2011_09_26_drive_0070_sync 114 l
2011_09_26/2011_09_26_drive_0113_sync 61 l
2011_10_03/2011_10_03_drive_0034_sync 1842 r
2011_09_26/2011_09_26_drive_0061_sync 102 r
2011_10_03/2011_10_03_drive_0034_sync 467 l
2011_10_03/2011_10_03_drive_0042_sync 830 r
2011_09_29/2011_09_29_drive_0004_sync 5 l
2011_09_26/2011_09_26_drive_0015_sync 178 l
2011_09_26/2011_09_26_drive_0113_sync 62 r
2011_09_30/2011_09_30_drive_0033_sync 605 r
2011_09_30/2011_09_30_drive_0033_sync 1535 l
2011_09_30/2011_09_30_drive_0028_sync 1039 l
2011_09_26/2011_09_26_drive_0061_sync 397 r
2011_09_26/2011_09_26_drive_0091_sync 247 l
2011_09_30/2011_09_30_drive_0033_sync 791 l
2011_09_30/2011_09_30_drive_0020_sync 334 r
2011_09_30/2011_09_30_drive_0034_sync 310 l
2011_09_26/2011_09_26_drive_0091_sync 25 l
2011_10_03/2011_10_03_drive_0034_sync 3240 l
2011_10_03/2011_10_03_drive_0034_sync 1934 r
2011_10_03/2011_10_03_drive_0034_sync 4492 l
2011_10_03/2011_10_03_drive_0034_sync 528 r
2011_10_03/2011_10_03_drive_0034_sync 780 r
2011_09_30/2011_09_30_drive_0028_sync 5017 r
2011_09_26/2011_09_26_drive_0028_sync 77 r
2011_09_30/2011_09_30_drive_0020_sync 357 r
2011_09_26/2011_09_26_drive_0095_sync 107 r
2011_10_03/2011_10_03_drive_0042_sync 424 l
2011_09_30/2011_09_30_drive_0033_sync 503 r
2011_09_26/2011_09_26_drive_0014_sync 195 l
2011_10_03/2011_10_03_drive_0042_sync 395 l
2011_09_26/2011_09_26_drive_0032_sync 259 r
2011_10_03/2011_10_03_drive_0034_sync 3737 r
2011_10_03/2011_10_03_drive_0034_sync 3024 l
2011_09_30/2011_09_30_drive_0028_sync 3433 l
2011_10_03/2011_10_03_drive_0042_sync 902 r
2011_09_30/2011_09_30_drive_0028_sync 3321 l
2011_09_26/2011_09_26_drive_0015_sync 78 l
2011_09_26/2011_09_26_drive_0022_sync 602 r
2011_09_30/2011_09_30_drive_0028_sync 1925 l
2011_09_26/2011_09_26_drive_0022_sync 192 r
2011_09_26/2011_09_26_drive_0051_sync 300 r
2011_09_26/2011_09_26_drive_0095_sync 159 r
2011_09_26/2011_09_26_drive_0051_sync 1 l
2011_10_03/2011_10_03_drive_0034_sync 4495 r
2011_09_30/2011_09_30_drive_0033_sync 1333 r
2011_09_26/2011_09_26_drive_0104_sync 28 r
2011_10_03/2011_10_03_drive_0034_sync 1029 r
2011_10_03/2011_10_03_drive_0034_sync 4648 r
2011_09_26/2011_09_26_drive_0095_sync 140 l
2011_09_30/2011_09_30_drive_0028_sync 383 r
2011_10_03/2011_10_03_drive_0034_sync 2160 r
2011_09_30/2011_09_30_drive_0028_sync 3668 l
2011_09_26/2011_09_26_drive_0028_sync 316 r
2011_09_26/2011_09_26_drive_0015_sync 80 r
2011_10_03/2011_10_03_drive_0034_sync 3197 r
2011_09_30/2011_09_30_drive_0034_sync 983 r
2011_10_03/2011_10_03_drive_0042_sync 1016 r
2011_09_30/2011_09_30_drive_0028_sync 4112 l
2011_09_30/2011_09_30_drive_0028_sync 2201 l
2011_09_30/2011_09_30_drive_0028_sync 3020 l
2011_09_30/2011_09_30_drive_0033_sync 853 l
2011_09_26/2011_09_26_drive_0061_sync 30 l
2011_10_03/2011_10_03_drive_0034_sync 3411 r
2011_10_03/2011_10_03_drive_0034_sync 2453 r
2011_09_26/2011_09_26_drive_0091_sync 292 r
2011_09_26/2011_09_26_drive_0022_sync 646 r
2011_10_03/2011_10_03_drive_0034_sync 2155 l
2011_09_26/2011_09_26_drive_0035_sync 70 r
2011_10_03/2011_10_03_drive_0034_sync 417 l
2011_09_30/2011_09_30_drive_0028_sync 2407 r
2011_10_03/2011_10_03_drive_0042_sync 402 r
2011_09_30/2011_09_30_drive_0028_sync 2857 l
2011_09_30/2011_09_30_drive_0033_sync 829 r
2011_09_30/2011_09_30_drive_0028_sync 1642 r
2011_09_26/2011_09_26_drive_0095_sync 150 r
2011_10_03/2011_10_03_drive_0034_sync 3310 l
2011_10_03/2011_10_03_drive_0034_sync 2233 r
2011_09_26/2011_09_26_drive_0070_sync 22 l
2011_09_30/2011_09_30_drive_0028_sync 90 r
2011_09_26/2011_09_26_drive_0061_sync 196 r
2011_10_03/2011_10_03_drive_0034_sync 3321 l
2011_09_26/2011_09_26_drive_0028_sync 228 l
2011_10_03/2011_10_03_drive_0034_sync 2123 l
2011_10_03/2011_10_03_drive_0034_sync 234 l
2011_09_26/2011_09_26_drive_0028_sync 9 l
2011_09_30/2011_09_30_drive_0028_sync 218 r
2011_09_30/2011_09_30_drive_0033_sync 1490 l
2011_10_03/2011_10_03_drive_0034_sync 4577 r
2011_09_30/2011_09_30_drive_0028_sync 700 l
2011_09_30/2011_09_30_drive_0028_sync 2827 r
2011_09_30/2011_09_30_drive_0028_sync 4664 r
2011_10_03/2011_10_03_drive_0034_sync 3914 l
2011_10_03/2011_10_03_drive_0034_sync 2112 l
2011_09_30/2011_09_30_drive_0028_sync 1316 r
2011_10_03/2011_10_03_drive_0034_sync 860 r
2011_09_30/2011_09_30_drive_0033_sync 965 r
2011_10_03/2011_10_03_drive_0034_sync 819 r
2011_09_30/2011_09_30_drive_0028_sync 905 l
2011_09_30/2011_09_30_drive_0028_sync 239 r
2011_09_26/2011_09_26_drive_0035_sync 82 l
2011_10_03/2011_10_03_drive_0042_sync 504 l
2011_10_03/2011_10_03_drive_0034_sync 3043 l
2011_09_30/2011_09_30_drive_0028_sync 4251 r
2011_10_03/2011_10_03_drive_0034_sync 2057 l
2011_09_26/2011_09_26_drive_0070_sync 416 l
2011_10_03/2011_10_03_drive_0034_sync 2641 l
2011_09_30/2011_09_30_drive_0034_sync 168 r
2011_09_30/2011_09_30_drive_0028_sync 2516 r
2011_09_26/2011_09_26_drive_0022_sync 461 r
2011_09_30/2011_09_30_drive_0034_sync 608 r
2011_09_26/2011_09_26_drive_0001_sync 75 l
2011_10_03/2011_10_03_drive_0034_sync 2789 r
2011_10_03/2011_10_03_drive_0034_sync 55 r
2011_09_30/2011_09_30_drive_0028_sync 4600 r
2011_10_03/2011_10_03_drive_0034_sync 3387 r
2011_10_03/2011_10_03_drive_0034_sync 832 l
2011_09_26/2011_09_26_drive_0015_sync 1 l
2011_10_03/2011_10_03_drive_0034_sync 4397 l
2011_10_03/2011_10_03_drive_0034_sync 1828 l
2011_09_30/2011_09_30_drive_0020_sync 617 l
2011_09_30/2011_09_30_drive_0028_sync 2517 r
2011_09_26/2011_09_26_drive_0019_sync 398 l
2011_09_30/2011_09_30_drive_0033_sync 1343 r
2011_09_30/2011_09_30_drive_0028_sync 4981 r
2011_09_30/2011_09_30_drive_0034_sync 134 r
2011_09_26/2011_09_26_drive_0022_sync 257 l
2011_10_03/2011_10_03_drive_0034_sync 1353 r
2011_09_26/2011_09_26_drive_0014_sync 139 r
2011_09_26/2011_09_26_drive_0087_sync 112 l
2011_10_03/2011_10_03_drive_0034_sync 867 r
2011_09_30/2011_09_30_drive_0033_sync 1408 r
2011_09_30/2011_09_30_drive_0028_sync 2436 l
2011_09_26/2011_09_26_drive_0051_sync 119 l
2011_09_30/2011_09_30_drive_0033_sync 1164 r
2011_10_03/2011_10_03_drive_0034_sync 4335 l
2011_09_26/2011_09_26_drive_0070_sync 135 r
2011_09_30/2011_09_30_drive_0034_sync 515 r
2011_10_03/2011_10_03_drive_0042_sync 231 r
2011_10_03/2011_10_03_drive_0034_sync 1744 r
2011_09_30/2011_09_30_drive_0028_sync 4897 l
2011_09_30/2011_09_30_drive_0033_sync 64 l
2011_09_26/2011_09_26_drive_0070_sync 55 r
2011_10_03/2011_10_03_drive_0034_sync 419 r
2011_09_30/2011_09_30_drive_0028_sync 143 r
2011_09_30/2011_09_30_drive_0033_sync 803 l
2011_09_30/2011_09_30_drive_0028_sync 3953 l
2011_09_30/2011_09_30_drive_0028_sync 668 l
2011_10_03/2011_10_03_drive_0034_sync 1308 l
2011_09_30/2011_09_30_drive_0028_sync 4366 r
2011_10_03/2011_10_03_drive_0034_sync 2687 l
2011_09_30/2011_09_30_drive_0028_sync 5172 r
2011_09_30/2011_09_30_drive_0028_sync 1587 l
2011_10_03/2011_10_03_drive_0042_sync 959 r
2011_09_30/2011_09_30_drive_0034_sync 986 r
2011_10_03/2011_10_03_drive_0034_sync 3590 r
2011_09_30/2011_09_30_drive_0034_sync 366 r
2011_09_26/2011_09_26_drive_0070_sync 331 r
2011_09_30/2011_09_30_drive_0028_sync 2140 l
2011_09_26/2011_09_26_drive_0019_sync 285 r
2011_09_26/2011_09_26_drive_0015_sync 289 l
2011_09_26/2011_09_26_drive_0061_sync 110 l
2011_09_30/2011_09_30_drive_0020_sync 785 l
2011_09_30/2011_09_30_drive_0028_sync 2028 l
2011_09_26/2011_09_26_drive_0039_sync 119 l
2011_10_03/2011_10_03_drive_0034_sync 1636 l
2011_09_26/2011_09_26_drive_0011_sync 30 r
2011_09_30/2011_09_30_drive_0020_sync 1030 l
2011_10_03/2011_10_03_drive_0034_sync 3133 r
2011_09_26/2011_09_26_drive_0070_sync 129 r
2011_09_30/2011_09_30_drive_0020_sync 1081 r
2011_09_30/2011_09_30_drive_0028_sync 3330 l
2011_09_30/2011_09_30_drive_0033_sync 1449 r
2011_10_03/2011_10_03_drive_0042_sync 1056 r
2011_10_03/2011_10_03_drive_0034_sync 1826 r
2011_10_03/2011_10_03_drive_0034_sync 3750 r
2011_09_28/2011_09_28_drive_0001_sync 17 l
2011_09_30/2011_09_30_drive_0028_sync 4748 l
2011_09_29/2011_09_29_drive_0026_sync 7 r
2011_10_03/2011_10_03_drive_0034_sync 3057 r
2011_10_03/2011_10_03_drive_0042_sync 489 l
2011_09_30/2011_09_30_drive_0028_sync 1101 l
2011_09_30/2011_09_30_drive_0028_sync 3763 l
2011_10_03/2011_10_03_drive_0034_sync 500 l
2011_09_26/2011_09_26_drive_0019_sync 14 r
2011_09_30/2011_09_30_drive_0028_sync 45 r
2011_10_03/2011_10_03_drive_0034_sync 3195 l
2011_09_26/2011_09_26_drive_0087_sync 356 l
2011_10_03/2011_10_03_drive_0034_sync 2349 r
2011_10_03/2011_10_03_drive_0034_sync 1912 l
2011_09_26/2011_09_26_drive_0022_sync 329 r
2011_10_03/2011_10_03_drive_0034_sync 1578 l
2011_09_26/2011_09_26_drive_0087_sync 464 l
2011_09_26/2011_09_26_drive_0104_sync 224 r
2011_09_30/2011_09_30_drive_0028_sync 849 r
2011_09_26/2011_09_26_drive_0022_sync 203 r
2011_09_30/2011_09_30_drive_0020_sync 533 l
2011_09_30/2011_09_30_drive_0020_sync 745 l
2011_09_30/2011_09_30_drive_0028_sync 1832 l
2011_09_30/2011_09_30_drive_0028_sync 2977 l
2011_09_26/2011_09_26_drive_0022_sync 18 r
2011_09_26/2011_09_26_drive_0022_sync 422 r
2011_09_30/2011_09_30_drive_0033_sync 1524 r
2011_10_03/2011_10_03_drive_0034_sync 2255 r
2011_09_30/2011_09_30_drive_0028_sync 599 r
2011_09_30/2011_09_30_drive_0028_sync 855 r
2011_09_30/2011_09_30_drive_0034_sync 28 r
2011_09_30/2011_09_30_drive_0028_sync 4216 l
2011_10_03/2011_10_03_drive_0034_sync 3102 r
2011_09_26/2011_09_26_drive_0087_sync 408 l
2011_09_26/2011_09_26_drive_0061_sync 216 r
2011_10_03/2011_10_03_drive_0034_sync 553 r
2011_10_03/2011_10_03_drive_0034_sync 3062 l
2011_10_03/2011_10_03_drive_0034_sync 1242 l
2011_09_30/2011_09_30_drive_0028_sync 259 r
2011_09_29/2011_09_29_drive_0004_sync 17 r
2011_09_26/2011_09_26_drive_0022_sync 354 l
2011_09_30/2011_09_30_drive_0028_sync 4056 l
2011_09_30/2011_09_30_drive_0028_sync 4032 l
2011_10_03/2011_10_03_drive_0034_sync 3735 r
2011_09_30/2011_09_30_drive_0028_sync 1330 r
2011_09_30/2011_09_30_drive_0028_sync 3134 l
2011_09_29/2011_09_29_drive_0004_sync 311 r
2011_09_26/2011_09_26_drive_0104_sync 251 l
2011_09_30/2011_09_30_drive_0034_sync 113 l
2011_09_30/2011_09_30_drive_0028_sync 4321 r
2011_09_26/2011_09_26_drive_0039_sync 375 r
2011_09_30/2011_09_30_drive_0028_sync 3023 r
2011_09_30/2011_09_30_drive_0028_sync 3379 l
2011_10_03/2011_10_03_drive_0034_sync 2258 l
2011_09_26/2011_09_26_drive_0087_sync 237 l
2011_09_26/2011_09_26_drive_0001_sync 48 l
2011_09_30/2011_09_30_drive_0020_sync 374 l
2011_09_26/2011_09_26_drive_0011_sync 95 l
2011_09_30/2011_09_30_drive_0028_sync 2706 l
2011_09_26/2011_09_26_drive_0015_sync 134 l
2011_09_30/2011_09_30_drive_0028_sync 2678 r
2011_09_30/2011_09_30_drive_0033_sync 961 l
2011_09_26/2011_09_26_drive_0061_sync 510 l
2011_09_30/2011_09_30_drive_0034_sync 219 r
2011_10_03/2011_10_03_drive_0034_sync 4238 l
2011_09_30/2011_09_30_drive_0028_sync 4180 r
2011_09_30/2011_09_30_drive_0028_sync 2321 l
2011_09_30/2011_09_30_drive_0028_sync 3454 l
2011_09_26/2011_09_26_drive_0015_sync 217 r
2011_10_03/2011_10_03_drive_0034_sync 242 l
2011_09_30/2011_09_30_drive_0028_sync 2897 r
2011_09_30/2011_09_30_drive_0028_sync 3501 r
2011_09_26/2011_09_26_drive_0079_sync 2 r
2011_09_26/2011_09_26_drive_0087_sync 244 r
2011_10_03/2011_10_03_drive_0034_sync 1818 l
2011_09_30/2011_09_30_drive_0028_sync 4654 l
2011_10_03/2011_10_03_drive_0034_sync 3457 l
2011_10_03/2011_10_03_drive_0034_sync 2091 l
2011_09_26/2011_09_26_drive_0061_sync 280 l
2011_09_30/2011_09_30_drive_0020_sync 74 l
2011_09_30/2011_09_30_drive_0028_sync 3761 l
2011_09_30/2011_09_30_drive_0033_sync 440 r
2011_09_30/2011_09_30_drive_0033_sync 1231 r
2011_09_26/2011_09_26_drive_0091_sync 49 r
2011_09_26/2011_09_26_drive_0015_sync 180 r
2011_09_26/2011_09_26_drive_0039_sync 57 r
2011_09_30/2011_09_30_drive_0028_sync 3125 r
2011_09_26/2011_09_26_drive_0070_sync 165 r
2011_09_30/2011_09_30_drive_0033_sync 19 l
2011_09_30/2011_09_30_drive_0028_sync 1042 l
2011_09_26/2011_09_26_drive_0051_sync 431 l
2011_10_03/2011_10_03_drive_0034_sync 3639 l
2011_09_30/2011_09_30_drive_0028_sync 1761 l
2011_09_30/2011_09_30_drive_0028_sync 2613 r
2011_10_03/2011_10_03_drive_0042_sync 408 r
2011_09_26/2011_09_26_drive_0019_sync 164 l
2011_09_30/2011_09_30_drive_0034_sync 722 l
2011_09_30/2011_09_30_drive_0033_sync 1168 l
2011_10_03/2011_10_03_drive_0034_sync 2243 l
2011_10_03/2011_10_03_drive_0042_sync 370 l
2011_09_30/2011_09_30_drive_0028_sync 3208 r
2011_09_26/2011_09_26_drive_0087_sync 361 r
2011_09_30/2011_09_30_drive_0033_sync 1572 r
2011_09_30/2011_09_30_drive_0033_sync 728 l
2011_10_03/2011_10_03_drive_0034_sync 3796 l
2011_09_26/2011_09_26_drive_0061_sync 443 l
2011_09_30/2011_09_30_drive_0028_sync 4340 l
2011_10_03/2011_10_03_drive_0034_sync 2276 l
2011_09_30/2011_09_30_drive_0033_sync 448 r
2011_10_03/2011_10_03_drive_0034_sync 3234 l
2011_09_26/2011_09_26_drive_0087_sync 366 r
2011_10_03/2011_10_03_drive_0034_sync 1704 l
2011_09_30/2011_09_30_drive_0034_sync 976 l
2011_09_26/2011_09_26_drive_0070_sync 257 l
2011_09_30/2011_09_30_drive_0028_sync 3144 r
2011_09_26/2011_09_26_drive_0091_sync 154 r
2011_09_30/2011_09_30_drive_0028_sync 2348 r
2011_09_26/2011_09_26_drive_0070_sync 86 l
2011_10_03/2011_10_03_drive_0034_sync 1125 l
2011_09_30/2011_09_30_drive_0034_sync 788 l
2011_09_26/2011_09_26_drive_0014_sync 155 r
2011_09_30/2011_09_30_drive_0028_sync 1686 r
2011_09_26/2011_09_26_drive_0014_sync 149 r
2011_09_30/2011_09_30_drive_0028_sync 465 l
2011_09_30/2011_09_30_drive_0028_sync 986 l
2011_10_03/2011_10_03_drive_0034_sync 2577 l
2011_10_03/2011_10_03_drive_0034_sync 695 r
2011_09_30/2011_09_30_drive_0033_sync 277 l
2011_10_03/2011_10_03_drive_0034_sync 3425 l
2011_09_30/2011_09_30_drive_0028_sync 2891 r
2011_09_26/2011_09_26_drive_0014_sync 89 l
2011_09_30/2011_09_30_drive_0034_sync 160 r
2011_09_26/2011_09_26_drive_0032_sync 177 l
2011_09_30/2011_09_30_drive_0020_sync 978 l
2011_09_26/2011_09_26_drive_0035_sync 10 l
2011_09_30/2011_09_30_drive_0034_sync 1097 r
2011_10_03/2011_10_03_drive_0034_sync 440 l
2011_09_30/2011_09_30_drive_0028_sync 1440 r
2011_10_03/2011_10_03_drive_0034_sync 501 l
2011_09_30/2011_09_30_drive_0028_sync 1837 l
2011_09_26/2011_09_26_drive_0087_sync 580 l
2011_09_26/2011_09_26_drive_0087_sync 38 r
2011_09_30/2011_09_30_drive_0028_sync 3976 r
2011_09_30/2011_09_30_drive_0028_sync 863 l
2011_10_03/2011_10_03_drive_0042_sync 434 l
2011_09_26/2011_09_26_drive_0104_sync 211 r
2011_09_30/2011_09_30_drive_0028_sync 4644 r
2011_09_26/2011_09_26_drive_0022_sync 147 l
2011_10_03/2011_10_03_drive_0034_sync 1446 l
2011_09_30/2011_09_30_drive_0020_sync 521 l
2011_09_26/2011_09_26_drive_0005_sync 18 r
2011_09_26/2011_09_26_drive_0015_sync 240 l
2011_10_03/2011_10_03_drive_0042_sync 209 l
2011_10_03/2011_10_03_drive_0034_sync 4380 r
2011_09_26/2011_09_26_drive_0011_sync 86 l
2011_09_30/2011_09_30_drive_0028_sync 1149 l
2011_09_26/2011_09_26_drive_0061_sync 701 l
2011_09_30/2011_09_30_drive_0028_sync 2426 r
2011_09_26/2011_09_26_drive_0061_sync 393 r
2011_09_30/2011_09_30_drive_0028_sync 3415 r
2011_09_30/2011_09_30_drive_0028_sync 881 r
2011_10_03/2011_10_03_drive_0034_sync 478 l
2011_09_30/2011_09_30_drive_0034_sync 753 l
2011_10_03/2011_10_03_drive_0042_sync 204 r
2011_10_03/2011_10_03_drive_0034_sync 3448 r
2011_09_30/2011_09_30_drive_0028_sync 1670 l
2011_09_30/2011_09_30_drive_0033_sync 1148 l
2011_09_26/2011_09_26_drive_0051_sync 30 l
2011_09_26/2011_09_26_drive_0015_sync 130 r
2011_09_30/2011_09_30_drive_0034_sync 1115 l
2011_09_26/2011_09_26_drive_0070_sync 298 l
2011_09_30/2011_09_30_drive_0034_sync 924 r
2011_09_26/2011_09_26_drive_0104_sync 264 r
2011_10_03/2011_10_03_drive_0042_sync 1112 r
2011_10_03/2011_10_03_drive_0034_sync 549 r
2011_09_26/2011_09_26_drive_0087_sync 666 l
2011_10_03/2011_10_03_drive_0034_sync 3036 l
2011_10_03/2011_10_03_drive_0034_sync 4380 l
2011_09_26/2011_09_26_drive_0005_sync 105 l
2011_09_30/2011_09_30_drive_0028_sync 3118 r
2011_10_03/2011_10_03_drive_0034_sync 512 l
2011_09_30/2011_09_30_drive_0033_sync 1329 l
2011_09_26/2011_09_26_drive_0091_sync 268 r
2011_09_26/2011_09_26_drive_0039_sync 223 l
2011_10_03/2011_10_03_drive_0034_sync 3236 r
2011_09_26/2011_09_26_drive_0032_sync 375 r
2011_09_26/2011_09_26_drive_0061_sync 346 r
2011_09_30/2011_09_30_drive_0028_sync 5006 r
2011_09_30/2011_09_30_drive_0028_sync 193 r
2011_09_30/2011_09_30_drive_0028_sync 4745 l
2011_10_03/2011_10_03_drive_0034_sync 1455 r
2011_09_26/2011_09_26_drive_0039_sync 247 r
2011_09_26/2011_09_26_drive_0091_sync 192 r
2011_09_26/2011_09_26_drive_0018_sync 229 l
2011_09_26/2011_09_26_drive_0070_sync 95 l
2011_10_03/2011_10_03_drive_0042_sync 974 r
2011_10_03/2011_10_03_drive_0034_sync 1907 l
2011_10_03/2011_10_03_drive_0034_sync 1706 r
2011_09_30/2011_09_30_drive_0020_sync 585 l
2011_09_30/2011_09_30_drive_0028_sync 1037 l
2011_09_26/2011_09_26_drive_0022_sync 29 r
2011_10_03/2011_10_03_drive_0034_sync 1567 l
2011_10_03/2011_10_03_drive_0034_sync 504 r
2011_09_26/2011_09_26_drive_0070_sync 244 r
2011_09_30/2011_09_30_drive_0028_sync 369 r
2011_10_03/2011_10_03_drive_0034_sync 2243 r
2011_09_30/2011_09_30_drive_0028_sync 2000 l
2011_09_30/2011_09_30_drive_0028_sync 2852 r
2011_10_03/2011_10_03_drive_0034_sync 3287 r
2011_10_03/2011_10_03_drive_0034_sync 1133 r
2011_09_26/2011_09_26_drive_0087_sync 509 l
2011_10_03/2011_10_03_drive_0034_sync 2839 r
2011_09_30/2011_09_30_drive_0034_sync 809 r
2011_09_26/2011_09_26_drive_0051_sync 153 l
2011_09_30/2011_09_30_drive_0028_sync 5173 r
2011_10_03/2011_10_03_drive_0034_sync 414 r
2011_10_03/2011_10_03_drive_0034_sync 1731 l
2011_09_30/2011_09_30_drive_0033_sync 53 r
2011_09_30/2011_09_30_drive_0033_sync 429 r
2011_09_30/2011_09_30_drive_0028_sync 4574 l
2011_09_30/2011_09_30_drive_0020_sync 1039 r
2011_09_30/2011_09_30_drive_0028_sync 4763 l
2011_09_30/2011_09_30_drive_0028_sync 17 l
2011_09_30/2011_09_30_drive_0034_sync 1113 r
2011_09_30/2011_09_30_drive_0028_sync 1430 l
2011_09_30/2011_09_30_drive_0033_sync 983 r
2011_10_03/2011_10_03_drive_0034_sync 2263 r
2011_10_03/2011_10_03_drive_0034_sync 217 r
2011_10_03/2011_10_03_drive_0034_sync 2651 r
2011_09_26/2011_09_26_drive_0011_sync 57 r
2011_10_03/2011_10_03_drive_0034_sync 3726 r
2011_10_03/2011_10_03_drive_0034_sync 3611 r
2011_09_30/2011_09_30_drive_0028_sync 1775 l
2011_10_03/2011_10_03_drive_0034_sync 1873 r
2011_09_26/2011_09_26_drive_0039_sync 56 l
2011_09_26/2011_09_26_drive_0028_sync 122 r
2011_09_30/2011_09_30_drive_0033_sync 1438 r
2011_09_30/2011_09_30_drive_0033_sync 715 l
2011_09_30/2011_09_30_drive_0033_sync 518 r
2011_09_26/2011_09_26_drive_0061_sync 169 l
2011_10_03/2011_10_03_drive_0034_sync 4553 l
2011_09_26/2011_09_26_drive_0022_sync 23 r
2011_10_03/2011_10_03_drive_0034_sync 3620 l
2011_09_26/2011_09_26_drive_0018_sync 268 l
2011_10_03/2011_10_03_drive_0034_sync 4559 l
2011_09_26/2011_09_26_drive_0113_sync 23 l
2011_09_26/2011_09_26_drive_0019_sync 182 l
2011_09_29/2011_09_29_drive_0004_sync 129 l
2011_09_30/2011_09_30_drive_0028_sync 1954 r
2011_10_03/2011_10_03_drive_0034_sync 2334 r
2011_09_26/2011_09_26_drive_0005_sync 21 l
2011_09_30/2011_09_30_drive_0033_sync 707 r
2011_09_30/2011_09_30_drive_0028_sync 3327 l
2011_10_03/2011_10_03_drive_0042_sync 640 r
2011_09_30/2011_09_30_drive_0028_sync 338 l
2011_09_26/2011_09_26_drive_0032_sync 347 l
2011_10_03/2011_10_03_drive_0034_sync 4225 l
2011_09_28/2011_09_28_drive_0001_sync 50 l
2011_10_03/2011_10_03_drive_0034_sync 243 l
2011_09_26/2011_09_26_drive_0051_sync 435 r
2011_09_26/2011_09_26_drive_0061_sync 319 r
2011_09_30/2011_09_30_drive_0028_sync 796 l
2011_09_30/2011_09_30_drive_0034_sync 966 l
2011_09_30/2011_09_30_drive_0028_sync 396 l
2011_09_26/2011_09_26_drive_0104_sync 253 l
2011_10_03/2011_10_03_drive_0034_sync 2741 r
2011_09_26/2011_09_26_drive_0028_sync 276 r
2011_09_30/2011_09_30_drive_0033_sync 384 r
2011_10_03/2011_10_03_drive_0034_sync 3820 r
2011_09_29/2011_09_29_drive_0004_sync 324 l
2011_09_26/2011_09_26_drive_0070_sync 259 l
2011_10_03/2011_10_03_drive_0034_sync 179 r
2011_09_30/2011_09_30_drive_0028_sync 4139 l
2011_09_26/2011_09_26_drive_0022_sync 397 r
2011_09_26/2011_09_26_drive_0087_sync 510 l
2011_09_26/2011_09_26_drive_0087_sync 314 r
2011_09_30/2011_09_30_drive_0028_sync 5160 l
2011_10_03/2011_10_03_drive_0034_sync 1677 r
2011_09_26/2011_09_26_drive_0087_sync 458 l
2011_10_03/2011_10_03_drive_0034_sync 3488 l
2011_09_26/2011_09_26_drive_0019_sync 247 l
2011_09_26/2011_09_26_drive_0104_sync 46 l
2011_09_26/2011_09_26_drive_0095_sync 28 l
2011_09_30/2011_09_30_drive_0028_sync 1940 l
2011_09_30/2011_09_30_drive_0028_sync 3210 l
2011_09_30/2011_09_30_drive_0028_sync 1844 r
2011_09_26/2011_09_26_drive_0039_sync 96 l
2011_09_30/2011_09_30_drive_0028_sync 974 r
2011_09_26/2011_09_26_drive_0087_sync 277 l
2011_09_30/2011_09_30_drive_0033_sync 1366 r
2011_09_30/2011_09_30_drive_0020_sync 1062 r
2011_09_30/2011_09_30_drive_0028_sync 1577 l
2011_10_03/2011_10_03_drive_0034_sync 3699 l
2011_10_03/2011_10_03_drive_0034_sync 3483 r
2011_09_30/2011_09_30_drive_0028_sync 3208 l
2011_09_30/2011_09_30_drive_0028_sync 2058 l
2011_09_30/2011_09_30_drive_0028_sync 444 r
2011_09_30/2011_09_30_drive_0033_sync 177 l
2011_10_03/2011_10_03_drive_0034_sync 1194 l
2011_10_03/2011_10_03_drive_0042_sync 703 r
2011_09_30/2011_09_30_drive_0033_sync 930 l
2011_09_26/2011_09_26_drive_0015_sync 264 l
2011_10_03/2011_10_03_drive_0034_sync 4134 r
2011_09_30/2011_09_30_drive_0033_sync 73 l
2011_09_30/2011_09_30_drive_0028_sync 1479 r
2011_09_30/2011_09_30_drive_0034_sync 93 r
2011_09_30/2011_09_30_drive_0028_sync 1796 l
2011_09_30/2011_09_30_drive_0033_sync 400 r
2011_09_26/2011_09_26_drive_0051_sync 428 l
2011_09_26/2011_09_26_drive_0104_sync 26 r
2011_10_03/2011_10_03_drive_0034_sync 942 l
2011_09_26/2011_09_26_drive_0104_sync 100 l
2011_09_30/2011_09_30_drive_0020_sync 646 r
2011_09_26/2011_09_26_drive_0022_sync 458 l
2011_09_26/2011_09_26_drive_0087_sync 652 r
2011_09_26/2011_09_26_drive_0039_sync 117 r
2011_09_30/2011_09_30_drive_0033_sync 75 l
2011_09_30/2011_09_30_drive_0028_sync 5030 l
2011_10_03/2011_10_03_drive_0042_sync 635 r
2011_09_26/2011_09_26_drive_0087_sync 356 r
2011_09_26/2011_09_26_drive_0070_sync 116 l
2011_09_26/2011_09_26_drive_0001_sync 60 l
2011_09_26/2011_09_26_drive_0095_sync 16 r
2011_10_03/2011_10_03_drive_0034_sync 3964 r
2011_09_26/2011_09_26_drive_0079_sync 59 r
2011_09_30/2011_09_30_drive_0033_sync 206 l
2011_09_30/2011_09_30_drive_0028_sync 207 r
2011_09_30/2011_09_30_drive_0028_sync 2412 r
2011_09_30/2011_09_30_drive_0020_sync 93 r
2011_09_26/2011_09_26_drive_0091_sync 53 l
2011_09_30/2011_09_30_drive_0028_sync 1206 l
2011_09_26/2011_09_26_drive_0095_sync 52 r
2011_09_30/2011_09_30_drive_0028_sync 3038 r
2011_09_30/2011_09_30_drive_0028_sync 3206 r
2011_09_26/2011_09_26_drive_0022_sync 535 l
2011_09_26/2011_09_26_drive_0015_sync 167 r
2011_10_03/2011_10_03_drive_0034_sync 1288 r
2011_09_26/2011_09_26_drive_0039_sync 225 l
2011_09_30/2011_09_30_drive_0028_sync 2157 l
2011_09_26/2011_09_26_drive_0104_sync 82 r
2011_10_03/2011_10_03_drive_0034_sync 1388 l
2011_09_26/2011_09_26_drive_0113_sync 74 r
2011_09_26/2011_09_26_drive_0104_sync 283 l
2011_10_03/2011_10_03_drive_0034_sync 1122 r
2011_09_29/2011_09_29_drive_0004_sync 232 l
2011_09_30/2011_09_30_drive_0020_sync 782 l
2011_09_26/2011_09_26_drive_0028_sync 242 l
2011_10_03/2011_10_03_drive_0042_sync 414 r
2011_09_30/2011_09_30_drive_0028_sync 4986 r
2011_10_03/2011_10_03_drive_0034_sync 1173 l
2011_10_03/2011_10_03_drive_0034_sync 3615 l
2011_09_26/2011_09_26_drive_0057_sync 332 l
2011_09_26/2011_09_26_drive_0019_sync 5 r
2011_09_30/2011_09_30_drive_0028_sync 4790 l
2011_09_30/2011_09_30_drive_0028_sync 418 l
2011_09_30/2011_09_30_drive_0020_sync 236 r
2011_09_30/2011_09_30_drive_0034_sync 805 l
2011_09_26/2011_09_26_drive_0015_sync 107 l
2011_09_30/2011_09_30_drive_0028_sync 2716 r
2011_10_03/2011_10_03_drive_0034_sync 663 l
2011_10_03/2011_10_03_drive_0034_sync 1867 r
2011_09_30/2011_09_30_drive_0028_sync 492 l
2011_09_30/2011_09_30_drive_0033_sync 916 r
2011_09_26/2011_09_26_drive_0061_sync 323 r
2011_09_30/2011_09_30_drive_0028_sync 4142 l
2011_09_26/2011_09_26_drive_0019_sync 371 r
2011_09_26/2011_09_26_drive_0061_sync 54 r
2011_09_30/2011_09_30_drive_0028_sync 2553 l
2011_09_30/2011_09_30_drive_0028_sync 4838 l
2011_10_03/2011_10_03_drive_0034_sync 1292 r
2011_10_03/2011_10_03_drive_0034_sync 4492 r
2011_09_30/2011_09_30_drive_0033_sync 561 r
2011_10_03/2011_10_03_drive_0042_sync 1017 r
2011_09_26/2011_09_26_drive_0019_sync 84 r
2011_10_03/2011_10_03_drive_0034_sync 3205 l
2011_10_03/2011_10_03_drive_0034_sync 2800 r
2011_09_30/2011_09_30_drive_0028_sync 2210 l
2011_09_26/2011_09_26_drive_0019_sync 478 l
2011_09_30/2011_09_30_drive_0033_sync 827 r
2011_09_30/2011_09_30_drive_0028_sync 4953 r
2011_10_03/2011_10_03_drive_0034_sync 4525 r
2011_09_30/2011_09_30_drive_0028_sync 2855 l
2011_10_03/2011_10_03_drive_0034_sync 3172 r
2011_09_26/2011_09_26_drive_0032_sync 267 l
2011_09_26/2011_09_26_drive_0014_sync 286 l
2011_10_03/2011_10_03_drive_0042_sync 1013 r
2011_09_26/2011_09_26_drive_0070_sync 408 r
2011_09_30/2011_09_30_drive_0028_sync 1768 r
2011_09_30/2011_09_30_drive_0028_sync 678 l
2011_09_30/2011_09_30_drive_0020_sync 179 l
2011_10_03/2011_10_03_drive_0034_sync 2777 r
2011_09_26/2011_09_26_drive_0018_sync 265 l
2011_09_26/2011_09_26_drive_0022_sync 414 l
2011_09_26/2011_09_26_drive_0087_sync 568 r
2011_10_03/2011_10_03_drive_0034_sync 589 r
2011_09_30/2011_09_30_drive_0028_sync 1559 l
2011_09_30/2011_09_30_drive_0033_sync 1154 l
2011_09_30/2011_09_30_drive_0034_sync 656 r
2011_10_03/2011_10_03_drive_0034_sync 2211 l
2011_09_30/2011_09_30_drive_0028_sync 146 r
2011_10_03/2011_10_03_drive_0034_sync 1965 r
2011_09_30/2011_09_30_drive_0028_sync 178 r
2011_09_30/2011_09_30_drive_0028_sync 4807 r
2011_09_30/2011_09_30_drive_0033_sync 573 l
2011_10_03/2011_10_03_drive_0034_sync 2350 l
2011_10_03/2011_10_03_drive_0034_sync 2767 r
2011_09_30/2011_09_30_drive_0028_sync 2829 l
2011_10_03/2011_10_03_drive_0042_sync 798 r
2011_09_26/2011_09_26_drive_0070_sync 360 r
2011_09_30/2011_09_30_drive_0028_sync 463 l
2011_09_30/2011_09_30_drive_0028_sync 3242 l
2011_09_30/2011_09_30_drive_0020_sync 155 r
2011_09_30/2011_09_30_drive_0033_sync 504 r
2011_09_29/2011_09_29_drive_0004_sync 285 r
2011_09_26/2011_09_26_drive_0015_sync 95 r
2011_09_26/2011_09_26_drive_0039_sync 320 r
2011_09_26/2011_09_26_drive_0014_sync 219 r
2011_09_30/2011_09_30_drive_0028_sync 3082 l
2011_10_03/2011_10_03_drive_0034_sync 212 r
2011_09_30/2011_09_30_drive_0033_sync 280 l
2011_09_30/2011_09_30_drive_0028_sync 4036 r
2011_09_30/2011_09_30_drive_0028_sync 1914 l
2011_09_26/2011_09_26_drive_0019_sync 323 r
2011_10_03/2011_10_03_drive_0042_sync 863 l
2011_10_03/2011_10_03_drive_0034_sync 1899 r
2011_09_26/2011_09_26_drive_0104_sync 67 l
2011_09_26/2011_09_26_drive_0070_sync 250 l
2011_09_26/2011_09_26_drive_0087_sync 495 l
2011_10_03/2011_10_03_drive_0034_sync 3162 r
2011_09_30/2011_09_30_drive_0028_sync 4099 r
2011_10_03/2011_10_03_drive_0042_sync 860 r
2011_09_26/2011_09_26_drive_0087_sync 140 l
2011_09_30/2011_09_30_drive_0020_sync 237 l
2011_09_30/2011_09_30_drive_0028_sync 4053 l
2011_10_03/2011_10_03_drive_0042_sync 1057 r
2011_09_26/2011_09_26_drive_0028_sync 244 l
2011_09_26/2011_09_26_drive_0028_sync 147 l
2011_10_03/2011_10_03_drive_0042_sync 1137 r
2011_10_03/2011_10_03_drive_0034_sync 601 l
2011_10_03/2011_10_03_drive_0042_sync 458 r
2011_09_26/2011_09_26_drive_0028_sync 396 r
2011_09_26/2011_09_26_drive_0039_sync 120 l
2011_09_30/2011_09_30_drive_0033_sync 751 l
2011_09_30/2011_09_30_drive_0028_sync 1633 r
2011_09_26/2011_09_26_drive_0039_sync 352 r
2011_09_30/2011_09_30_drive_0033_sync 1081 l
2011_09_30/2011_09_30_drive_0028_sync 3152 l
2011_09_26/2011_09_26_drive_0039_sync 318 r
2011_09_26/2011_09_26_drive_0095_sync 233 l
2011_09_30/2011_09_30_drive_0034_sync 1136 r
2011_09_30/2011_09_30_drive_0034_sync 97 r
2011_10_03/2011_10_03_drive_0034_sync 2282 r
2011_09_30/2011_09_30_drive_0028_sync 4009 r
2011_09_30/2011_09_30_drive_0028_sync 1329 l
2011_09_30/2011_09_30_drive_0028_sync 3757 l
2011_09_26/2011_09_26_drive_0005_sync 16 r
2011_10_03/2011_10_03_drive_0034_sync 941 l
2011_09_30/2011_09_30_drive_0028_sync 1851 l
2011_10_03/2011_10_03_drive_0034_sync 4205 r
2011_09_26/2011_09_26_drive_0032_sync 191 r
2011_09_30/2011_09_30_drive_0028_sync 910 l
2011_09_26/2011_09_26_drive_0022_sync 385 l
2011_09_26/2011_09_26_drive_0061_sync 594 l
2011_09_30/2011_09_30_drive_0028_sync 366 l
2011_09_26/2011_09_26_drive_0019_sync 359 l
2011_09_30/2011_09_30_drive_0028_sync 991 r
2011_10_03/2011_10_03_drive_0042_sync 572 r
2011_09_30/2011_09_30_drive_0020_sync 442 l
2011_09_30/2011_09_30_drive_0028_sync 3623 l
2011_09_26/2011_09_26_drive_0022_sync 778 l
2011_09_30/2011_09_30_drive_0028_sync 2218 l
2011_10_03/2011_10_03_drive_0034_sync 3160 r
2011_10_03/2011_10_03_drive_0042_sync 148 r
2011_09_30/2011_09_30_drive_0028_sync 1806 r
2011_09_30/2011_09_30_drive_0020_sync 971 r
2011_09_26/2011_09_26_drive_0022_sync 568 r
2011_10_03/2011_10_03_drive_0034_sync 441 r
2011_09_30/2011_09_30_drive_0028_sync 1533 l
2011_09_26/2011_09_26_drive_0019_sync 469 l
2011_09_26/2011_09_26_drive_0104_sync 14 r
2011_10_03/2011_10_03_drive_0034_sync 18 r
2011_09_26/2011_09_26_drive_0070_sync 28 r
2011_09_30/2011_09_30_drive_0028_sync 1093 l
2011_09_30/2011_09_30_drive_0034_sync 969 r
2011_09_30/2011_09_30_drive_0020_sync 379 l
2011_09_30/2011_09_30_drive_0033_sync 58 l
2011_09_29/2011_09_29_drive_0004_sync 223 r
2011_09_30/2011_09_30_drive_0028_sync 4673 l
2011_09_30/2011_09_30_drive_0028_sync 4009 l
2011_10_03/2011_10_03_drive_0034_sync 2482 l
2011_09_26/2011_09_26_drive_0001_sync 19 l
2011_09_30/2011_09_30_drive_0028_sync 2719 l
2011_09_26/2011_09_26_drive_0087_sync 302 l
2011_09_26/2011_09_26_drive_0039_sync 340 l
2011_10_03/2011_10_03_drive_0034_sync 3838 r
2011_09_30/2011_09_30_drive_0028_sync 792 l
2011_09_30/2011_09_30_drive_0033_sync 171 r
2011_09_26/2011_09_26_drive_0061_sync 141 r
2011_09_30/2011_09_30_drive_0028_sync 3932 r
2011_09_26/2011_09_26_drive_0039_sync 381 r
2011_09_30/2011_09_30_drive_0028_sync 1573 r
2011_09_26/2011_09_26_drive_0113_sync 43 r
2011_10_03/2011_10_03_drive_0042_sync 817 l
2011_09_30/2011_09_30_drive_0028_sync 486 l
2011_09_26/2011_09_26_drive_0070_sync 189 l
2011_09_30/2011_09_30_drive_0028_sync 2663 l
2011_09_30/2011_09_30_drive_0028_sync 4929 l
2011_10_03/2011_10_03_drive_0034_sync 2956 r
2011_09_30/2011_09_30_drive_0033_sync 795 r
2011_09_30/2011_09_30_drive_0033_sync 126 l
2011_09_26/2011_09_26_drive_0057_sync 347 l
2011_09_26/2011_09_26_drive_0032_sync 183 l
2011_09_30/2011_09_30_drive_0033_sync 1261 r
2011_09_26/2011_09_26_drive_0039_sync 278 l
2011_10_03/2011_10_03_drive_0034_sync 2402 l
2011_09_26/2011_09_26_drive_0022_sync 580 r
2011_10_03/2011_10_03_drive_0034_sync 1 l
2011_09_26/2011_09_26_drive_0070_sync 208 r
2011_10_03/2011_10_03_drive_0034_sync 1365 l
2011_09_30/2011_09_30_drive_0028_sync 77 r
2011_09_26/2011_09_26_drive_0104_sync 231 r
2011_10_03/2011_10_03_drive_0034_sync 1200 r
2011_09_30/2011_09_30_drive_0033_sync 646 r
2011_10_03/2011_10_03_drive_0034_sync 1873 l
2011_09_26/2011_09_26_drive_0087_sync 524 l
2011_09_30/2011_09_30_drive_0028_sync 2259 r
2011_09_30/2011_09_30_drive_0020_sync 893 l
2011_09_30/2011_09_30_drive_0028_sync 233 r
2011_09_26/2011_09_26_drive_0022_sync 251 l
2011_09_30/2011_09_30_drive_0033_sync 811 l
2011_09_29/2011_09_29_drive_0004_sync 207 r
2011_09_26/2011_09_26_drive_0028_sync 25 r
2011_09_30/2011_09_30_drive_0020_sync 400 r
2011_09_30/2011_09_30_drive_0028_sync 1879 l
2011_10_03/2011_10_03_drive_0034_sync 1211 l
2011_09_30/2011_09_30_drive_0028_sync 3221 l
2011_10_03/2011_10_03_drive_0034_sync 3392 l
2011_10_03/2011_10_03_drive_0034_sync 1043 r
2011_09_30/2011_09_30_drive_0033_sync 929 r
2011_09_26/2011_09_26_drive_0051_sync 128 r
2011_10_03/2011_10_03_drive_0042_sync 43 l
2011_09_26/2011_09_26_drive_0091_sync 111 r
2011_10_03/2011_10_03_drive_0034_sync 3937 r
2011_09_30/2011_09_30_drive_0033_sync 1281 l
2011_09_26/2011_09_26_drive_0028_sync 360 r
2011_09_30/2011_09_30_drive_0020_sync 721 r
2011_09_26/2011_09_26_drive_0104_sync 33 r
2011_09_30/2011_09_30_drive_0028_sync 4911 r
2011_09_30/2011_09_30_drive_0034_sync 397 r
2011_09_30/2011_09_30_drive_0028_sync 1048 r
2011_10_03/2011_10_03_drive_0034_sync 1363 l
2011_09_26/2011_09_26_drive_0028_sync 273 l
2011_09_30/2011_09_30_drive_0028_sync 3732 r
2011_10_03/2011_10_03_drive_0034_sync 3690 l
2011_09_30/2011_09_30_drive_0034_sync 792 l
2011_09_26/2011_09_26_drive_0113_sync 82 l
2011_09_26/2011_09_26_drive_0022_sync 266 r
2011_09_26/2011_09_26_drive_0087_sync 93 l
2011_09_26/2011_09_26_drive_0070_sync 93 r
2011_09_30/2011_09_30_drive_0034_sync 967 l
2011_09_30/2011_09_30_drive_0033_sync 132 l
2011_10_03/2011_10_03_drive_0034_sync 3687 l
2011_10_03/2011_10_03_drive_0034_sync 1977 l
2011_10_03/2011_10_03_drive_0034_sync 1502 l
2011_09_26/2011_09_26_drive_0070_sync 121 l
2011_10_03/2011_10_03_drive_0034_sync 1154 r
2011_09_26/2011_09_26_drive_0028_sync 205 r
2011_09_30/2011_09_30_drive_0028_sync 1257 r
2011_10_03/2011_10_03_drive_0034_sync 4398 r
2011_09_26/2011_09_26_drive_0087_sync 712 l
2011_10_03/2011_10_03_drive_0042_sync 555 r
2011_09_30/2011_09_30_drive_0028_sync 3071 r
2011_09_26/2011_09_26_drive_0070_sync 396 r
2011_10_03/2011_10_03_drive_0034_sync 2067 r
2011_09_26/2011_09_26_drive_0015_sync 58 r
2011_10_03/2011_10_03_drive_0042_sync 767 l
2011_09_26/2011_09_26_drive_0091_sync 102 r
2011_09_26/2011_09_26_drive_0015_sync 110 l
2011_10_03/2011_10_03_drive_0034_sync 2658 l
2011_10_03/2011_10_03_drive_0042_sync 1008 r
2011_10_03/2011_10_03_drive_0042_sync 785 l
2011_09_26/2011_09_26_drive_0022_sync 669 r
2011_10_03/2011_10_03_drive_0034_sync 527 l
2011_09_30/2011_09_30_drive_0028_sync 2718 l
2011_09_26/2011_09_26_drive_0019_sync 150 r
2011_09_30/2011_09_30_drive_0033_sync 78 r
2011_10_03/2011_10_03_drive_0034_sync 4062 r
2011_10_03/2011_10_03_drive_0034_sync 3004 r
2011_10_03/2011_10_03_drive_0034_sync 2835 r
2011_09_26/2011_09_26_drive_0028_sync 224 r
2011_09_30/2011_09_30_drive_0028_sync 1746 l
2011_10_03/2011_10_03_drive_0034_sync 90 r
2011_09_26/2011_09_26_drive_0061_sync 413 l
2011_09_30/2011_09_30_drive_0033_sync 204 r
2011_10_03/2011_10_03_drive_0034_sync 3835 r
2011_10_03/2011_10_03_drive_0034_sync 1203 l
2011_09_30/2011_09_30_drive_0028_sync 3252 l
2011_10_03/2011_10_03_drive_0042_sync 453 l
2011_09_30/2011_09_30_drive_0028_sync 944 r
2011_09_30/2011_09_30_drive_0020_sync 542 r
2011_09_30/2011_09_30_drive_0033_sync 129 r
2011_09_30/2011_09_30_drive_0028_sync 25 r
2011_10_03/2011_10_03_drive_0034_sync 4497 r
2011_09_30/2011_09_30_drive_0028_sync 1842 r
2011_09_30/2011_09_30_drive_0028_sync 2528 r
2011_10_03/2011_10_03_drive_0034_sync 3470 r
2011_09_26/2011_09_26_drive_0104_sync 162 r
2011_09_30/2011_09_30_drive_0020_sync 881 r
2011_10_03/2011_10_03_drive_0034_sync 1752 l
2011_09_30/2011_09_30_drive_0028_sync 1985 l
2011_10_03/2011_10_03_drive_0034_sync 3352 r
2011_09_30/2011_09_30_drive_0020_sync 625 r
2011_10_03/2011_10_03_drive_0034_sync 2946 r
2011_09_26/2011_09_26_drive_0018_sync 78 r
2011_09_26/2011_09_26_drive_0087_sync 516 l
2011_09_30/2011_09_30_drive_0033_sync 87 l
2011_10_03/2011_10_03_drive_0042_sync 376 l
2011_10_03/2011_10_03_drive_0034_sync 3312 r
2011_09_30/2011_09_30_drive_0034_sync 696 r
2011_09_30/2011_09_30_drive_0034_sync 57 l
2011_09_26/2011_09_26_drive_0022_sync 178 l
2011_09_26/2011_09_26_drive_0039_sync 150 r
2011_09_26/2011_09_26_drive_0061_sync 191 r
2011_09_30/2011_09_30_drive_0020_sync 388 l
2011_09_30/2011_09_30_drive_0020_sync 1058 l
2011_09_30/2011_09_30_drive_0028_sync 163 l
2011_09_26/2011_09_26_drive_0014_sync 278 l
2011_09_30/2011_09_30_drive_0028_sync 3955 l
2011_09_26/2011_09_26_drive_0039_sync 264 l
2011_09_30/2011_09_30_drive_0028_sync 4162 r
2011_09_30/2011_09_30_drive_0028_sync 2964 r
2011_09_30/2011_09_30_drive_0034_sync 456 l
2011_09_26/2011_09_26_drive_0019_sync 27 l
2011_10_03/2011_10_03_drive_0034_sync 3722 r
2011_09_30/2011_09_30_drive_0020_sync 487 r
2011_09_26/2011_09_26_drive_0095_sync 264 r
2011_09_30/2011_09_30_drive_0033_sync 392 l
2011_09_30/2011_09_30_drive_0020_sync 224 l
2011_09_30/2011_09_30_drive_0028_sync 3409 r
2011_09_26/2011_09_26_drive_0061_sync 83 l
2011_09_26/2011_09_26_drive_0061_sync 641 l
2011_09_26/2011_09_26_drive_0104_sync 180 l
2011_09_30/2011_09_30_drive_0033_sync 941 l
2011_10_03/2011_10_03_drive_0034_sync 234 r
2011_09_30/2011_09_30_drive_0020_sync 710 l
2011_09_30/2011_09_30_drive_0028_sync 372 r
2011_09_26/2011_09_26_drive_0019_sync 221 l
2011_10_03/2011_10_03_drive_0034_sync 2096 l
2011_09_26/2011_09_26_drive_0001_sync 5 r
2011_09_28/2011_09_28_drive_0001_sync 49 r
2011_09_26/2011_09_26_drive_0032_sync 43 l
2011_10_03/2011_10_03_drive_0034_sync 4515 l
2011_10_03/2011_10_03_drive_0042_sync 934 r
2011_09_26/2011_09_26_drive_0022_sync 473 l
2011_09_26/2011_09_26_drive_0035_sync 122 l
2011_09_30/2011_09_30_drive_0028_sync 1947 r
2011_09_30/2011_09_30_drive_0028_sync 1139 l
2011_10_03/2011_10_03_drive_0034_sync 2151 l
2011_10_03/2011_10_03_drive_0034_sync 4643 l
2011_09_26/2011_09_26_drive_0022_sync 130 l
2011_09_30/2011_09_30_drive_0028_sync 3360 l
2011_10_03/2011_10_03_drive_0034_sync 626 l
2011_09_26/2011_09_26_drive_0032_sync 133 l
2011_10_03/2011_10_03_drive_0034_sync 2177 r
2011_09_26/2011_09_26_drive_0061_sync 686 r
2011_09_30/2011_09_30_drive_0028_sync 617 r
2011_09_26/2011_09_26_drive_0015_sync 2 l
2011_10_03/2011_10_03_drive_0034_sync 4393 l
2011_10_03/2011_10_03_drive_0034_sync 160 r
2011_09_30/2011_09_30_drive_0034_sync 123 r
2011_09_30/2011_09_30_drive_0020_sync 1085 l
2011_09_26/2011_09_26_drive_0022_sync 350 l
2011_09_30/2011_09_30_drive_0033_sync 540 r
2011_09_26/2011_09_26_drive_0061_sync 295 l
2011_09_26/2011_09_26_drive_0028_sync 153 l
2011_09_30/2011_09_30_drive_0028_sync 2390 r
2011_09_30/2011_09_30_drive_0028_sync 727 l
2011_09_26/2011_09_26_drive_0051_sync 66 l
2011_09_26/2011_09_26_drive_0018_sync 251 r
2011_09_30/2011_09_30_drive_0034_sync 1044 l
2011_09_30/2011_09_30_drive_0028_sync 1347 l
2011_09_26/2011_09_26_drive_0015_sync 121 r
2011_09_28/2011_09_28_drive_0001_sync 39 l
2011_09_26/2011_09_26_drive_0032_sync 305 l
2011_09_26/2011_09_26_drive_0032_sync 42 l
2011_09_30/2011_09_30_drive_0028_sync 1698 l
2011_10_03/2011_10_03_drive_0034_sync 284 r
2011_09_29/2011_09_29_drive_0004_sync 281 r
2011_09_26/2011_09_26_drive_0095_sync 219 l
2011_09_30/2011_09_30_drive_0033_sync 1324 r
2011_09_26/2011_09_26_drive_0022_sync 263 r
2011_09_26/2011_09_26_drive_0087_sync 337 l
2011_10_03/2011_10_03_drive_0034_sync 888 l
2011_09_26/2011_09_26_drive_0070_sync 316 r
2011_09_26/2011_09_26_drive_0039_sync 374 l
2011_09_26/2011_09_26_drive_0087_sync 660 l
2011_09_30/2011_09_30_drive_0034_sync 317 l
2011_09_26/2011_09_26_drive_0104_sync 159 l
2011_10_03/2011_10_03_drive_0034_sync 3540 l
2011_09_26/2011_09_26_drive_0070_sync 358 r
2011_09_26/2011_09_26_drive_0095_sync 223 l
2011_09_30/2011_09_30_drive_0028_sync 2562 l
2011_09_30/2011_09_30_drive_0028_sync 4724 r
2011_09_30/2011_09_30_drive_0034_sync 21 l
2011_09_30/2011_09_30_drive_0028_sync 5004 l
2011_09_30/2011_09_30_drive_0020_sync 535 r
2011_09_29/2011_09_29_drive_0026_sync 21 r
2011_09_30/2011_09_30_drive_0028_sync 1400 l
2011_09_30/2011_09_30_drive_0034_sync 524 l
2011_09_30/2011_09_30_drive_0028_sync 3094 r
2011_10_03/2011_10_03_drive_0034_sync 3057 l
2011_09_30/2011_09_30_drive_0028_sync 4613 l
2011_09_30/2011_09_30_drive_0020_sync 712 r
2011_09_30/2011_09_30_drive_0028_sync 2325 r
2011_10_03/2011_10_03_drive_0034_sync 3661 l
2011_09_30/2011_09_30_drive_0028_sync 198 r
2011_09_26/2011_09_26_drive_0070_sync 112 l
2011_10_03/2011_10_03_drive_0042_sync 387 r
2011_09_30/2011_09_30_drive_0020_sync 863 l
2011_09_30/2011_09_30_drive_0028_sync 4850 r
2011_09_30/2011_09_30_drive_0028_sync 448 l
2011_09_26/2011_09_26_drive_0095_sync 154 r
2011_09_30/2011_09_30_drive_0020_sync 1021 r
2011_09_30/2011_09_30_drive_0020_sync 949 l
2011_09_26/2011_09_26_drive_0028_sync 258 r
2011_10_03/2011_10_03_drive_0034_sync 824 l
2011_09_30/2011_09_30_drive_0028_sync 5079 r
2011_09_26/2011_09_26_drive_0079_sync 48 r
2011_09_30/2011_09_30_drive_0034_sync 82 l
2011_09_30/2011_09_30_drive_0033_sync 468 r
2011_09_30/2011_09_30_drive_0028_sync 1794 l
2011_09_30/2011_09_30_drive_0033_sync 443 l
2011_09_30/2011_09_30_drive_0028_sync 4105 r
2011_09_30/2011_09_30_drive_0033_sync 1379 l
2011_09_30/2011_09_30_drive_0034_sync 969 l
2011_09_26/2011_09_26_drive_0014_sync 196 r
2011_10_03/2011_10_03_drive_0034_sync 1451 r
2011_09_30/2011_09_30_drive_0033_sync 1025 r
2011_09_26/2011_09_26_drive_0015_sync 117 l
2011_09_26/2011_09_26_drive_0087_sync 621 l
2011_09_30/2011_09_30_drive_0028_sync 3720 r
2011_09_30/2011_09_30_drive_0020_sync 29 r
2011_10_03/2011_10_03_drive_0034_sync 855 r
2011_09_30/2011_09_30_drive_0020_sync 1052 l
2011_09_26/2011_09_26_drive_0015_sync 14 r
2011_09_30/2011_09_30_drive_0034_sync 433 l
2011_09_30/2011_09_30_drive_0028_sync 2108 r
2011_10_03/2011_10_03_drive_0034_sync 316 l
2011_09_26/2011_09_26_drive_0087_sync 546 r
2011_09_30/2011_09_30_drive_0028_sync 982 l
2011_09_26/2011_09_26_drive_0091_sync 153 r
2011_10_03/2011_10_03_drive_0034_sync 4289 l
2011_10_03/2011_10_03_drive_0034_sync 1352 l
2011_09_26/2011_09_26_drive_0051_sync 54 r
2011_09_30/2011_09_30_drive_0028_sync 293 r
2011_09_30/2011_09_30_drive_0028_sync 4524 r
2011_09_30/2011_09_30_drive_0020_sync 945 r
2011_10_03/2011_10_03_drive_0034_sync 2525 r
2011_09_30/2011_09_30_drive_0028_sync 1301 r
2011_09_30/2011_09_30_drive_0028_sync 4217 l
2011_09_30/2011_09_30_drive_0028_sync 1814 r
2011_09_30/2011_09_30_drive_0028_sync 672 l
2011_09_30/2011_09_30_drive_0033_sync 482 l
2011_09_29/2011_09_29_drive_0004_sync 197 l
2011_09_30/2011_09_30_drive_0028_sync 75 l
2011_09_26/2011_09_26_drive_0061_sync 585 r
2011_09_30/2011_09_30_drive_0028_sync 854 r
2011_09_30/2011_09_30_drive_0028_sync 4874 l
2011_10_03/2011_10_03_drive_0034_sync 807 r
2011_09_30/2011_09_30_drive_0028_sync 4033 l
2011_09_26/2011_09_26_drive_0087_sync 88 r
2011_09_30/2011_09_30_drive_0020_sync 160 l
2011_09_30/2011_09_30_drive_0033_sync 79 l
2011_09_26/2011_09_26_drive_0070_sync 2 l
2011_09_30/2011_09_30_drive_0034_sync 629 r
2011_10_03/2011_10_03_drive_0034_sync 2344 r
2011_10_03/2011_10_03_drive_0034_sync 3953 l
2011_09_30/2011_09_30_drive_0028_sync 3146 r
2011_10_03/2011_10_03_drive_0034_sync 658 r
2011_09_30/2011_09_30_drive_0033_sync 1576 l
2011_09_26/2011_09_26_drive_0051_sync 63 l
2011_10_03/2011_10_03_drive_0034_sync 4120 l
2011_10_03/2011_10_03_drive_0034_sync 4180 r
2011_09_26/2011_09_26_drive_0028_sync 109 l
2011_10_03/2011_10_03_drive_0034_sync 4388 l
2011_09_26/2011_09_26_drive_0022_sync 126 r
2011_10_03/2011_10_03_drive_0042_sync 531 r
2011_09_30/2011_09_30_drive_0033_sync 1426 r
2011_10_03/2011_10_03_drive_0034_sync 4129 l
2011_09_30/2011_09_30_drive_0028_sync 127 l
2011_09_26/2011_09_26_drive_0014_sync 95 l
2011_09_30/2011_09_30_drive_0028_sync 2914 r
2011_09_26/2011_09_26_drive_0091_sync 26 r
2011_09_26/2011_09_26_drive_0061_sync 505 r
2011_09_26/2011_09_26_drive_0018_sync 261 l
2011_09_30/2011_09_30_drive_0033_sync 1272 l
2011_09_30/2011_09_30_drive_0028_sync 196 l
2011_09_30/2011_09_30_drive_0034_sync 19 l
2011_10_03/2011_10_03_drive_0034_sync 935 l
2011_10_03/2011_10_03_drive_0034_sync 3398 r
2011_10_03/2011_10_03_drive_0042_sync 49 l
2011_09_30/2011_09_30_drive_0020_sync 63 r
2011_10_03/2011_10_03_drive_0034_sync 1827 l
2011_09_30/2011_09_30_drive_0028_sync 942 r
2011_09_30/2011_09_30_drive_0028_sync 4452 l
2011_09_30/2011_09_30_drive_0028_sync 5089 r
2011_09_30/2011_09_30_drive_0034_sync 993 r
2011_09_26/2011_09_26_drive_0061_sync 70 r
2011_09_26/2011_09_26_drive_0028_sync 4 r
2011_09_30/2011_09_30_drive_0033_sync 977 r
2011_09_30/2011_09_30_drive_0028_sync 2031 r
2011_09_26/2011_09_26_drive_0014_sync 271 l
2011_09_30/2011_09_30_drive_0034_sync 144 r
2011_09_30/2011_09_30_drive_0028_sync 3880 l
2011_09_30/2011_09_30_drive_0028_sync 873 l
2011_09_30/2011_09_30_drive_0033_sync 873 l
2011_10_03/2011_10_03_drive_0034_sync 1829 r
2011_10_03/2011_10_03_drive_0042_sync 980 r
2011_09_30/2011_09_30_drive_0033_sync 655 l
2011_10_03/2011_10_03_drive_0034_sync 1091 r
2011_09_26/2011_09_26_drive_0087_sync 239 r
2011_10_03/2011_10_03_drive_0034_sync 449 l
2011_09_30/2011_09_30_drive_0034_sync 987 r
2011_09_30/2011_09_30_drive_0034_sync 634 l
2011_09_26/2011_09_26_drive_0087_sync 656 r
2011_10_03/2011_10_03_drive_0034_sync 109 r
2011_09_26/2011_09_26_drive_0095_sync 158 r
2011_09_30/2011_09_30_drive_0028_sync 2707 r
2011_10_03/2011_10_03_drive_0034_sync 3979 r
2011_09_30/2011_09_30_drive_0028_sync 1491 l
2011_09_26/2011_09_26_drive_0014_sync 39 r
2011_10_03/2011_10_03_drive_0042_sync 435 r
2011_09_30/2011_09_30_drive_0034_sync 313 r
2011_09_26/2011_09_26_drive_0028_sync 167 l
2011_09_30/2011_09_30_drive_0028_sync 2219 r
2011_09_26/2011_09_26_drive_0057_sync 356 l
2011_09_26/2011_09_26_drive_0039_sync 26 l
2011_09_30/2011_09_30_drive_0028_sync 1457 r
2011_09_26/2011_09_26_drive_0051_sync 54 l
2011_09_30/2011_09_30_drive_0020_sync 143 r
2011_09_30/2011_09_30_drive_0034_sync 653 l
2011_09_30/2011_09_30_drive_0028_sync 1533 r
2011_09_26/2011_09_26_drive_0032_sync 160 l
2011_09_26/2011_09_26_drive_0087_sync 426 r
2011_09_30/2011_09_30_drive_0028_sync 2823 l
2011_09_30/2011_09_30_drive_0028_sync 187 l
2011_10_03/2011_10_03_drive_0034_sync 2223 r
2011_09_30/2011_09_30_drive_0033_sync 106 l
2011_10_03/2011_10_03_drive_0034_sync 1891 l
2011_09_30/2011_09_30_drive_0028_sync 1242 r
2011_09_30/2011_09_30_drive_0028_sync 284 r
2011_10_03/2011_10_03_drive_0034_sync 3565 l
2011_09_26/2011_09_26_drive_0061_sync 95 l
2011_09_26/2011_09_26_drive_0015_sync 193 l
2011_09_29/2011_09_29_drive_0004_sync 122 r
2011_10_03/2011_10_03_drive_0034_sync 2753 l
2011_09_26/2011_09_26_drive_0032_sync 302 r
2011_10_03/2011_10_03_drive_0034_sync 485 r
2011_09_30/2011_09_30_drive_0028_sync 893 r
2011_09_26/2011_09_26_drive_0015_sync 89 l
2011_10_03/2011_10_03_drive_0034_sync 297 r
2011_09_26/2011_09_26_drive_0032_sync 147 l
2011_09_30/2011_09_30_drive_0028_sync 2766 r
2011_09_30/2011_09_30_drive_0028_sync 2537 r
2011_09_26/2011_09_26_drive_0028_sync 87 r
2011_09_26/2011_09_26_drive_0087_sync 370 r
2011_09_30/2011_09_30_drive_0028_sync 2939 l
2011_10_03/2011_10_03_drive_0034_sync 2503 l
2011_09_29/2011_09_29_drive_0004_sync 25 r
2011_10_03/2011_10_03_drive_0034_sync 88 r
2011_09_30/2011_09_30_drive_0028_sync 3237 l
2011_09_30/2011_09_30_drive_0034_sync 716 l
2011_09_26/2011_09_26_drive_0028_sync 56 r
2011_09_30/2011_09_30_drive_0020_sync 123 l
2011_09_30/2011_09_30_drive_0020_sync 682 l
2011_09_30/2011_09_30_drive_0028_sync 3081 r
2011_09_26/2011_09_26_drive_0091_sync 123 l
2011_09_30/2011_09_30_drive_0028_sync 3173 r
2011_09_26/2011_09_26_drive_0070_sync 370 r
2011_09_26/2011_09_26_drive_0014_sync 89 r
2011_09_30/2011_09_30_drive_0028_sync 3317 l
2011_09_26/2011_09_26_drive_0028_sync 324 r
2011_09_28/2011_09_28_drive_0001_sync 75 r
2011_10_03/2011_10_03_drive_0034_sync 4097 l
2011_09_26/2011_09_26_drive_0015_sync 249 r
2011_09_30/2011_09_30_drive_0020_sync 335 l
2011_09_26/2011_09_26_drive_0035_sync 72 r
2011_09_26/2011_09_26_drive_0039_sync 293 r
2011_09_30/2011_09_30_drive_0028_sync 1281 l
2011_09_30/2011_09_30_drive_0028_sync 2487 l
2011_09_26/2011_09_26_drive_0032_sync 66 l
2011_09_26/2011_09_26_drive_0028_sync 125 l
2011_09_30/2011_09_30_drive_0028_sync 305 l
2011_09_26/2011_09_26_drive_0087_sync 536 r
2011_09_30/2011_09_30_drive_0020_sync 10 l
2011_09_26/2011_09_26_drive_0011_sync 66 r
2011_10_03/2011_10_03_drive_0034_sync 2655 l
2011_10_03/2011_10_03_drive_0034_sync 522 r
2011_10_03/2011_10_03_drive_0034_sync 2315 r
2011_10_03/2011_10_03_drive_0034_sync 185 l
2011_09_30/2011_09_30_drive_0028_sync 1323 r
2011_10_03/2011_10_03_drive_0042_sync 600 r
2011_09_30/2011_09_30_drive_0020_sync 150 r
2011_10_03/2011_10_03_drive_0042_sync 880 r
2011_09_30/2011_09_30_drive_0028_sync 2797 l
2011_09_30/2011_09_30_drive_0033_sync 664 l
2011_09_30/2011_09_30_drive_0033_sync 409 l
2011_10_03/2011_10_03_drive_0034_sync 4420 r
2011_09_30/2011_09_30_drive_0028_sync 648 r
2011_10_03/2011_10_03_drive_0034_sync 1944 r
2011_10_03/2011_10_03_drive_0034_sync 1379 r
2011_10_03/2011_10_03_drive_0034_sync 258 l
2011_09_26/2011_09_26_drive_0070_sync 83 r
2011_09_26/2011_09_26_drive_0091_sync 257 r
2011_09_30/2011_09_30_drive_0020_sync 848 r
2011_09_26/2011_09_26_drive_0022_sync 694 r
2011_10_03/2011_10_03_drive_0034_sync 4027 r
2011_09_30/2011_09_30_drive_0033_sync 720 r
2011_09_30/2011_09_30_drive_0028_sync 314 r
2011_10_03/2011_10_03_drive_0042_sync 1034 l
2011_10_03/2011_10_03_drive_0034_sync 1334 r
2011_10_03/2011_10_03_drive_0034_sync 2330 r
2011_09_30/2011_09_30_drive_0028_sync 1020 l
2011_09_30/2011_09_30_drive_0020_sync 571 r
2011_10_03/2011_10_03_drive_0034_sync 2386 r
2011_09_26/2011_09_26_drive_0035_sync 121 r
2011_09_30/2011_09_30_drive_0028_sync 4750 r
2011_09_30/2011_09_30_drive_0020_sync 12 l
2011_10_03/2011_10_03_drive_0042_sync 406 l
2011_10_03/2011_10_03_drive_0042_sync 822 l
2011_10_03/2011_10_03_drive_0042_sync 440 l
2011_09_30/2011_09_30_drive_0020_sync 79 r
2011_09_26/2011_09_26_drive_0087_sync 419 l
2011_09_26/2011_09_26_drive_0005_sync 8 l
2011_09_30/2011_09_30_drive_0033_sync 1232 l
2011_09_26/2011_09_26_drive_0015_sync 87 l
2011_09_30/2011_09_30_drive_0033_sync 1039 l
2011_10_03/2011_10_03_drive_0034_sync 328 r
2011_10_03/2011_10_03_drive_0034_sync 1629 l
2011_09_26/2011_09_26_drive_0051_sync 4 r
2011_09_30/2011_09_30_drive_0020_sync 326 l
2011_09_26/2011_09_26_drive_0019_sync 459 r
2011_09_26/2011_09_26_drive_0051_sync 171 r
2011_09_30/2011_09_30_drive_0028_sync 3991 l
2011_09_30/2011_09_30_drive_0020_sync 212 r
2011_09_30/2011_09_30_drive_0028_sync 1976 l
2011_09_30/2011_09_30_drive_0033_sync 611 l
2011_09_30/2011_09_30_drive_0028_sync 2837 r
2011_10_03/2011_10_03_drive_0034_sync 3336 l
2011_09_26/2011_09_26_drive_0018_sync 233 r
2011_10_03/2011_10_03_drive_0034_sync 4515 r
2011_10_03/2011_10_03_drive_0042_sync 726 r
2011_09_30/2011_09_30_drive_0028_sync 1659 r
2011_09_30/2011_09_30_drive_0028_sync 239 l
2011_09_26/2011_09_26_drive_0061_sync 217 r
2011_09_30/2011_09_30_drive_0020_sync 944 r
2011_10_03/2011_10_03_drive_0034_sync 4466 r
2011_10_03/2011_10_03_drive_0034_sync 1543 r
2011_09_26/2011_09_26_drive_0104_sync 176 r
2011_09_30/2011_09_30_drive_0028_sync 3362 l
2011_09_30/2011_09_30_drive_0034_sync 509 l
2011_10_03/2011_10_03_drive_0034_sync 2703 r
2011_09_30/2011_09_30_drive_0028_sync 3263 l
2011_09_30/2011_09_30_drive_0028_sync 2155 l
2011_10_03/2011_10_03_drive_0034_sync 1381 l
2011_10_03/2011_10_03_drive_0042_sync 737 l
2011_10_03/2011_10_03_drive_0034_sync 3490 r
2011_09_26/2011_09_26_drive_0051_sync 51 r
2011_09_30/2011_09_30_drive_0028_sync 3960 l
2011_09_26/2011_09_26_drive_0061_sync 435 r
2011_10_03/2011_10_03_drive_0034_sync 934 r
2011_09_30/2011_09_30_drive_0028_sync 1012 r
2011_10_03/2011_10_03_drive_0042_sync 1061 l
2011_09_26/2011_09_26_drive_0079_sync 23 l
2011_09_26/2011_09_26_drive_0032_sync 302 l
2011_09_30/2011_09_30_drive_0034_sync 841 r
2011_09_26/2011_09_26_drive_0019_sync 459 l
2011_09_26/2011_09_26_drive_0070_sync 337 l
2011_09_26/2011_09_26_drive_0022_sync 708 r
2011_09_26/2011_09_26_drive_0014_sync 203 r
2011_09_30/2011_09_30_drive_0034_sync 977 l
2011_09_30/2011_09_30_drive_0033_sync 991 r
2011_09_30/2011_09_30_drive_0028_sync 3736 l
2011_10_03/2011_10_03_drive_0034_sync 2103 r
2011_09_26/2011_09_26_drive_0019_sync 74 r
2011_09_30/2011_09_30_drive_0028_sync 3146 l
2011_09_30/2011_09_30_drive_0020_sync 986 r
2011_09_26/2011_09_26_drive_0104_sync 186 l
2011_09_30/2011_09_30_drive_0033_sync 369 r
2011_09_26/2011_09_26_drive_0061_sync 621 l
2011_10_03/2011_10_03_drive_0034_sync 2186 r
2011_09_30/2011_09_30_drive_0028_sync 2996 r
2011_09_30/2011_09_30_drive_0028_sync 1177 l
2011_10_03/2011_10_03_drive_0034_sync 899 l
2011_09_30/2011_09_30_drive_0033_sync 146 l
2011_09_30/2011_09_30_drive_0020_sync 794 r
2011_10_03/2011_10_03_drive_0034_sync 1574 r
2011_09_30/2011_09_30_drive_0028_sync 4456 r
2011_09_26/2011_09_26_drive_0087_sync 37 r
2011_09_30/2011_09_30_drive_0020_sync 249 l
2011_10_03/2011_10_03_drive_0034_sync 4259 r
2011_10_03/2011_10_03_drive_0034_sync 1929 r
2011_09_30/2011_09_30_drive_0020_sync 633 r
2011_10_03/2011_10_03_drive_0034_sync 832 r
2011_09_26/2011_09_26_drive_0005_sync 130 r
2011_09_26/2011_09_26_drive_0061_sync 185 l
2011_10_03/2011_10_03_drive_0034_sync 4520 l
2011_10_03/2011_10_03_drive_0034_sync 3020 l
2011_09_30/2011_09_30_drive_0020_sync 551 r
2011_09_30/2011_09_30_drive_0020_sync 99 r
2011_09_30/2011_09_30_drive_0028_sync 1918 l
2011_09_30/2011_09_30_drive_0028_sync 973 l
2011_09_30/2011_09_30_drive_0020_sync 60 l
2011_09_26/2011_09_26_drive_0032_sync 5 l
2011_09_30/2011_09_30_drive_0028_sync 2903 r
2011_09_30/2011_09_30_drive_0028_sync 2606 r
2011_09_26/2011_09_26_drive_0028_sync 73 l
2011_10_03/2011_10_03_drive_0034_sync 2550 l
2011_09_30/2011_09_30_drive_0028_sync 4343 r
2011_09_26/2011_09_26_drive_0032_sync 310 l
2011_09_26/2011_09_26_drive_0087_sync 634 r
2011_09_26/2011_09_26_drive_0095_sync 64 r
2011_10_03/2011_10_03_drive_0034_sync 1157 r
2011_09_30/2011_09_30_drive_0033_sync 1494 l
2011_10_03/2011_10_03_drive_0034_sync 3147 l
2011_09_26/2011_09_26_drive_0005_sync 30 l
2011_09_26/2011_09_26_drive_0019_sync 211 l
2011_10_03/2011_10_03_drive_0042_sync 1163 l
2011_09_26/2011_09_26_drive_0087_sync 75 r
2011_09_30/2011_09_30_drive_0028_sync 1557 l
2011_09_26/2011_09_26_drive_0011_sync 101 l
2011_09_30/2011_09_30_drive_0028_sync 1021 r
2011_09_30/2011_09_30_drive_0034_sync 88 r
2011_09_26/2011_09_26_drive_0087_sync 172 r
2011_09_30/2011_09_30_drive_0033_sync 582 l
2011_09_26/2011_09_26_drive_0019_sync 139 r
2011_10_03/2011_10_03_drive_0034_sync 3429 r
2011_10_03/2011_10_03_drive_0042_sync 1056 l
2011_10_03/2011_10_03_drive_0042_sync 1007 r
2011_09_29/2011_09_29_drive_0004_sync 113 l
2011_10_03/2011_10_03_drive_0034_sync 1732 l
2011_09_30/2011_09_30_drive_0028_sync 674 r
2011_09_30/2011_09_30_drive_0033_sync 1134 r
2011_09_30/2011_09_30_drive_0034_sync 35 l
2011_09_30/2011_09_30_drive_0028_sync 4113 l
2011_09_26/2011_09_26_drive_0035_sync 9 l
2011_09_30/2011_09_30_drive_0028_sync 2997 r
2011_09_30/2011_09_30_drive_0028_sync 3115 l
2011_09_26/2011_09_26_drive_0070_sync 237 r
2011_10_03/2011_10_03_drive_0034_sync 4478 r
2011_10_03/2011_10_03_drive_0034_sync 3659 l
2011_09_30/2011_09_30_drive_0034_sync 330 r
2011_09_26/2011_09_26_drive_0061_sync 252 r
2011_09_26/2011_09_26_drive_0051_sync 121 l
2011_09_30/2011_09_30_drive_0028_sync 748 r
2011_10_03/2011_10_03_drive_0034_sync 2812 r
2011_10_03/2011_10_03_drive_0034_sync 4158 r
2011_10_03/2011_10_03_drive_0034_sync 4222 r
2011_09_30/2011_09_30_drive_0028_sync 1917 r
2011_09_26/2011_09_26_drive_0028_sync 284 l
2011_09_30/2011_09_30_drive_0028_sync 4153 l
2011_09_30/2011_09_30_drive_0033_sync 797 l
2011_10_03/2011_10_03_drive_0034_sync 1953 l
2011_09_30/2011_09_30_drive_0028_sync 1203 l
2011_09_30/2011_09_30_drive_0034_sync 847 l
2011_10_03/2011_10_03_drive_0042_sync 942 l
2011_09_30/2011_09_30_drive_0028_sync 366 r
2011_09_30/2011_09_30_drive_0028_sync 3762 r
2011_10_03/2011_10_03_drive_0034_sync 1675 l
2011_09_26/2011_09_26_drive_0039_sync 142 r
2011_10_03/2011_10_03_drive_0034_sync 2691 l
2011_09_26/2011_09_26_drive_0005_sync 27 r
2011_09_26/2011_09_26_drive_0057_sync 300 r
2011_09_30/2011_09_30_drive_0033_sync 1072 r
2011_09_26/2011_09_26_drive_0019_sync 77 l
2011_09_26/2011_09_26_drive_0032_sync 142 l
2011_09_30/2011_09_30_drive_0028_sync 3571 l
2011_09_26/2011_09_26_drive_0087_sync 353 l
2011_10_03/2011_10_03_drive_0034_sync 661 l
2011_09_26/2011_09_26_drive_0070_sync 140 l
2011_09_30/2011_09_30_drive_0028_sync 3354 l
2011_09_26/2011_09_26_drive_0061_sync 236 l
2011_10_03/2011_10_03_drive_0042_sync 380 r
2011_10_03/2011_10_03_drive_0034_sync 4252 r
2011_10_03/2011_10_03_drive_0034_sync 1385 l
2011_09_26/2011_09_26_drive_0087_sync 155 r
2011_09_30/2011_09_30_drive_0028_sync 3313 r
2011_09_26/2011_09_26_drive_0014_sync 250 l
2011_09_30/2011_09_30_drive_0028_sync 671 r
2011_10_03/2011_10_03_drive_0034_sync 3375 r
2011_10_03/2011_10_03_drive_0034_sync 1832 l
2011_09_30/2011_09_30_drive_0028_sync 5009 l
2011_09_30/2011_09_30_drive_0028_sync 5087 l
2011_09_26/2011_09_26_drive_0087_sync 450 r
2011_09_26/2011_09_26_drive_0095_sync 36 l
2011_10_03/2011_10_03_drive_0034_sync 1411 l
2011_09_30/2011_09_30_drive_0028_sync 3346 l
2011_09_30/2011_09_30_drive_0028_sync 3711 l
2011_10_03/2011_10_03_drive_0034_sync 2303 l
2011_09_30/2011_09_30_drive_0028_sync 2177 r
2011_10_03/2011_10_03_drive_0042_sync 1067 l
2011_09_26/2011_09_26_drive_0028_sync 287 r
2011_09_30/2011_09_30_drive_0028_sync 16 r
2011_09_30/2011_09_30_drive_0028_sync 3001 r
2011_09_29/2011_09_29_drive_0004_sync 293 l
2011_09_26/2011_09_26_drive_0104_sync 263 l
2011_09_30/2011_09_30_drive_0033_sync 396 r
2011_10_03/2011_10_03_drive_0034_sync 3569 l
2011_10_03/2011_10_03_drive_0034_sync 4112 l
2011_09_26/2011_09_26_drive_0028_sync 15 l
2011_09_30/2011_09_30_drive_0034_sync 460 r
2011_10_03/2011_10_03_drive_0042_sync 244 l
2011_10_03/2011_10_03_drive_0042_sync 1133 r
2011_10_03/2011_10_03_drive_0034_sync 558 r
2011_10_03/2011_10_03_drive_0042_sync 24 l
2011_09_30/2011_09_30_drive_0028_sync 66 r
2011_10_03/2011_10_03_drive_0034_sync 3135 l
2011_09_30/2011_09_30_drive_0028_sync 1394 l
2011_10_03/2011_10_03_drive_0034_sync 1795 r
2011_09_26/2011_09_26_drive_0104_sync 73 r
2011_09_30/2011_09_30_drive_0020_sync 562 l
2011_09_30/2011_09_30_drive_0028_sync 7 r
2011_09_30/2011_09_30_drive_0034_sync 139 r
2011_10_03/2011_10_03_drive_0042_sync 1002 l
2011_10_03/2011_10_03_drive_0034_sync 4386 r
2011_09_26/2011_09_26_drive_0019_sync 240 r
2011_09_30/2011_09_30_drive_0028_sync 3568 r
2011_09_30/2011_09_30_drive_0028_sync 1615 l
2011_09_30/2011_09_30_drive_0028_sync 3645 l
2011_09_26/2011_09_26_drive_0019_sync 180 l
2011_09_26/2011_09_26_drive_0051_sync 2 r
2011_09_26/2011_09_26_drive_0028_sync 104 r
2011_09_30/2011_09_30_drive_0028_sync 4364 l
2011_09_30/2011_09_30_drive_0020_sync 805 r
2011_10_03/2011_10_03_drive_0042_sync 868 l
2011_09_30/2011_09_30_drive_0028_sync 3149 r
2011_09_26/2011_09_26_drive_0087_sync 344 r
2011_09_26/2011_09_26_drive_0061_sync 342 l
2011_10_03/2011_10_03_drive_0042_sync 1099 r
2011_09_30/2011_09_30_drive_0034_sync 742 r
2011_09_26/2011_09_26_drive_0091_sync 180 r
2011_09_26/2011_09_26_drive_0014_sync 308 l
2011_10_03/2011_10_03_drive_0034_sync 1555 r
2011_09_26/2011_09_26_drive_0011_sync 10 r
2011_09_30/2011_09_30_drive_0034_sync 941 l
2011_09_30/2011_09_30_drive_0028_sync 572 l
2011_09_26/2011_09_26_drive_0015_sync 175 r
2011_09_30/2011_09_30_drive_0028_sync 1265 l
2011_09_30/2011_09_30_drive_0020_sync 951 r
2011_09_26/2011_09_26_drive_0087_sync 28 l
2011_09_30/2011_09_30_drive_0033_sync 252 l
2011_09_26/2011_09_26_drive_0087_sync 664 r
2011_09_26/2011_09_26_drive_0039_sync 371 r
2011_09_30/2011_09_30_drive_0028_sync 1854 r
2011_09_29/2011_09_29_drive_0004_sync 40 l
2011_09_26/2011_09_26_drive_0015_sync 229 l
2011_10_03/2011_10_03_drive_0034_sync 273 l
2011_10_03/2011_10_03_drive_0034_sync 3829 l
2011_09_26/2011_09_26_drive_0104_sync 99 r
2011_09_30/2011_09_30_drive_0028_sync 1228 l
2011_09_30/2011_09_30_drive_0020_sync 289 r
2011_09_30/2011_09_30_drive_0034_sync 144 l
2011_09_26/2011_09_26_drive_0032_sync 282 l
2011_10_03/2011_10_03_drive_0034_sync 853 r
2011_09_30/2011_09_30_drive_0028_sync 3199 r
2011_09_26/2011_09_26_drive_0022_sync 229 l
2011_09_30/2011_09_30_drive_0028_sync 472 r
2011_09_26/2011_09_26_drive_0032_sync 341 l
2011_09_26/2011_09_26_drive_0032_sync 111 r
2011_09_30/2011_09_30_drive_0028_sync 4250 r
2011_09_30/2011_09_30_drive_0020_sync 139 r
2011_09_30/2011_09_30_drive_0033_sync 1257 r
2011_09_26/2011_09_26_drive_0028_sync 103 l
2011_10_03/2011_10_03_drive_0034_sync 23 r
2011_09_30/2011_09_30_drive_0034_sync 283 l
2011_10_03/2011_10_03_drive_0034_sync 2000 r
2011_09_26/2011_09_26_drive_0039_sync 118 l
2011_09_30/2011_09_30_drive_0020_sync 232 l
2011_09_26/2011_09_26_drive_0087_sync 420 r
2011_09_30/2011_09_30_drive_0033_sync 717 l
2011_10_03/2011_10_03_drive_0042_sync 1020 r
2011_10_03/2011_10_03_drive_0034_sync 701 r
2011_10_03/2011_10_03_drive_0034_sync 611 l
2011_09_30/2011_09_30_drive_0033_sync 1439 r
2011_10_03/2011_10_03_drive_0042_sync 447 l
2011_10_03/2011_10_03_drive_0034_sync 548 l
2011_09_26/2011_09_26_drive_0087_sync 413 l
2011_09_26/2011_09_26_drive_0005_sync 148 r
2011_09_30/2011_09_30_drive_0028_sync 1960 r
2011_09_30/2011_09_30_drive_0028_sync 40 l
2011_09_30/2011_09_30_drive_0033_sync 1554 r
2011_09_30/2011_09_30_drive_0028_sync 638 l
2011_09_26/2011_09_26_drive_0028_sync 237 r
2011_10_03/2011_10_03_drive_0034_sync 2128 r
2011_10_03/2011_10_03_drive_0034_sync 2631 l
2011_09_30/2011_09_30_drive_0028_sync 3745 r
2011_09_26/2011_09_26_drive_0091_sync 138 r
2011_09_26/2011_09_26_drive_0019_sync 83 l
2011_09_26/2011_09_26_drive_0039_sync 314 r
2011_09_30/2011_09_30_drive_0028_sync 935 l
2011_09_26/2011_09_26_drive_0014_sync 294 r
2011_10_03/2011_10_03_drive_0034_sync 1720 r
2011_10_03/2011_10_03_drive_0034_sync 188 r
2011_10_03/2011_10_03_drive_0034_sync 3543 r
2011_09_26/2011_09_26_drive_0104_sync 101 r
2011_09_26/2011_09_26_drive_0022_sync 313 l
2011_10_03/2011_10_03_drive_0034_sync 1456 r
2011_09_30/2011_09_30_drive_0020_sync 140 r
2011_09_26/2011_09_26_drive_0028_sync 158 r
2011_09_28/2011_09_28_drive_0001_sync 89 r
2011_09_26/2011_09_26_drive_0061_sync 233 l
2011_10_03/2011_10_03_drive_0034_sync 3337 r
2011_09_30/2011_09_30_drive_0028_sync 2484 r
2011_09_26/2011_09_26_drive_0022_sync 428 l
2011_09_26/2011_09_26_drive_0022_sync 741 l
2011_10_03/2011_10_03_drive_0034_sync 2086 r
2011_09_30/2011_09_30_drive_0028_sync 434 r
2011_10_03/2011_10_03_drive_0034_sync 4093 r
2011_09_26/2011_09_26_drive_0087_sync 238 r
2011_10_03/2011_10_03_drive_0034_sync 2007 l
2011_10_03/2011_10_03_drive_0034_sync 1741 l
2011_09_30/2011_09_30_drive_0028_sync 2949 l
2011_10_03/2011_10_03_drive_0042_sync 81 l
2011_09_30/2011_09_30_drive_0033_sync 442 l
2011_10_03/2011_10_03_drive_0034_sync 1198 l
2011_09_30/2011_09_30_drive_0028_sync 1740 r
2011_09_30/2011_09_30_drive_0028_sync 5150 l
2011_09_26/2011_09_26_drive_0022_sync 410 r
2011_09_30/2011_09_30_drive_0028_sync 93 l
2011_09_26/2011_09_26_drive_0070_sync 26 l
2011_09_30/2011_09_30_drive_0028_sync 528 l
2011_09_30/2011_09_30_drive_0034_sync 289 l
2011_10_03/2011_10_03_drive_0034_sync 1444 l
2011_09_26/2011_09_26_drive_0015_sync 108 r
2011_09_30/2011_09_30_drive_0028_sync 3251 l
2011_09_30/2011_09_30_drive_0033_sync 1522 r
2011_09_26/2011_09_26_drive_0091_sync 99 r
2011_09_30/2011_09_30_drive_0028_sync 2444 l
2011_09_30/2011_09_30_drive_0033_sync 907 r
2011_09_26/2011_09_26_drive_0039_sync 190 r
2011_10_03/2011_10_03_drive_0034_sync 3761 l
2011_09_30/2011_09_30_drive_0028_sync 5166 r
2011_09_30/2011_09_30_drive_0028_sync 1682 l
2011_09_30/2011_09_30_drive_0028_sync 2055 r
2011_09_30/2011_09_30_drive_0028_sync 647 r
2011_09_30/2011_09_30_drive_0033_sync 54 r
2011_09_30/2011_09_30_drive_0028_sync 2482 l
2011_09_30/2011_09_30_drive_0028_sync 2886 l
2011_09_26/2011_09_26_drive_0028_sync 360 l
2011_09_26/2011_09_26_drive_0039_sync 139 r
2011_09_30/2011_09_30_drive_0034_sync 242 l
2011_09_26/2011_09_26_drive_0070_sync 77 l
2011_09_30/2011_09_30_drive_0028_sync 2753 l
2011_09_30/2011_09_30_drive_0028_sync 1154 r
2011_09_30/2011_09_30_drive_0033_sync 33 r
2011_09_26/2011_09_26_drive_0091_sync 66 l
2011_09_30/2011_09_30_drive_0028_sync 2539 r
2011_09_30/2011_09_30_drive_0028_sync 3292 r
2011_09_30/2011_09_30_drive_0028_sync 3751 l
2011_09_26/2011_09_26_drive_0104_sync 269 l
2011_10_03/2011_10_03_drive_0042_sync 839 l
2011_10_03/2011_10_03_drive_0042_sync 388 r
2011_09_26/2011_09_26_drive_0022_sync 328 l
2011_09_26/2011_09_26_drive_0061_sync 89 r
2011_09_30/2011_09_30_drive_0028_sync 1824 r
2011_09_30/2011_09_30_drive_0033_sync 639 r
2011_09_26/2011_09_26_drive_0028_sync 52 r
2011_09_26/2011_09_26_drive_0032_sync 101 l
2011_09_26/2011_09_26_drive_0022_sync 294 r
2011_10_03/2011_10_03_drive_0034_sync 292 r
2011_09_30/2011_09_30_drive_0034_sync 35 r
2011_10_03/2011_10_03_drive_0034_sync 2012 r
2011_09_30/2011_09_30_drive_0033_sync 822 r
2011_09_30/2011_09_30_drive_0028_sync 2613 l
2011_09_30/2011_09_30_drive_0028_sync 3037 r
2011_09_30/2011_09_30_drive_0028_sync 3409 l
2011_09_26/2011_09_26_drive_0091_sync 16 r
2011_09_26/2011_09_26_drive_0113_sync 52 l
2011_10_03/2011_10_03_drive_0034_sync 638 l
2011_09_26/2011_09_26_drive_0061_sync 611 r
2011_09_26/2011_09_26_drive_0015_sync 17 r
2011_10_03/2011_10_03_drive_0034_sync 3332 l
2011_09_26/2011_09_26_drive_0015_sync 292 l
2011_09_30/2011_09_30_drive_0028_sync 976 l
2011_10_03/2011_10_03_drive_0034_sync 2252 r
2011_09_30/2011_09_30_drive_0033_sync 788 l
2011_09_30/2011_09_30_drive_0028_sync 740 r
2011_09_26/2011_09_26_drive_0019_sync 376 l
2011_09_30/2011_09_30_drive_0028_sync 3613 r
2011_09_26/2011_09_26_drive_0039_sync 118 r
2011_09_30/2011_09_30_drive_0028_sync 3122 l
2011_09_30/2011_09_30_drive_0028_sync 1902 l
2011_09_30/2011_09_30_drive_0033_sync 426 l
2011_09_30/2011_09_30_drive_0033_sync 590 l
2011_09_30/2011_09_30_drive_0028_sync 2872 l
2011_09_30/2011_09_30_drive_0034_sync 878 r
2011_10_03/2011_10_03_drive_0034_sync 2855 l
2011_10_03/2011_10_03_drive_0042_sync 799 r
2011_09_26/2011_09_26_drive_0087_sync 474 l
2011_09_30/2011_09_30_drive_0028_sync 3320 l
2011_09_30/2011_09_30_drive_0034_sync 1075 r
2011_09_30/2011_09_30_drive_0028_sync 4160 r
2011_09_26/2011_09_26_drive_0014_sync 115 l
2011_09_26/2011_09_26_drive_0087_sync 386 l
2011_09_30/2011_09_30_drive_0033_sync 1380 l
2011_09_26/2011_09_26_drive_0028_sync 130 r
2011_09_30/2011_09_30_drive_0028_sync 4296 r
2011_09_26/2011_09_26_drive_0104_sync 194 l
2011_09_30/2011_09_30_drive_0028_sync 5170 l
2011_10_03/2011_10_03_drive_0034_sync 4163 r
2011_09_26/2011_09_26_drive_0087_sync 217 r
2011_09_26/2011_09_26_drive_0014_sync 218 r
2011_09_30/2011_09_30_drive_0028_sync 5132 l
2011_09_26/2011_09_26_drive_0039_sync 201 l
2011_09_30/2011_09_30_drive_0033_sync 319 l
2011_09_26/2011_09_26_drive_0087_sync 193 l
2011_09_30/2011_09_30_drive_0028_sync 2928 r
2011_09_26/2011_09_26_drive_0022_sync 453 r
2011_09_30/2011_09_30_drive_0034_sync 1 r
2011_09_26/2011_09_26_drive_0079_sync 30 r
2011_09_30/2011_09_30_drive_0033_sync 989 l
2011_09_30/2011_09_30_drive_0028_sync 2307 l
2011_09_26/2011_09_26_drive_0095_sync 256 l
2011_10_03/2011_10_03_drive_0042_sync 497 r
2011_09_26/2011_09_26_drive_0095_sync 9 l
2011_09_26/2011_09_26_drive_0095_sync 75 r
2011_09_30/2011_09_30_drive_0028_sync 5161 r
2011_09_29/2011_09_29_drive_0004_sync 165 l
2011_09_26/2011_09_26_drive_0039_sync 133 l
2011_09_29/2011_09_29_drive_0004_sync 6 l
2011_09_30/2011_09_30_drive_0028_sync 3270 l
2011_10_03/2011_10_03_drive_0034_sync 4569 r
2011_09_26/2011_09_26_drive_0104_sync 286 l
2011_09_26/2011_09_26_drive_0095_sync 227 l
2011_10_03/2011_10_03_drive_0034_sync 672 l
2011_09_30/2011_09_30_drive_0028_sync 3274 l
2011_09_30/2011_09_30_drive_0034_sync 277 r
2011_09_26/2011_09_26_drive_0005_sync 102 r
2011_10_03/2011_10_03_drive_0042_sync 26 l
2011_09_30/2011_09_30_drive_0020_sync 245 l
2011_09_30/2011_09_30_drive_0020_sync 242 r
2011_10_03/2011_10_03_drive_0042_sync 611 l
2011_09_30/2011_09_30_drive_0033_sync 344 l
2011_10_03/2011_10_03_drive_0034_sync 1612 r
2011_09_26/2011_09_26_drive_0022_sync 433 l
2011_09_26/2011_09_26_drive_0070_sync 169 l
2011_09_30/2011_09_30_drive_0028_sync 2168 r
2011_09_26/2011_09_26_drive_0039_sync 18 r
2011_09_30/2011_09_30_drive_0020_sync 762 r
2011_09_30/2011_09_30_drive_0028_sync 2069 r
2011_09_30/2011_09_30_drive_0028_sync 2653 r
2011_09_26/2011_09_26_drive_0087_sync 518 r
2011_09_30/2011_09_30_drive_0028_sync 793 r
2011_09_30/2011_09_30_drive_0020_sync 254 r
2011_09_26/2011_09_26_drive_0019_sync 239 l
2011_09_30/2011_09_30_drive_0028_sync 4732 r
2011_09_26/2011_09_26_drive_0039_sync 300 r
2011_10_03/2011_10_03_drive_0034_sync 2993 l
2011_10_03/2011_10_03_drive_0034_sync 3692 r
2011_09_30/2011_09_30_drive_0034_sync 244 r
2011_10_03/2011_10_03_drive_0034_sync 4184 l
2011_09_30/2011_09_30_drive_0033_sync 298 r
2011_09_30/2011_09_30_drive_0028_sync 236 r
2011_09_30/2011_09_30_drive_0020_sync 583 r
2011_09_30/2011_09_30_drive_0028_sync 2526 r
2011_09_30/2011_09_30_drive_0028_sync 4260 l
2011_10_03/2011_10_03_drive_0034_sync 4280 r
2011_10_03/2011_10_03_drive_0042_sync 159 r
2011_10_03/2011_10_03_drive_0042_sync 1082 l
2011_09_30/2011_09_30_drive_0028_sync 2605 r
2011_10_03/2011_10_03_drive_0042_sync 121 r
2011_09_30/2011_09_30_drive_0033_sync 1211 l
2011_09_30/2011_09_30_drive_0034_sync 272 l
2011_09_26/2011_09_26_drive_0104_sync 160 l
2011_09_26/2011_09_26_drive_0028_sync 341 r
2011_10_03/2011_10_03_drive_0034_sync 1156 r
2011_09_30/2011_09_30_drive_0028_sync 3106 l
2011_10_03/2011_10_03_drive_0034_sync 4155 l
2011_09_30/2011_09_30_drive_0020_sync 335 r
2011_09_30/2011_09_30_drive_0034_sync 251 l
2011_09_26/2011_09_26_drive_0087_sync 173 l
2011_09_30/2011_09_30_drive_0028_sync 3141 l
2011_09_30/2011_09_30_drive_0020_sync 997 r
2011_09_30/2011_09_30_drive_0028_sync 1216 r
2011_09_30/2011_09_30_drive_0033_sync 143 l
2011_10_03/2011_10_03_drive_0034_sync 2612 l
2011_09_26/2011_09_26_drive_0061_sync 146 l
2011_09_30/2011_09_30_drive_0028_sync 2628 l
2011_09_26/2011_09_26_drive_0070_sync 278 l
2011_10_03/2011_10_03_drive_0034_sync 1116 r
2011_10_03/2011_10_03_drive_0034_sync 1581 r
2011_10_03/2011_10_03_drive_0034_sync 4575 r
2011_10_03/2011_10_03_drive_0034_sync 1614 l
2011_10_03/2011_10_03_drive_0042_sync 39 l
2011_09_30/2011_09_30_drive_0028_sync 539 r
2011_09_26/2011_09_26_drive_0015_sync 281 l
2011_09_26/2011_09_26_drive_0022_sync 381 l
2011_09_30/2011_09_30_drive_0028_sync 3216 r
2011_10_03/2011_10_03_drive_0034_sync 3887 l
2011_09_26/2011_09_26_drive_0011_sync 46 r
2011_10_03/2011_10_03_drive_0034_sync 3492 l
2011_09_30/2011_09_30_drive_0028_sync 3694 r
2011_09_30/2011_09_30_drive_0033_sync 725 r
2011_09_30/2011_09_30_drive_0028_sync 2284 r
2011_09_30/2011_09_30_drive_0028_sync 4679 r
2011_10_03/2011_10_03_drive_0034_sync 1537 r
2011_09_29/2011_09_29_drive_0004_sync 16 r
2011_10_03/2011_10_03_drive_0042_sync 896 l
2011_09_26/2011_09_26_drive_0001_sync 97 l
2011_09_30/2011_09_30_drive_0033_sync 89 l
2011_09_26/2011_09_26_drive_0019_sync 153 l
2011_09_30/2011_09_30_drive_0028_sync 153 r
2011_09_29/2011_09_29_drive_0004_sync 88 r
2011_09_26/2011_09_26_drive_0039_sync 226 l
2011_09_30/2011_09_30_drive_0020_sync 526 l
2011_10_03/2011_10_03_drive_0034_sync 3931 l
2011_09_30/2011_09_30_drive_0028_sync 3010 r
2011_10_03/2011_10_03_drive_0042_sync 193 r
2011_09_26/2011_09_26_drive_0014_sync 217 l
2011_09_26/2011_09_26_drive_0039_sync 231 r
2011_10_03/2011_10_03_drive_0034_sync 1582 l
2011_09_26/2011_09_26_drive_0070_sync 192 l
2011_09_26/2011_09_26_drive_0015_sync 79 r
2011_10_03/2011_10_03_drive_0034_sync 3084 r
2011_10_03/2011_10_03_drive_0034_sync 2191 r
2011_09_26/2011_09_26_drive_0095_sync 123 r
2011_10_03/2011_10_03_drive_0034_sync 1124 l
2011_09_26/2011_09_26_drive_0061_sync 199 l
2011_09_28/2011_09_28_drive_0001_sync 57 l
2011_09_26/2011_09_26_drive_0022_sync 656 r
2011_10_03/2011_10_03_drive_0034_sync 2351 l
2011_10_03/2011_10_03_drive_0042_sync 992 l
2011_09_30/2011_09_30_drive_0020_sync 1073 l
2011_09_30/2011_09_30_drive_0033_sync 183 l
2011_09_30/2011_09_30_drive_0033_sync 943 r
2011_09_26/2011_09_26_drive_0022_sync 567 l
2011_09_30/2011_09_30_drive_0028_sync 4987 l
2011_09_30/2011_09_30_drive_0033_sync 16 l
2011_09_26/2011_09_26_drive_0113_sync 78 l
2011_09_30/2011_09_30_drive_0028_sync 4734 l
2011_10_03/2011_10_03_drive_0034_sync 2953 r
2011_09_30/2011_09_30_drive_0028_sync 932 r
2011_09_30/2011_09_30_drive_0028_sync 3945 l
2011_09_30/2011_09_30_drive_0028_sync 1063 r
2011_10_03/2011_10_03_drive_0034_sync 719 r
2011_10_03/2011_10_03_drive_0034_sync 2791 l
2011_09_26/2011_09_26_drive_0087_sync 402 r
2011_09_30/2011_09_30_drive_0028_sync 1172 l
2011_09_30/2011_09_30_drive_0034_sync 133 l
2011_09_30/2011_09_30_drive_0028_sync 1229 l
2011_09_30/2011_09_30_drive_0020_sync 800 l
2011_09_28/2011_09_28_drive_0001_sync 60 l
2011_10_03/2011_10_03_drive_0034_sync 3975 l
2011_09_26/2011_09_26_drive_0022_sync 468 l
2011_10_03/2011_10_03_drive_0034_sync 354 r
2011_09_26/2011_09_26_drive_0113_sync 55 r
2011_10_03/2011_10_03_drive_0034_sync 2518 r
2011_09_30/2011_09_30_drive_0033_sync 507 r
2011_10_03/2011_10_03_drive_0034_sync 1575 r
2011_09_26/2011_09_26_drive_0070_sync 72 r
2011_09_26/2011_09_26_drive_0070_sync 143 r
2011_10_03/2011_10_03_drive_0034_sync 3436 l
2011_09_26/2011_09_26_drive_0019_sync 213 r
2011_09_26/2011_09_26_drive_0061_sync 279 l
2011_09_30/2011_09_30_drive_0034_sync 666 r
2011_10_03/2011_10_03_drive_0034_sync 435 r
2011_09_26/2011_09_26_drive_0032_sync 248 r
2011_09_30/2011_09_30_drive_0033_sync 530 l
2011_09_30/2011_09_30_drive_0020_sync 553 r
2011_10_03/2011_10_03_drive_0034_sync 819 l
2011_09_30/2011_09_30_drive_0028_sync 4787 r
2011_09_30/2011_09_30_drive_0033_sync 1141 r
2011_09_26/2011_09_26_drive_0095_sync 17 l
2011_09_30/2011_09_30_drive_0033_sync 1021 r
2011_10_03/2011_10_03_drive_0034_sync 3783 r
2011_10_03/2011_10_03_drive_0034_sync 2984 r
2011_09_26/2011_09_26_drive_0028_sync 424 r
2011_09_26/2011_09_26_drive_0011_sync 51 l
2011_09_30/2011_09_30_drive_0028_sync 4358 l
2011_09_30/2011_09_30_drive_0033_sync 1086 r
2011_09_26/2011_09_26_drive_0022_sync 108 l
2011_09_30/2011_09_30_drive_0033_sync 725 l
2011_09_30/2011_09_30_drive_0033_sync 819 l
2011_09_30/2011_09_30_drive_0034_sync 216 l
2011_10_03/2011_10_03_drive_0034_sync 3339 r
2011_09_26/2011_09_26_drive_0032_sync 258 l
2011_09_30/2011_09_30_drive_0028_sync 2945 l
2011_09_29/2011_09_29_drive_0004_sync 207 l
2011_09_26/2011_09_26_drive_0019_sync 67 l
2011_09_26/2011_09_26_drive_0091_sync 32 l
2011_10_03/2011_10_03_drive_0034_sync 3163 l
2011_09_30/2011_09_30_drive_0028_sync 2113 r
2011_09_30/2011_09_30_drive_0020_sync 935 l
2011_09_26/2011_09_26_drive_0113_sync 33 l
2011_09_30/2011_09_30_drive_0028_sync 3480 l
2011_09_26/2011_09_26_drive_0019_sync 42 l
2011_09_26/2011_09_26_drive_0011_sync 82 r
2011_09_30/2011_09_30_drive_0028_sync 1041 r
2011_09_30/2011_09_30_drive_0034_sync 1136 l
2011_09_26/2011_09_26_drive_0022_sync 218 r
2011_09_30/2011_09_30_drive_0033_sync 269 r
2011_10_03/2011_10_03_drive_0034_sync 2731 l
2011_09_30/2011_09_30_drive_0020_sync 172 l
2011_09_26/2011_09_26_drive_0079_sync 54 l
2011_09_26/2011_09_26_drive_0019_sync 249 r
2011_10_03/2011_10_03_drive_0034_sync 3718 r
2011_09_30/2011_09_30_drive_0028_sync 3585 l
2011_09_30/2011_09_30_drive_0028_sync 342 r
2011_09_30/2011_09_30_drive_0033_sync 1371 l
2011_09_26/2011_09_26_drive_0087_sync 270 r
2011_09_30/2011_09_30_drive_0020_sync 971 l
2011_09_30/2011_09_30_drive_0020_sync 743 r
2011_09_30/2011_09_30_drive_0028_sync 2467 l
2011_10_03/2011_10_03_drive_0034_sync 981 l
2011_09_30/2011_09_30_drive_0028_sync 554 l
2011_09_30/2011_09_30_drive_0028_sync 4011 l
2011_09_26/2011_09_26_drive_0028_sync 233 r
2011_09_26/2011_09_26_drive_0061_sync 541 l
2011_09_30/2011_09_30_drive_0028_sync 3398 l
2011_09_30/2011_09_30_drive_0028_sync 4096 l
2011_10_03/2011_10_03_drive_0034_sync 4523 l
2011_09_26/2011_09_26_drive_0061_sync 284 r
2011_09_30/2011_09_30_drive_0034_sync 421 l
2011_09_30/2011_09_30_drive_0028_sync 2394 r
2011_09_26/2011_09_26_drive_0061_sync 106 r
2011_10_03/2011_10_03_drive_0034_sync 4315 l
2011_09_30/2011_09_30_drive_0028_sync 3774 r
2011_09_26/2011_09_26_drive_0028_sync 22 r
2011_09_30/2011_09_30_drive_0028_sync 1279 l
2011_09_26/2011_09_26_drive_0028_sync 209 r
2011_09_30/2011_09_30_drive_0028_sync 1879 r
2011_10_03/2011_10_03_drive_0034_sync 904 l
2011_09_26/2011_09_26_drive_0022_sync 566 r
2011_09_26/2011_09_26_drive_0070_sync 353 l
2011_09_30/2011_09_30_drive_0028_sync 768 l
2011_09_26/2011_09_26_drive_0005_sync 74 r
2011_10_03/2011_10_03_drive_0034_sync 712 r
2011_09_30/2011_09_30_drive_0033_sync 1531 r
2011_10_03/2011_10_03_drive_0034_sync 570 r
2011_09_26/2011_09_26_drive_0014_sync 110 l
2011_10_03/2011_10_03_drive_0034_sync 4514 l
2011_09_30/2011_09_30_drive_0028_sync 3471 l
2011_09_30/2011_09_30_drive_0033_sync 840 l
2011_09_26/2011_09_26_drive_0022_sync 606 r
2011_10_03/2011_10_03_drive_0034_sync 4412 l
2011_10_03/2011_10_03_drive_0034_sync 2152 l
2011_09_26/2011_09_26_drive_0015_sync 233 l
2011_09_29/2011_09_29_drive_0004_sync 8 r
2011_09_26/2011_09_26_drive_0028_sync 241 l
2011_09_26/2011_09_26_drive_0095_sync 79 l
2011_09_26/2011_09_26_drive_0070_sync 37 r
2011_09_26/2011_09_26_drive_0070_sync 149 l
2011_09_30/2011_09_30_drive_0028_sync 808 r
2011_09_30/2011_09_30_drive_0028_sync 3314 r
2011_09_30/2011_09_30_drive_0034_sync 98 r
2011_10_03/2011_10_03_drive_0034_sync 4246 l
2011_09_26/2011_09_26_drive_0070_sync 221 l
2011_09_30/2011_09_30_drive_0028_sync 4656 l
2011_10_03/2011_10_03_drive_0034_sync 3981 r
2011_09_30/2011_09_30_drive_0028_sync 3781 l
2011_10_03/2011_10_03_drive_0034_sync 2646 r
2011_09_26/2011_09_26_drive_0070_sync 277 r
2011_09_26/2011_09_26_drive_0091_sync 182 r
2011_10_03/2011_10_03_drive_0034_sync 4333 l
2011_09_30/2011_09_30_drive_0033_sync 1143 l
2011_09_30/2011_09_30_drive_0028_sync 4271 l
2011_09_30/2011_09_30_drive_0028_sync 5168 r
2011_10_03/2011_10_03_drive_0034_sync 2069 l
2011_09_30/2011_09_30_drive_0028_sync 1561 r
2011_10_03/2011_10_03_drive_0034_sync 100 r
2011_10_03/2011_10_03_drive_0034_sync 1198 r
2011_09_26/2011_09_26_drive_0039_sync 351 l
2011_09_30/2011_09_30_drive_0020_sync 1076 l
2011_09_30/2011_09_30_drive_0028_sync 546 l
2011_09_26/2011_09_26_drive_0051_sync 68 l
2011_09_30/2011_09_30_drive_0028_sync 5137 l
2011_10_03/2011_10_03_drive_0034_sync 2117 r
2011_09_30/2011_09_30_drive_0028_sync 4863 r
2011_09_30/2011_09_30_drive_0028_sync 2493 l
2011_09_30/2011_09_30_drive_0028_sync 2124 r
2011_09_26/2011_09_26_drive_0039_sync 211 l
2011_10_03/2011_10_03_drive_0034_sync 2977 l
2011_09_26/2011_09_26_drive_0087_sync 300 r
2011_09_30/2011_09_30_drive_0033_sync 946 r
2011_10_03/2011_10_03_drive_0034_sync 1438 r
2011_10_03/2011_10_03_drive_0034_sync 2592 l
2011_09_26/2011_09_26_drive_0032_sync 319 l
2011_09_30/2011_09_30_drive_0028_sync 2694 l
2011_09_26/2011_09_26_drive_0022_sync 162 r
2011_09_26/2011_09_26_drive_0005_sync 31 l
2011_09_26/2011_09_26_drive_0005_sync 6 r
2011_09_30/2011_09_30_drive_0028_sync 4886 r
2011_10_03/2011_10_03_drive_0034_sync 1637 r
2011_09_30/2011_09_30_drive_0033_sync 20 l
2011_09_30/2011_09_30_drive_0028_sync 2583 l
2011_10_03/2011_10_03_drive_0034_sync 4070 l
2011_10_03/2011_10_03_drive_0034_sync 2659 r
2011_09_30/2011_09_30_drive_0034_sync 497 l
2011_09_26/2011_09_26_drive_0091_sync 48 r
2011_10_03/2011_10_03_drive_0042_sync 807 l
2011_09_30/2011_09_30_drive_0034_sync 1003 r
2011_09_30/2011_09_30_drive_0034_sync 241 l
2011_09_30/2011_09_30_drive_0028_sync 3723 r
2011_10_03/2011_10_03_drive_0042_sync 1076 r
2011_10_03/2011_10_03_drive_0034_sync 2925 l
2011_10_03/2011_10_03_drive_0042_sync 907 l
2011_10_03/2011_10_03_drive_0034_sync 4352 r
2011_10_03/2011_10_03_drive_0042_sync 460 r
2011_09_30/2011_09_30_drive_0028_sync 832 l
2011_09_30/2011_09_30_drive_0028_sync 4970 r
2011_09_26/2011_09_26_drive_0087_sync 609 r
2011_09_26/2011_09_26_drive_0019_sync 287 r
2011_10_03/2011_10_03_drive_0042_sync 1150 l
2011_09_30/2011_09_30_drive_0028_sync 4495 l
2011_09_26/2011_09_26_drive_0028_sync 182 l
2011_09_30/2011_09_30_drive_0028_sync 861 r
2011_09_26/2011_09_26_drive_0061_sync 600 r
2011_09_30/2011_09_30_drive_0028_sync 1579 r
2011_09_30/2011_09_30_drive_0028_sync 1397 r
2011_09_30/2011_09_30_drive_0028_sync 3587 r
2011_10_03/2011_10_03_drive_0034_sync 1940 r
2011_09_26/2011_09_26_drive_0011_sync 30 l
2011_09_26/2011_09_26_drive_0019_sync 193 r
2011_09_26/2011_09_26_drive_0015_sync 49 l
2011_09_30/2011_09_30_drive_0028_sync 26 r
2011_09_29/2011_09_29_drive_0026_sync 34 l
2011_09_30/2011_09_30_drive_0033_sync 532 r
2011_09_30/2011_09_30_drive_0020_sync 976 r
2011_09_26/2011_09_26_drive_0095_sync 156 l
2011_09_26/2011_09_26_drive_0095_sync 132 l
2011_10_03/2011_10_03_drive_0034_sync 1236 l
2011_10_03/2011_10_03_drive_0034_sync 1859 r
2011_09_30/2011_09_30_drive_0033_sync 218 r
2011_09_30/2011_09_30_drive_0028_sync 3258 l
2011_09_26/2011_09_26_drive_0032_sync 240 r
2011_09_29/2011_09_29_drive_0004_sync 175 r
2011_10_03/2011_10_03_drive_0034_sync 2832 l
2011_10_03/2011_10_03_drive_0034_sync 2537 l
2011_09_26/2011_09_26_drive_0032_sync 27 l
2011_10_03/2011_10_03_drive_0034_sync 1238 r
2011_09_30/2011_09_30_drive_0028_sync 4968 r
2011_09_30/2011_09_30_drive_0034_sync 521 r
2011_09_30/2011_09_30_drive_0033_sync 166 r
2011_09_26/2011_09_26_drive_0087_sync 47 l
2011_10_03/2011_10_03_drive_0034_sync 1023 l
2011_09_26/2011_09_26_drive_0061_sync 307 r
2011_09_26/2011_09_26_drive_0070_sync 150 l
2011_10_03/2011_10_03_drive_0034_sync 1950 l
2011_09_26/2011_09_26_drive_0051_sync 186 r
2011_10_03/2011_10_03_drive_0034_sync 3808 l
2011_09_26/2011_09_26_drive_0019_sync 107 l
2011_10_03/2011_10_03_drive_0034_sync 2225 l
2011_09_26/2011_09_26_drive_0022_sync 256 l
2011_09_26/2011_09_26_drive_0015_sync 128 r
2011_09_30/2011_09_30_drive_0033_sync 1075 l
2011_10_03/2011_10_03_drive_0034_sync 982 l
2011_09_30/2011_09_30_drive_0034_sync 693 r
2011_09_30/2011_09_30_drive_0034_sync 954 r
2011_09_30/2011_09_30_drive_0028_sync 1106 l
2011_09_28/2011_09_28_drive_0001_sync 15 r
2011_09_26/2011_09_26_drive_0014_sync 147 l
2011_10_03/2011_10_03_drive_0034_sync 941 r
2011_09_30/2011_09_30_drive_0028_sync 4012 r
2011_09_26/2011_09_26_drive_0061_sync 86 r
2011_10_03/2011_10_03_drive_0034_sync 1155 r
2011_09_30/2011_09_30_drive_0028_sync 4258 r
2011_10_03/2011_10_03_drive_0042_sync 1140 r
2011_09_30/2011_09_30_drive_0034_sync 218 l
2011_09_30/2011_09_30_drive_0033_sync 587 r
2011_10_03/2011_10_03_drive_0034_sync 1081 r
2011_09_30/2011_09_30_drive_0033_sync 1226 r
2011_10_03/2011_10_03_drive_0034_sync 2987 l
2011_09_26/2011_09_26_drive_0015_sync 217 l
2011_10_03/2011_10_03_drive_0034_sync 842 l
2011_10_03/2011_10_03_drive_0034_sync 3194 r
2011_10_03/2011_10_03_drive_0034_sync 2387 l
2011_09_26/2011_09_26_drive_0019_sync 88 r
2011_09_26/2011_09_26_drive_0095_sync 31 r
2011_10_03/2011_10_03_drive_0034_sync 1938 r
2011_09_29/2011_09_29_drive_0004_sync 136 l
2011_09_26/2011_09_26_drive_0070_sync 295 r
2011_10_03/2011_10_03_drive_0034_sync 2363 l
2011_10_03/2011_10_03_drive_0034_sync 4344 l
2011_09_30/2011_09_30_drive_0020_sync 656 r
2011_10_03/2011_10_03_drive_0034_sync 851 l
2011_10_03/2011_10_03_drive_0034_sync 2952 l
2011_09_30/2011_09_30_drive_0028_sync 2831 l
2011_09_30/2011_09_30_drive_0028_sync 696 r
2011_10_03/2011_10_03_drive_0034_sync 2507 l
2011_10_03/2011_10_03_drive_0034_sync 4121 r
2011_09_26/2011_09_26_drive_0022_sync 488 l
2011_10_03/2011_10_03_drive_0034_sync 736 l
2011_10_03/2011_10_03_drive_0042_sync 1081 r
2011_09_26/2011_09_26_drive_0014_sync 52 r
2011_09_30/2011_09_30_drive_0028_sync 4380 r
2011_09_30/2011_09_30_drive_0028_sync 1199 l
2011_09_26/2011_09_26_drive_0051_sync 126 r
2011_09_30/2011_09_30_drive_0020_sync 649 r
2011_09_26/2011_09_26_drive_0087_sync 578 l
2011_09_26/2011_09_26_drive_0005_sync 109 r
2011_09_30/2011_09_30_drive_0034_sync 415 r
2011_09_26/2011_09_26_drive_0087_sync 73 l
2011_09_30/2011_09_30_drive_0020_sync 942 l
2011_09_30/2011_09_30_drive_0034_sync 474 l
2011_09_30/2011_09_30_drive_0020_sync 616 r
2011_09_26/2011_09_26_drive_0091_sync 322 r
2011_09_26/2011_09_26_drive_0005_sync 75 r
2011_10_03/2011_10_03_drive_0034_sync 1822 l
2011_10_03/2011_10_03_drive_0034_sync 566 l
2011_10_03/2011_10_03_drive_0034_sync 974 r
2011_09_30/2011_09_30_drive_0028_sync 1780 l
2011_09_26/2011_09_26_drive_0070_sync 275 l
2011_09_26/2011_09_26_drive_0039_sync 221 r
2011_10_03/2011_10_03_drive_0034_sync 3263 r
2011_09_30/2011_09_30_drive_0028_sync 4249 r
2011_10_03/2011_10_03_drive_0034_sync 2881 l
2011_09_30/2011_09_30_drive_0028_sync 1352 r
2011_10_03/2011_10_03_drive_0042_sync 1113 r
2011_09_30/2011_09_30_drive_0033_sync 844 l
2011_09_30/2011_09_30_drive_0020_sync 1055 l
2011_09_26/2011_09_26_drive_0051_sync 397 r
2011_09_30/2011_09_30_drive_0028_sync 3034 r
2011_09_30/2011_09_30_drive_0028_sync 1161 r
2011_10_03/2011_10_03_drive_0034_sync 4644 l
2011_09_26/2011_09_26_drive_0079_sync 15 l
2011_09_26/2011_09_26_drive_0057_sync 308 l
2011_09_30/2011_09_30_drive_0028_sync 1665 l
2011_09_26/2011_09_26_drive_0095_sync 15 r
2011_09_30/2011_09_30_drive_0033_sync 815 r
2011_09_30/2011_09_30_drive_0028_sync 70 l
2011_09_26/2011_09_26_drive_0014_sync 67 l
2011_09_26/2011_09_26_drive_0022_sync 752 r
2011_09_26/2011_09_26_drive_0015_sync 149 r
2011_09_30/2011_09_30_drive_0028_sync 4647 l
2011_10_03/2011_10_03_drive_0034_sync 2190 r
2011_09_30/2011_09_30_drive_0028_sync 2957 l
2011_09_30/2011_09_30_drive_0028_sync 2084 r
2011_09_26/2011_09_26_drive_0039_sync 4 l
2011_10_03/2011_10_03_drive_0034_sync 3744 l
2011_10_03/2011_10_03_drive_0042_sync 688 r
2011_09_30/2011_09_30_drive_0028_sync 454 l
2011_09_26/2011_09_26_drive_0039_sync 179 r
2011_09_30/2011_09_30_drive_0028_sync 1895 r
2011_10_03/2011_10_03_drive_0034_sync 3029 l
2011_09_26/2011_09_26_drive_0035_sync 127 l
2011_10_03/2011_10_03_drive_0042_sync 939 l
2011_10_03/2011_10_03_drive_0034_sync 1964 l
2011_10_03/2011_10_03_drive_0034_sync 3154 l
2011_10_03/2011_10_03_drive_0034_sync 1768 r
2011_09_30/2011_09_30_drive_0028_sync 1555 l
2011_09_30/2011_09_30_drive_0028_sync 2934 l
2011_10_03/2011_10_03_drive_0034_sync 4400 r
2011_09_30/2011_09_30_drive_0034_sync 564 r
2011_10_03/2011_10_03_drive_0034_sync 3027 r
2011_09_26/2011_09_26_drive_0028_sync 157 r
2011_10_03/2011_10_03_drive_0034_sync 3351 l
2011_09_30/2011_09_30_drive_0028_sync 2923 r
2011_09_26/2011_09_26_drive_0032_sync 27 r
2011_09_26/2011_09_26_drive_0022_sync 271 l
2011_09_26/2011_09_26_drive_0070_sync 336 r
2011_09_30/2011_09_30_drive_0033_sync 566 l
2011_09_26/2011_09_26_drive_0091_sync 328 l
2011_09_30/2011_09_30_drive_0028_sync 3481 r
2011_10_03/2011_10_03_drive_0042_sync 1034 r
2011_09_30/2011_09_30_drive_0028_sync 872 l
2011_09_30/2011_09_30_drive_0028_sync 3834 l
2011_09_26/2011_09_26_drive_0022_sync 208 r
2011_09_26/2011_09_26_drive_0091_sync 18 r
2011_10_03/2011_10_03_drive_0034_sync 1705 l
2011_09_26/2011_09_26_drive_0051_sync 398 r
2011_09_26/2011_09_26_drive_0091_sync 174 l
2011_09_30/2011_09_30_drive_0028_sync 3375 r
2011_09_30/2011_09_30_drive_0028_sync 2239 r
2011_09_26/2011_09_26_drive_0070_sync 175 l
2011_10_03/2011_10_03_drive_0042_sync 748 r
2011_10_03/2011_10_03_drive_0034_sync 642 r
2011_09_30/2011_09_30_drive_0028_sync 1505 r
2011_09_26/2011_09_26_drive_0057_sync 304 r
2011_09_30/2011_09_30_drive_0033_sync 1336 l
2011_09_30/2011_09_30_drive_0033_sync 467 l
2011_09_30/2011_09_30_drive_0028_sync 4423 r
2011_10_03/2011_10_03_drive_0042_sync 57 l
2011_10_03/2011_10_03_drive_0034_sync 3466 l
2011_09_30/2011_09_30_drive_0028_sync 1629 l
2011_09_26/2011_09_26_drive_0014_sync 159 l
2011_10_03/2011_10_03_drive_0042_sync 238 l
2011_10_03/2011_10_03_drive_0034_sync 1792 r
2011_10_03/2011_10_03_drive_0042_sync 964 l
2011_09_26/2011_09_26_drive_0039_sync 360 r
2011_09_30/2011_09_30_drive_0020_sync 442 r
2011_09_26/2011_09_26_drive_0087_sync 569 l
2011_09_26/2011_09_26_drive_0022_sync 32 r
2011_09_30/2011_09_30_drive_0028_sync 2874 l
2011_09_29/2011_09_29_drive_0004_sync 28 r
2011_09_30/2011_09_30_drive_0020_sync 261 r
2011_10_03/2011_10_03_drive_0034_sync 1946 l
2011_09_26/2011_09_26_drive_0019_sync 378 l
2011_10_03/2011_10_03_drive_0034_sync 198 l
2011_10_03/2011_10_03_drive_0034_sync 2867 l
2011_09_30/2011_09_30_drive_0028_sync 3426 r
2011_10_03/2011_10_03_drive_0034_sync 2583 r
2011_09_26/2011_09_26_drive_0028_sync 241 r
2011_09_30/2011_09_30_drive_0020_sync 510 r
2011_09_30/2011_09_30_drive_0034_sync 37 r
2011_10_03/2011_10_03_drive_0042_sync 86 l
2011_10_03/2011_10_03_drive_0034_sync 2815 l
2011_09_30/2011_09_30_drive_0020_sync 628 r
2011_09_30/2011_09_30_drive_0028_sync 1683 r
2011_09_30/2011_09_30_drive_0020_sync 572 l
2011_09_30/2011_09_30_drive_0028_sync 4519 r
2011_10_03/2011_10_03_drive_0034_sync 3364 l
2011_09_26/2011_09_26_drive_0051_sync 106 r
2011_09_30/2011_09_30_drive_0020_sync 420 r
2011_09_30/2011_09_30_drive_0028_sync 2288 r
2011_09_30/2011_09_30_drive_0020_sync 223 r
2011_09_30/2011_09_30_drive_0028_sync 4403 l
2011_10_03/2011_10_03_drive_0042_sync 779 r
2011_09_26/2011_09_26_drive_0087_sync 683 l
2011_09_26/2011_09_26_drive_0039_sync 209 r
2011_09_30/2011_09_30_drive_0033_sync 546 r
2011_10_03/2011_10_03_drive_0034_sync 764 r
2011_09_26/2011_09_26_drive_0019_sync 142 l
2011_09_26/2011_09_26_drive_0087_sync 291 r
2011_09_30/2011_09_30_drive_0028_sync 3353 l
2011_10_03/2011_10_03_drive_0034_sync 748 r
2011_10_03/2011_10_03_drive_0034_sync 3249 r
2011_09_30/2011_09_30_drive_0033_sync 1115 l
2011_09_26/2011_09_26_drive_0035_sync 25 l
2011_10_03/2011_10_03_drive_0042_sync 955 l
2011_10_03/2011_10_03_drive_0034_sync 4547 r
2011_10_03/2011_10_03_drive_0034_sync 4283 l
2011_10_03/2011_10_03_drive_0034_sync 3543 l
2011_09_26/2011_09_26_drive_0005_sync 12 r
2011_10_03/2011_10_03_drive_0034_sync 1679 r
2011_10_03/2011_10_03_drive_0034_sync 1291 l
2011_09_26/2011_09_26_drive_0039_sync 352 l
2011_09_26/2011_09_26_drive_0104_sync 157 r
2011_09_26/2011_09_26_drive_0091_sync 290 l
2011_09_30/2011_09_30_drive_0020_sync 988 r
2011_10_03/2011_10_03_drive_0034_sync 2389 l
2011_09_30/2011_09_30_drive_0034_sync 105 l
2011_10_03/2011_10_03_drive_0034_sync 2053 r
2011_09_30/2011_09_30_drive_0028_sync 575 r
2011_09_30/2011_09_30_drive_0028_sync 1193 l
2011_10_03/2011_10_03_drive_0034_sync 2055 r
2011_09_30/2011_09_30_drive_0020_sync 365 l
2011_10_03/2011_10_03_drive_0034_sync 2043 l
2011_09_30/2011_09_30_drive_0028_sync 2688 r
2011_10_03/2011_10_03_drive_0034_sync 1421 r
2011_09_30/2011_09_30_drive_0033_sync 796 l
2011_09_26/2011_09_26_drive_0039_sync 48 r
2011_09_30/2011_09_30_drive_0028_sync 2757 r
2011_09_30/2011_09_30_drive_0028_sync 1548 l
2011_09_26/2011_09_26_drive_0070_sync 354 r
2011_09_30/2011_09_30_drive_0028_sync 4173 l
2011_10_03/2011_10_03_drive_0034_sync 2213 r
2011_09_30/2011_09_30_drive_0028_sync 2125 r
2011_09_30/2011_09_30_drive_0028_sync 2412 l
2011_09_29/2011_09_29_drive_0004_sync 148 l
2011_09_30/2011_09_30_drive_0033_sync 931 r
2011_09_30/2011_09_30_drive_0028_sync 1289 r
2011_09_30/2011_09_30_drive_0020_sync 235 l
2011_09_26/2011_09_26_drive_0095_sync 51 r
2011_09_30/2011_09_30_drive_0028_sync 3853 l
2011_09_26/2011_09_26_drive_0019_sync 382 l
2011_09_26/2011_09_26_drive_0035_sync 87 l
2011_09_26/2011_09_26_drive_0018_sync 76 r
2011_09_29/2011_09_29_drive_0004_sync 90 r
2011_09_28/2011_09_28_drive_0001_sync 47 l
2011_09_30/2011_09_30_drive_0033_sync 1486 l
2011_09_30/2011_09_30_drive_0028_sync 2248 r
2011_09_30/2011_09_30_drive_0020_sync 947 l
2011_09_26/2011_09_26_drive_0015_sync 219 l
2011_09_26/2011_09_26_drive_0070_sync 67 r
2011_09_30/2011_09_30_drive_0028_sync 1708 l
2011_09_30/2011_09_30_drive_0028_sync 4175 r
2011_10_03/2011_10_03_drive_0034_sync 270 r
2011_09_30/2011_09_30_drive_0034_sync 297 r
2011_09_26/2011_09_26_drive_0039_sync 75 r
2011_09_26/2011_09_26_drive_0087_sync 374 l
2011_10_03/2011_10_03_drive_0034_sync 998 r
2011_10_03/2011_10_03_drive_0034_sync 4375 l
2011_09_30/2011_09_30_drive_0028_sync 1057 r
2011_09_30/2011_09_30_drive_0020_sync 973 l
2011_09_30/2011_09_30_drive_0034_sync 155 l
2011_09_30/2011_09_30_drive_0028_sync 4289 l
2011_09_26/2011_09_26_drive_0022_sync 523 l
2011_09_30/2011_09_30_drive_0020_sync 150 l
2011_09_26/2011_09_26_drive_0079_sync 63 l
2011_09_26/2011_09_26_drive_0039_sync 136 r
2011_09_30/2011_09_30_drive_0028_sync 1899 l
2011_09_26/2011_09_26_drive_0104_sync 303 r
2011_09_26/2011_09_26_drive_0061_sync 610 l
2011_09_30/2011_09_30_drive_0028_sync 3477 r
2011_09_30/2011_09_30_drive_0028_sync 4534 r
2011_10_03/2011_10_03_drive_0034_sync 4367 r
2011_09_30/2011_09_30_drive_0028_sync 407 l
2011_09_30/2011_09_30_drive_0028_sync 4144 l
2011_10_03/2011_10_03_drive_0042_sync 1131 l
2011_09_26/2011_09_26_drive_0087_sync 578 r
2011_09_30/2011_09_30_drive_0028_sync 3899 l
2011_09_26/2011_09_26_drive_0070_sync 69 l
2011_10_03/2011_10_03_drive_0034_sync 2517 r
2011_09_30/2011_09_30_drive_0020_sync 903 r
2011_10_03/2011_10_03_drive_0034_sync 1779 l
2011_09_26/2011_09_26_drive_0061_sync 29 r
2011_09_30/2011_09_30_drive_0028_sync 3946 r
2011_09_30/2011_09_30_drive_0020_sync 479 r
2011_09_26/2011_09_26_drive_0087_sync 186 r
2011_09_29/2011_09_29_drive_0004_sync 93 r
2011_09_26/2011_09_26_drive_0028_sync 120 r
2011_10_03/2011_10_03_drive_0034_sync 2758 r
2011_10_03/2011_10_03_drive_0034_sync 3635 r
2011_10_03/2011_10_03_drive_0034_sync 300 r
2011_09_26/2011_09_26_drive_0070_sync 407 l
2011_09_30/2011_09_30_drive_0028_sync 3794 r
2011_09_30/2011_09_30_drive_0033_sync 1056 l
2011_09_26/2011_09_26_drive_0011_sync 7 l
2011_09_30/2011_09_30_drive_0028_sync 4281 l
2011_10_03/2011_10_03_drive_0042_sync 71 l
2011_09_26/2011_09_26_drive_0087_sync 459 r
2011_10_03/2011_10_03_drive_0034_sync 2006 r
2011_09_30/2011_09_30_drive_0033_sync 1025 l
2011_10_03/2011_10_03_drive_0034_sync 3859 l
2011_10_03/2011_10_03_drive_0042_sync 1095 l
2011_09_30/2011_09_30_drive_0028_sync 5141 l
2011_09_26/2011_09_26_drive_0028_sync 206 l
2011_09_30/2011_09_30_drive_0028_sync 998 l
2011_09_26/2011_09_26_drive_0095_sync 261 l
2011_09_30/2011_09_30_drive_0020_sync 418 l
2011_10_03/2011_10_03_drive_0042_sync 416 l
2011_10_03/2011_10_03_drive_0034_sync 4194 l
2011_10_03/2011_10_03_drive_0034_sync 4085 r
2011_10_03/2011_10_03_drive_0034_sync 175 r
2011_09_30/2011_09_30_drive_0020_sync 789 r
2011_09_30/2011_09_30_drive_0028_sync 2726 r
2011_09_26/2011_09_26_drive_0022_sync 235 l
2011_10_03/2011_10_03_drive_0034_sync 2065 r
2011_10_03/2011_10_03_drive_0034_sync 2940 r
2011_09_26/2011_09_26_drive_0019_sync 291 l
2011_09_26/2011_09_26_drive_0091_sync 22 r
2011_09_30/2011_09_30_drive_0028_sync 4607 r
2011_09_30/2011_09_30_drive_0033_sync 1514 r
2011_09_30/2011_09_30_drive_0028_sync 2519 r
2011_09_30/2011_09_30_drive_0033_sync 577 r
2011_09_30/2011_09_30_drive_0034_sync 710 r
2011_09_26/2011_09_26_drive_0032_sync 293 r
2011_10_03/2011_10_03_drive_0034_sync 4322 r
2011_09_30/2011_09_30_drive_0033_sync 326 l
2011_10_03/2011_10_03_drive_0034_sync 2069 r
2011_09_26/2011_09_26_drive_0014_sync 47 r
2011_09_26/2011_09_26_drive_0095_sync 169 r
2011_09_30/2011_09_30_drive_0028_sync 753 r
2011_09_30/2011_09_30_drive_0028_sync 1863 r
2011_09_30/2011_09_30_drive_0034_sync 748 l
2011_09_26/2011_09_26_drive_0022_sync 722 l
2011_10_03/2011_10_03_drive_0034_sync 477 l
2011_10_03/2011_10_03_drive_0034_sync 1009 l
2011_10_03/2011_10_03_drive_0034_sync 4576 r
2011_09_26/2011_09_26_drive_0091_sync 175 l
2011_09_30/2011_09_30_drive_0033_sync 1097 l
2011_09_26/2011_09_26_drive_0070_sync 177 l
2011_09_28/2011_09_28_drive_0001_sync 24 r
2011_09_26/2011_09_26_drive_0022_sync 690 l
2011_09_30/2011_09_30_drive_0028_sync 4146 l
2011_09_30/2011_09_30_drive_0033_sync 124 r
2011_09_30/2011_09_30_drive_0028_sync 1784 r
2011_09_30/2011_09_30_drive_0028_sync 2934 r
2011_09_26/2011_09_26_drive_0070_sync 3 r
2011_09_26/2011_09_26_drive_0087_sync 199 l
2011_09_30/2011_09_30_drive_0028_sync 4960 r
2011_10_03/2011_10_03_drive_0034_sync 1342 r
2011_10_03/2011_10_03_drive_0034_sync 1232 r
2011_09_26/2011_09_26_drive_0028_sync 185 l
2011_10_03/2011_10_03_drive_0034_sync 686 l
2011_09_26/2011_09_26_drive_0095_sync 34 r
2011_09_30/2011_09_30_drive_0028_sync 4946 l
2011_09_26/2011_09_26_drive_0070_sync 258 r
2011_09_30/2011_09_30_drive_0028_sync 2958 l
2011_09_30/2011_09_30_drive_0033_sync 922 l
2011_10_03/2011_10_03_drive_0034_sync 3497 l
2011_10_03/2011_10_03_drive_0034_sync 898 l
2011_10_03/2011_10_03_drive_0034_sync 3610 r
2011_09_26/2011_09_26_drive_0079_sync 51 l
2011_09_30/2011_09_30_drive_0028_sync 833 l
2011_09_30/2011_09_30_drive_0034_sync 2 r
2011_09_30/2011_09_30_drive_0028_sync 1000 r
2011_10_03/2011_10_03_drive_0042_sync 132 r
2011_09_26/2011_09_26_drive_0022_sync 663 l
2011_09_30/2011_09_30_drive_0034_sync 597 r
2011_09_26/2011_09_26_drive_0051_sync 253 l
2011_09_30/2011_09_30_drive_0034_sync 437 r
2011_09_26/2011_09_26_drive_0005_sync 44 r
2011_10_03/2011_10_03_drive_0034_sync 1665 l
2011_10_03/2011_10_03_drive_0034_sync 3259 l
2011_10_03/2011_10_03_drive_0034_sync 3901 l
2011_10_03/2011_10_03_drive_0034_sync 3830 r
2011_10_03/2011_10_03_drive_0034_sync 324 r
2011_09_30/2011_09_30_drive_0033_sync 1242 l
2011_10_03/2011_10_03_drive_0034_sync 4094 r
2011_10_03/2011_10_03_drive_0034_sync 665 l
2011_10_03/2011_10_03_drive_0042_sync 968 r
2011_10_03/2011_10_03_drive_0034_sync 632 r
2011_09_30/2011_09_30_drive_0028_sync 3533 r
2011_09_28/2011_09_28_drive_0001_sync 62 r
2011_09_30/2011_09_30_drive_0028_sync 3969 r
2011_10_03/2011_10_03_drive_0034_sync 636 l
2011_09_28/2011_09_28_drive_0001_sync 27 l
2011_09_26/2011_09_26_drive_0022_sync 242 l
2011_09_30/2011_09_30_drive_0033_sync 64 r
2011_09_26/2011_09_26_drive_0095_sync 62 r
2011_09_26/2011_09_26_drive_0061_sync 401 r
2011_10_03/2011_10_03_drive_0034_sync 2654 l
2011_09_30/2011_09_30_drive_0034_sync 539 l
2011_09_26/2011_09_26_drive_0022_sync 254 l
2011_09_26/2011_09_26_drive_0087_sync 167 l
2011_09_26/2011_09_26_drive_0051_sync 44 r
2011_09_30/2011_09_30_drive_0033_sync 177 r
2011_09_26/2011_09_26_drive_0022_sync 447 r
2011_09_30/2011_09_30_drive_0028_sync 803 r
2011_10_03/2011_10_03_drive_0034_sync 3721 r
2011_09_30/2011_09_30_drive_0028_sync 3207 l
2011_09_30/2011_09_30_drive_0034_sync 840 l
2011_09_26/2011_09_26_drive_0087_sync 433 l
2011_10_03/2011_10_03_drive_0042_sync 963 l
2011_09_30/2011_09_30_drive_0020_sync 412 r
2011_09_30/2011_09_30_drive_0028_sync 4864 l
2011_09_30/2011_09_30_drive_0028_sync 2588 r
2011_10_03/2011_10_03_drive_0034_sync 4272 l
2011_10_03/2011_10_03_drive_0034_sync 2353 r
2011_10_03/2011_10_03_drive_0034_sync 172 r
2011_09_30/2011_09_30_drive_0028_sync 3690 r
2011_09_26/2011_09_26_drive_0028_sync 328 r
2011_09_30/2011_09_30_drive_0034_sync 856 r
2011_10_03/2011_10_03_drive_0034_sync 4661 r
2011_09_30/2011_09_30_drive_0028_sync 3242 r
2011_10_03/2011_10_03_drive_0042_sync 817 r
2011_10_03/2011_10_03_drive_0034_sync 2368 l
2011_10_03/2011_10_03_drive_0034_sync 3106 l
2011_10_03/2011_10_03_drive_0034_sync 2489 l
2011_09_30/2011_09_30_drive_0020_sync 518 r
2011_10_03/2011_10_03_drive_0034_sync 3073 l
2011_09_26/2011_09_26_drive_0070_sync 113 l
2011_10_03/2011_10_03_drive_0034_sync 1727 r
2011_09_26/2011_09_26_drive_0087_sync 285 r
2011_09_26/2011_09_26_drive_0079_sync 12 r
2011_09_26/2011_09_26_drive_0028_sync 24 r
2011_09_30/2011_09_30_drive_0033_sync 494 l
2011_09_26/2011_09_26_drive_0087_sync 418 r
2011_09_30/2011_09_30_drive_0028_sync 3969 l
2011_09_30/2011_09_30_drive_0028_sync 1511 l
2011_10_03/2011_10_03_drive_0034_sync 2240 l
2011_09_26/2011_09_26_drive_0035_sync 63 l
2011_10_03/2011_10_03_drive_0034_sync 309 r
2011_09_26/2011_09_26_drive_0039_sync 171 r
2011_09_30/2011_09_30_drive_0033_sync 1473 r
2011_09_26/2011_09_26_drive_0087_sync 498 r
2011_10_03/2011_10_03_drive_0034_sync 632 l
2011_10_03/2011_10_03_drive_0034_sync 2585 l
2011_10_03/2011_10_03_drive_0034_sync 2590 r
2011_10_03/2011_10_03_drive_0034_sync 4092 r
2011_09_26/2011_09_26_drive_0011_sync 36 l
2011_10_03/2011_10_03_drive_0034_sync 2084 r
2011_09_30/2011_09_30_drive_0028_sync 1622 l
2011_09_30/2011_09_30_drive_0028_sync 4496 l
2011_09_26/2011_09_26_drive_0015_sync 43 r
2011_09_26/2011_09_26_drive_0079_sync 35 l
2011_10_03/2011_10_03_drive_0034_sync 1963 l
2011_10_03/2011_10_03_drive_0034_sync 3628 r
2011_09_30/2011_09_30_drive_0028_sync 1820 r
2011_09_30/2011_09_30_drive_0028_sync 5064 l
2011_10_03/2011_10_03_drive_0034_sync 1474 l
2011_09_26/2011_09_26_drive_0032_sync 254 r
2011_09_30/2011_09_30_drive_0028_sync 2322 r
2011_09_30/2011_09_30_drive_0033_sync 420 r
2011_10_03/2011_10_03_drive_0034_sync 2505 l
2011_09_30/2011_09_30_drive_0034_sync 1039 r
2011_10_03/2011_10_03_drive_0034_sync 3835 l
2011_10_03/2011_10_03_drive_0042_sync 599 l
2011_10_03/2011_10_03_drive_0034_sync 2269 l
2011_09_26/2011_09_26_drive_0005_sync 144 r
2011_09_30/2011_09_30_drive_0033_sync 1377 r
2011_10_03/2011_10_03_drive_0034_sync 1307 l
2011_09_29/2011_09_29_drive_0026_sync 11 r
2011_09_30/2011_09_30_drive_0028_sync 2799 l
2011_10_03/2011_10_03_drive_0034_sync 3406 r
2011_09_30/2011_09_30_drive_0028_sync 2322 l
2011_09_26/2011_09_26_drive_0091_sync 4 l
2011_09_26/2011_09_26_drive_0022_sync 489 r
2011_09_30/2011_09_30_drive_0028_sync 2844 r
2011_09_30/2011_09_30_drive_0028_sync 4202 r
2011_10_03/2011_10_03_drive_0034_sync 495 l
2011_09_30/2011_09_30_drive_0028_sync 386 l
2011_10_03/2011_10_03_drive_0034_sync 4453 l
2011_10_03/2011_10_03_drive_0034_sync 4189 r
2011_09_26/2011_09_26_drive_0011_sync 97 r
2011_09_29/2011_09_29_drive_0026_sync 34 r
2011_09_26/2011_09_26_drive_0022_sync 332 r
2011_09_30/2011_09_30_drive_0020_sync 522 l
2011_09_30/2011_09_30_drive_0028_sync 3059 r
2011_10_03/2011_10_03_drive_0034_sync 1823 r
2011_09_30/2011_09_30_drive_0028_sync 1750 r
2011_09_30/2011_09_30_drive_0033_sync 386 l
2011_09_26/2011_09_26_drive_0015_sync 222 r
2011_09_26/2011_09_26_drive_0070_sync 211 r
2011_09_28/2011_09_28_drive_0001_sync 83 l
2011_09_26/2011_09_26_drive_0032_sync 357 r
2011_09_26/2011_09_26_drive_0022_sync 390 l
2011_09_26/2011_09_26_drive_0039_sync 385 l
2011_10_03/2011_10_03_drive_0042_sync 1000 r
2011_09_26/2011_09_26_drive_0022_sync 539 r
2011_09_30/2011_09_30_drive_0028_sync 4469 r
2011_09_26/2011_09_26_drive_0022_sync 153 r
2011_10_03/2011_10_03_drive_0034_sync 1965 l
2011_09_26/2011_09_26_drive_0087_sync 326 r
2011_09_30/2011_09_30_drive_0028_sync 4757 l
2011_10_03/2011_10_03_drive_0034_sync 556 l
2011_10_03/2011_10_03_drive_0034_sync 3738 l
2011_09_26/2011_09_26_drive_0061_sync 349 r
2011_09_30/2011_09_30_drive_0028_sync 4813 r
2011_09_30/2011_09_30_drive_0028_sync 382 l
2011_09_30/2011_09_30_drive_0033_sync 1131 l
2011_10_03/2011_10_03_drive_0042_sync 433 l
2011_09_26/2011_09_26_drive_0061_sync 552 r
2011_09_30/2011_09_30_drive_0020_sync 153 l
2011_09_30/2011_09_30_drive_0028_sync 3200 l
2011_09_26/2011_09_26_drive_0022_sync 492 r
2011_09_26/2011_09_26_drive_0091_sync 72 r
2011_09_26/2011_09_26_drive_0095_sync 161 r
2011_09_30/2011_09_30_drive_0033_sync 760 l
2011_09_30/2011_09_30_drive_0033_sync 352 l
2011_09_26/2011_09_26_drive_0022_sync 735 l
2011_09_30/2011_09_30_drive_0020_sync 144 r
2011_09_30/2011_09_30_drive_0028_sync 1419 l
2011_10_03/2011_10_03_drive_0034_sync 1300 r
2011_10_03/2011_10_03_drive_0034_sync 1803 r
2011_09_30/2011_09_30_drive_0028_sync 1663 r
2011_10_03/2011_10_03_drive_0042_sync 355 r
2011_10_03/2011_10_03_drive_0034_sync 3772 l
2011_09_30/2011_09_30_drive_0028_sync 1134 l
2011_09_30/2011_09_30_drive_0028_sync 1814 l
2011_09_30/2011_09_30_drive_0020_sync 151 l
2011_09_26/2011_09_26_drive_0051_sync 430 r
2011_09_26/2011_09_26_drive_0022_sync 285 l
2011_09_30/2011_09_30_drive_0028_sync 720 r
2011_09_30/2011_09_30_drive_0028_sync 2835 r
2011_09_30/2011_09_30_drive_0028_sync 2780 r
2011_09_26/2011_09_26_drive_0022_sync 289 r
2011_09_30/2011_09_30_drive_0034_sync 899 r
2011_09_30/2011_09_30_drive_0034_sync 238 l
2011_09_26/2011_09_26_drive_0091_sync 150 l
2011_09_26/2011_09_26_drive_0019_sync 147 r
2011_10_03/2011_10_03_drive_0034_sync 3577 l
2011_09_26/2011_09_26_drive_0001_sync 82 l
2011_09_30/2011_09_30_drive_0034_sync 463 r
2011_09_30/2011_09_30_drive_0020_sync 1033 r
2011_09_26/2011_09_26_drive_0022_sync 221 l
2011_09_30/2011_09_30_drive_0028_sync 4552 l
2011_09_26/2011_09_26_drive_0104_sync 222 r
2011_09_30/2011_09_30_drive_0028_sync 4482 l
2011_10_03/2011_10_03_drive_0034_sync 2514 r
2011_10_03/2011_10_03_drive_0034_sync 1564 r
2011_10_03/2011_10_03_drive_0042_sync 943 l
2011_09_30/2011_09_30_drive_0033_sync 219 l
2011_09_26/2011_09_26_drive_0019_sync 78 r
2011_09_30/2011_09_30_drive_0020_sync 330 l
2011_09_30/2011_09_30_drive_0034_sync 747 l
2011_09_30/2011_09_30_drive_0028_sync 1701 l
2011_09_30/2011_09_30_drive_0020_sync 833 r
2011_10_03/2011_10_03_drive_0034_sync 4159 l
2011_09_26/2011_09_26_drive_0095_sync 50 l
2011_10_03/2011_10_03_drive_0034_sync 4400 l
2011_10_03/2011_10_03_drive_0034_sync 3348 r
2011_10_03/2011_10_03_drive_0034_sync 2805 l
2011_09_30/2011_09_30_drive_0028_sync 2662 l
2011_09_30/2011_09_30_drive_0028_sync 4963 r
2011_09_26/2011_09_26_drive_0091_sync 13 r
2011_09_26/2011_09_26_drive_0061_sync 583 r
2011_09_30/2011_09_30_drive_0028_sync 280 l
2011_10_03/2011_10_03_drive_0034_sync 2878 r
2011_09_30/2011_09_30_drive_0028_sync 4261 r
2011_09_26/2011_09_26_drive_0005_sync 108 r
2011_09_30/2011_09_30_drive_0028_sync 1249 l
2011_10_03/2011_10_03_drive_0034_sync 462 l
2011_10_03/2011_10_03_drive_0042_sync 219 l
2011_09_26/2011_09_26_drive_0022_sync 573 l
2011_10_03/2011_10_03_drive_0034_sync 3650 r
2011_10_03/2011_10_03_drive_0034_sync 4137 l
2011_10_03/2011_10_03_drive_0042_sync 113 l
2011_09_30/2011_09_30_drive_0033_sync 340 r
2011_09_26/2011_09_26_drive_0028_sync 403 r
2011_10_03/2011_10_03_drive_0034_sync 2174 l
2011_09_30/2011_09_30_drive_0034_sync 1066 r
2011_10_03/2011_10_03_drive_0034_sync 2897 r
2011_09_26/2011_09_26_drive_0091_sync 265 r
2011_09_26/2011_09_26_drive_0061_sync 449 r
2011_09_30/2011_09_30_drive_0033_sync 1401 r
2011_09_26/2011_09_26_drive_0070_sync 63 r
2011_09_26/2011_09_26_drive_0057_sync 357 l
2011_09_26/2011_09_26_drive_0070_sync 242 l
2011_09_30/2011_09_30_drive_0033_sync 141 r
2011_09_26/2011_09_26_drive_0015_sync 219 r
2011_09_26/2011_09_26_drive_0061_sync 460 l
2011_09_26/2011_09_26_drive_0104_sync 229 r
2011_10_03/2011_10_03_drive_0034_sync 1132 r
2011_09_26/2011_09_26_drive_0070_sync 329 r
2011_10_03/2011_10_03_drive_0034_sync 3423 l
2011_10_03/2011_10_03_drive_0034_sync 320 l
2011_09_30/2011_09_30_drive_0020_sync 987 r
2011_09_26/2011_09_26_drive_0019_sync 122 r
2011_09_26/2011_09_26_drive_0113_sync 40 r
2011_09_26/2011_09_26_drive_0079_sync 40 r
2011_10_03/2011_10_03_drive_0034_sync 2586 r
2011_10_03/2011_10_03_drive_0042_sync 558 r
2011_09_26/2011_09_26_drive_0061_sync 97 l
2011_10_03/2011_10_03_drive_0034_sync 2593 r
2011_09_30/2011_09_30_drive_0028_sync 4042 l
2011_09_30/2011_09_30_drive_0028_sync 4502 l
2011_09_26/2011_09_26_drive_0035_sync 39 l
2011_09_30/2011_09_30_drive_0033_sync 293 l
2011_09_26/2011_09_26_drive_0015_sync 128 l
2011_10_03/2011_10_03_drive_0034_sync 1641 l
2011_09_30/2011_09_30_drive_0020_sync 990 l
2011_10_03/2011_10_03_drive_0034_sync 3968 l
2011_09_30/2011_09_30_drive_0020_sync 931 l
2011_10_03/2011_10_03_drive_0034_sync 1798 r
2011_09_30/2011_09_30_drive_0028_sync 274 r
2011_10_03/2011_10_03_drive_0034_sync 4256 l
2011_10_03/2011_10_03_drive_0042_sync 461 r
2011_09_26/2011_09_26_drive_0028_sync 49 r
2011_09_26/2011_09_26_drive_0019_sync 225 r
2011_09_26/2011_09_26_drive_0095_sync 85 l
2011_09_30/2011_09_30_drive_0034_sync 233 l
2011_09_30/2011_09_30_drive_0028_sync 877 r
2011_09_26/2011_09_26_drive_0051_sync 185 l
2011_10_03/2011_10_03_drive_0042_sync 84 r
2011_10_03/2011_10_03_drive_0034_sync 2735 r
2011_10_03/2011_10_03_drive_0034_sync 3876 l
2011_09_30/2011_09_30_drive_0028_sync 1870 l
2011_10_03/2011_10_03_drive_0034_sync 1137 r
2011_09_30/2011_09_30_drive_0028_sync 3506 l
2011_09_26/2011_09_26_drive_0014_sync 107 r
2011_10_03/2011_10_03_drive_0042_sync 226 l
2011_09_30/2011_09_30_drive_0028_sync 1827 l
2011_09_30/2011_09_30_drive_0028_sync 5139 r
2011_09_30/2011_09_30_drive_0020_sync 927 l
2011_09_30/2011_09_30_drive_0028_sync 685 r
2011_09_30/2011_09_30_drive_0028_sync 2401 l
2011_09_30/2011_09_30_drive_0028_sync 1989 l
2011_09_26/2011_09_26_drive_0095_sync 213 r
2011_09_30/2011_09_30_drive_0028_sync 3925 l
2011_10_03/2011_10_03_drive_0034_sync 1461 l
2011_09_30/2011_09_30_drive_0028_sync 4267 l
2011_09_26/2011_09_26_drive_0014_sync 309 l
2011_09_30/2011_09_30_drive_0033_sync 174 r
2011_10_03/2011_10_03_drive_0034_sync 670 r
2011_09_26/2011_09_26_drive_0001_sync 79 l
2011_09_30/2011_09_30_drive_0028_sync 3348 l
2011_09_26/2011_09_26_drive_0028_sync 112 l
2011_09_30/2011_09_30_drive_0028_sync 2400 l
2011_09_26/2011_09_26_drive_0018_sync 197 r
2011_10_03/2011_10_03_drive_0034_sync 412 r
2011_10_03/2011_10_03_drive_0042_sync 392 r
2011_10_03/2011_10_03_drive_0042_sync 161 l
2011_09_30/2011_09_30_drive_0028_sync 802 r
2011_10_03/2011_10_03_drive_0034_sync 1452 l
2011_09_30/2011_09_30_drive_0034_sync 159 r
2011_09_26/2011_09_26_drive_0061_sync 660 r
2011_09_30/2011_09_30_drive_0020_sync 492 r
2011_10_03/2011_10_03_drive_0034_sync 850 r
2011_09_26/2011_09_26_drive_0104_sync 45 r
2011_09_26/2011_09_26_drive_0028_sync 118 l
2011_09_30/2011_09_30_drive_0028_sync 1790 r
2011_09_26/2011_09_26_drive_0014_sync 94 r
2011_09_26/2011_09_26_drive_0095_sync 178 l
2011_09_26/2011_09_26_drive_0032_sync 366 r
2011_09_30/2011_09_30_drive_0033_sync 1244 r
2011_09_30/2011_09_30_drive_0028_sync 4716 l
2011_10_03/2011_10_03_drive_0034_sync 3528 l
2011_09_30/2011_09_30_drive_0028_sync 4338 l
2011_09_30/2011_09_30_drive_0033_sync 1164 l
2011_09_30/2011_09_30_drive_0033_sync 41 r
2011_10_03/2011_10_03_drive_0034_sync 1548 r
2011_09_26/2011_09_26_drive_0104_sync 208 r
2011_09_30/2011_09_30_drive_0028_sync 846 r
2011_09_26/2011_09_26_drive_0022_sync 560 r
2011_10_03/2011_10_03_drive_0042_sync 28 l
2011_09_30/2011_09_30_drive_0034_sync 1035 l
2011_09_30/2011_09_30_drive_0028_sync 1962 r
2011_09_30/2011_09_30_drive_0020_sync 653 r
2011_09_29/2011_09_29_drive_0004_sync 126 r
2011_09_26/2011_09_26_drive_0039_sync 48 l
2011_09_26/2011_09_26_drive_0087_sync 239 l
2011_10_03/2011_10_03_drive_0034_sync 3982 l
2011_09_26/2011_09_26_drive_0028_sync 350 r
2011_09_26/2011_09_26_drive_0019_sync 305 l
2011_09_30/2011_09_30_drive_0028_sync 1865 l
2011_09_26/2011_09_26_drive_0051_sync 413 l
2011_09_26/2011_09_26_drive_0039_sync 267 l
2011_09_30/2011_09_30_drive_0028_sync 2191 r
2011_10_03/2011_10_03_drive_0042_sync 22 r
2011_09_29/2011_09_29_drive_0004_sync 168 r
2011_10_03/2011_10_03_drive_0034_sync 3045 l
2011_10_03/2011_10_03_drive_0042_sync 968 l
2011_09_30/2011_09_30_drive_0034_sync 922 r
2011_09_26/2011_09_26_drive_0001_sync 87 r
2011_09_26/2011_09_26_drive_0087_sync 580 r
2011_09_26/2011_09_26_drive_0070_sync 258 l
2011_09_30/2011_09_30_drive_0028_sync 204 l
2011_09_26/2011_09_26_drive_0061_sync 188 r
2011_09_26/2011_09_26_drive_0015_sync 258 l
2011_09_30/2011_09_30_drive_0028_sync 2076 r
2011_09_30/2011_09_30_drive_0034_sync 263 l
2011_09_30/2011_09_30_drive_0028_sync 3944 l
2011_09_30/2011_09_30_drive_0020_sync 450 r
2011_09_30/2011_09_30_drive_0034_sync 1081 l
2011_09_30/2011_09_30_drive_0028_sync 1358 l
2011_09_26/2011_09_26_drive_0022_sync 384 r
2011_09_26/2011_09_26_drive_0035_sync 104 r
2011_09_30/2011_09_30_drive_0033_sync 1416 r
2011_09_26/2011_09_26_drive_0057_sync 328 r
2011_10_03/2011_10_03_drive_0042_sync 998 l
2011_09_30/2011_09_30_drive_0033_sync 146 r
2011_09_26/2011_09_26_drive_0070_sync 68 r
2011_09_30/2011_09_30_drive_0028_sync 2385 r
2011_09_30/2011_09_30_drive_0034_sync 128 r
2011_10_03/2011_10_03_drive_0034_sync 772 l
2011_09_30/2011_09_30_drive_0028_sync 791 l
2011_09_26/2011_09_26_drive_0032_sync 108 r
2011_10_03/2011_10_03_drive_0034_sync 3006 r
2011_09_26/2011_09_26_drive_0019_sync 358 l
2011_09_30/2011_09_30_drive_0020_sync 939 r
2011_10_03/2011_10_03_drive_0034_sync 257 r
2011_09_30/2011_09_30_drive_0034_sync 52 r
2011_09_26/2011_09_26_drive_0032_sync 194 r
2011_09_26/2011_09_26_drive_0061_sync 9 l
2011_09_30/2011_09_30_drive_0033_sync 487 l
2011_10_03/2011_10_03_drive_0034_sync 3507 l
2011_09_26/2011_09_26_drive_0095_sync 99 l
2011_09_26/2011_09_26_drive_0032_sync 327 l
2011_10_03/2011_10_03_drive_0034_sync 896 l
2011_10_03/2011_10_03_drive_0042_sync 259 r
2011_09_30/2011_09_30_drive_0033_sync 936 r
2011_09_26/2011_09_26_drive_0061_sync 510 r
2011_09_26/2011_09_26_drive_0113_sync 8 l
2011_09_30/2011_09_30_drive_0028_sync 96 l
2011_09_30/2011_09_30_drive_0033_sync 390 l
2011_09_30/2011_09_30_drive_0033_sync 1116 r
2011_09_30/2011_09_30_drive_0033_sync 644 l
2011_10_03/2011_10_03_drive_0034_sync 1615 r
2011_09_26/2011_09_26_drive_0014_sync 253 r
2011_10_03/2011_10_03_drive_0042_sync 186 l
2011_09_30/2011_09_30_drive_0028_sync 309 r
2011_09_30/2011_09_30_drive_0028_sync 3619 r
2011_09_30/2011_09_30_drive_0034_sync 485 l
2011_09_30/2011_09_30_drive_0028_sync 2278 r
2011_09_29/2011_09_29_drive_0004_sync 57 l
2011_09_26/2011_09_26_drive_0104_sync 263 r
2011_09_26/2011_09_26_drive_0019_sync 187 l
2011_10_03/2011_10_03_drive_0042_sync 1148 r
2011_09_30/2011_09_30_drive_0028_sync 4818 r
2011_10_03/2011_10_03_drive_0034_sync 265 r
2011_09_26/2011_09_26_drive_0091_sync 15 r
2011_09_26/2011_09_26_drive_0022_sync 152 l
2011_09_26/2011_09_26_drive_0011_sync 21 l
2011_09_26/2011_09_26_drive_0028_sync 256 l
2011_09_26/2011_09_26_drive_0019_sync 230 l
2011_10_03/2011_10_03_drive_0042_sync 545 r
2011_09_30/2011_09_30_drive_0028_sync 4539 l
2011_09_30/2011_09_30_drive_0020_sync 30 l
2011_10_03/2011_10_03_drive_0034_sync 3452 r
2011_09_26/2011_09_26_drive_0095_sync 122 r
2011_09_30/2011_09_30_drive_0028_sync 508 r
2011_09_26/2011_09_26_drive_0028_sync 318 l
2011_10_03/2011_10_03_drive_0034_sync 4641 l
2011_09_30/2011_09_30_drive_0028_sync 3654 r
2011_09_26/2011_09_26_drive_0022_sync 147 r
2011_09_30/2011_09_30_drive_0028_sync 2873 l
2011_09_30/2011_09_30_drive_0028_sync 3737 r
2011_09_26/2011_09_26_drive_0095_sync 32 l
2011_09_30/2011_09_30_drive_0028_sync 636 r
2011_09_26/2011_09_26_drive_0039_sync 284 l
2011_09_30/2011_09_30_drive_0034_sync 1086 r
2011_09_26/2011_09_26_drive_0051_sync 107 l
2011_09_30/2011_09_30_drive_0028_sync 4942 l
2011_09_26/2011_09_26_drive_0095_sync 210 r
2011_09_30/2011_09_30_drive_0033_sync 610 l
2011_09_26/2011_09_26_drive_0032_sync 387 r
2011_09_26/2011_09_26_drive_0039_sync 291 r
2011_09_26/2011_09_26_drive_0057_sync 290 l
2011_09_30/2011_09_30_drive_0034_sync 717 l
2011_09_30/2011_09_30_drive_0028_sync 4376 r
2011_09_30/2011_09_30_drive_0033_sync 260 r
2011_09_26/2011_09_26_drive_0061_sync 110 r
2011_09_30/2011_09_30_drive_0028_sync 3792 l
2011_09_26/2011_09_26_drive_0022_sync 385 r
2011_09_30/2011_09_30_drive_0034_sync 58 r
2011_09_30/2011_09_30_drive_0028_sync 2246 l
2011_09_26/2011_09_26_drive_0061_sync 434 l
2011_10_03/2011_10_03_drive_0034_sync 70 r
2011_10_03/2011_10_03_drive_0034_sync 1915 l
2011_09_30/2011_09_30_drive_0033_sync 198 r
2011_09_30/2011_09_30_drive_0028_sync 1492 r
2011_09_30/2011_09_30_drive_0028_sync 4275 l
2011_09_26/2011_09_26_drive_0039_sync 249 r
2011_09_30/2011_09_30_drive_0028_sync 112 l
2011_09_30/2011_09_30_drive_0033_sync 1024 l
2011_10_03/2011_10_03_drive_0042_sync 523 l
2011_09_30/2011_09_30_drive_0028_sync 4492 r
2011_09_30/2011_09_30_drive_0020_sync 840 l
2011_10_03/2011_10_03_drive_0042_sync 909 r
2011_09_26/2011_09_26_drive_0087_sync 583 r
2011_09_29/2011_09_29_drive_0004_sync 159 r
2011_09_30/2011_09_30_drive_0034_sync 356 r
2011_09_30/2011_09_30_drive_0028_sync 1219 l
2011_09_30/2011_09_30_drive_0020_sync 814 r
2011_09_30/2011_09_30_drive_0028_sync 174 r
2011_09_30/2011_09_30_drive_0028_sync 2529 r
2011_09_30/2011_09_30_drive_0028_sync 2032 r
2011_09_26/2011_09_26_drive_0061_sync 249 l
2011_09_26/2011_09_26_drive_0019_sync 138 l
2011_09_26/2011_09_26_drive_0061_sync 424 r
2011_09_26/2011_09_26_drive_0015_sync 274 l
2011_10_03/2011_10_03_drive_0034_sync 2250 l
2011_09_30/2011_09_30_drive_0028_sync 2485 r
2011_09_26/2011_09_26_drive_0051_sync 298 l
2011_09_26/2011_09_26_drive_0022_sync 395 l
2011_09_26/2011_09_26_drive_0028_sync 333 l
2011_09_26/2011_09_26_drive_0032_sync 386 r
2011_09_26/2011_09_26_drive_0028_sync 180 l
2011_09_28/2011_09_28_drive_0001_sync 48 l
2011_09_30/2011_09_30_drive_0020_sync 557 l
2011_09_26/2011_09_26_drive_0022_sync 494 l
2011_09_26/2011_09_26_drive_0022_sync 125 r
2011_09_26/2011_09_26_drive_0051_sync 94 r
2011_09_30/2011_09_30_drive_0033_sync 1309 l
2011_09_30/2011_09_30_drive_0028_sync 4354 l
2011_09_26/2011_09_26_drive_0022_sync 550 r
2011_10_03/2011_10_03_drive_0042_sync 143 r
2011_09_26/2011_09_26_drive_0095_sync 128 l
2011_09_30/2011_09_30_drive_0028_sync 4625 r
2011_09_26/2011_09_26_drive_0091_sync 305 r
2011_09_26/2011_09_26_drive_0022_sync 623 l
2011_10_03/2011_10_03_drive_0034_sync 472 r
2011_09_26/2011_09_26_drive_0022_sync 594 l
2011_09_26/2011_09_26_drive_0087_sync 13 l
2011_09_30/2011_09_30_drive_0028_sync 2193 l
2011_10_03/2011_10_03_drive_0034_sync 1734 r
2011_09_30/2011_09_30_drive_0020_sync 1020 r
2011_09_26/2011_09_26_drive_0035_sync 114 l
2011_09_30/2011_09_30_drive_0020_sync 937 r
2011_09_30/2011_09_30_drive_0028_sync 150 r
2011_10_03/2011_10_03_drive_0034_sync 1944 l
2011_09_30/2011_09_30_drive_0028_sync 2968 r
2011_10_03/2011_10_03_drive_0034_sync 1999 r
2011_09_26/2011_09_26_drive_0039_sync 255 l
2011_09_26/2011_09_26_drive_0061_sync 101 l
2011_10_03/2011_10_03_drive_0042_sync 708 l
2011_10_03/2011_10_03_drive_0034_sync 3131 r
2011_09_26/2011_09_26_drive_0104_sync 238 l
2011_09_26/2011_09_26_drive_0051_sync 285 r
2011_09_30/2011_09_30_drive_0028_sync 5152 r
2011_09_26/2011_09_26_drive_0019_sync 299 r
2011_09_26/2011_09_26_drive_0051_sync 104 r
2011_09_26/2011_09_26_drive_0087_sync 590 r
2011_09_30/2011_09_30_drive_0028_sync 1145 l
2011_09_26/2011_09_26_drive_0061_sync 186 r
2011_09_30/2011_09_30_drive_0028_sync 3432 l
2011_10_03/2011_10_03_drive_0034_sync 2917 l
2011_09_30/2011_09_30_drive_0028_sync 3093 r
2011_10_03/2011_10_03_drive_0034_sync 1079 l
2011_09_26/2011_09_26_drive_0035_sync 85 l
2011_10_03/2011_10_03_drive_0034_sync 3455 r
2011_09_26/2011_09_26_drive_0087_sync 589 l
2011_10_03/2011_10_03_drive_0034_sync 1201 l
2011_09_26/2011_09_26_drive_0014_sync 183 r
2011_09_30/2011_09_30_drive_0033_sync 1576 r
2011_09_30/2011_09_30_drive_0034_sync 334 r
2011_09_30/2011_09_30_drive_0033_sync 496 l
2011_09_26/2011_09_26_drive_0022_sync 771 l
2011_10_03/2011_10_03_drive_0034_sync 4014 l
2011_09_26/2011_09_26_drive_0019_sync 144 l
2011_09_30/2011_09_30_drive_0034_sync 1094 r
2011_09_26/2011_09_26_drive_0028_sync 102 r
2011_09_26/2011_09_26_drive_0011_sync 13 l
2011_09_30/2011_09_30_drive_0028_sync 4463 r
2011_10_03/2011_10_03_drive_0042_sync 149 r
2011_09_26/2011_09_26_drive_0051_sync 53 l
2011_09_29/2011_09_29_drive_0004_sync 196 l
2011_10_03/2011_10_03_drive_0034_sync 1409 l
2011_10_03/2011_10_03_drive_0042_sync 1043 r
2011_09_26/2011_09_26_drive_0032_sync 139 l
2011_10_03/2011_10_03_drive_0042_sync 1044 r
2011_09_30/2011_09_30_drive_0028_sync 3061 r
2011_09_26/2011_09_26_drive_0015_sync 231 r
2011_09_30/2011_09_30_drive_0028_sync 4719 r
2011_09_30/2011_09_30_drive_0028_sync 4345 l
2011_10_03/2011_10_03_drive_0034_sync 3985 r
2011_10_03/2011_10_03_drive_0034_sync 4046 l
2011_09_26/2011_09_26_drive_0001_sync 42 l
2011_09_30/2011_09_30_drive_0028_sync 1341 r
2011_09_30/2011_09_30_drive_0020_sync 886 l
2011_09_30/2011_09_30_drive_0033_sync 94 l
2011_09_28/2011_09_28_drive_0001_sync 32 r
2011_09_30/2011_09_30_drive_0033_sync 1448 l
2011_09_26/2011_09_26_drive_0087_sync 695 r
2011_10_03/2011_10_03_drive_0034_sync 3657 l
2011_09_30/2011_09_30_drive_0028_sync 4200 r
2011_09_30/2011_09_30_drive_0028_sync 3181 r
2011_09_30/2011_09_30_drive_0034_sync 1007 l
2011_09_30/2011_09_30_drive_0034_sync 965 r
2011_09_26/2011_09_26_drive_0019_sync 316 l
2011_10_03/2011_10_03_drive_0042_sync 1003 r
2011_09_30/2011_09_30_drive_0033_sync 1066 r
2011_09_26/2011_09_26_drive_0051_sync 141 r
2011_09_26/2011_09_26_drive_0039_sync 199 r
2011_09_26/2011_09_26_drive_0022_sync 335 r
2011_09_26/2011_09_26_drive_0051_sync 396 r
2011_10_03/2011_10_03_drive_0042_sync 313 r
2011_09_30/2011_09_30_drive_0020_sync 443 l
2011_09_26/2011_09_26_drive_0061_sync 115 l
2011_09_26/2011_09_26_drive_0051_sync 383 r
2011_09_30/2011_09_30_drive_0033_sync 947 l
2011_09_30/2011_09_30_drive_0028_sync 52 l
2011_09_26/2011_09_26_drive_0015_sync 143 l
2011_09_26/2011_09_26_drive_0019_sync 29 r
2011_10_03/2011_10_03_drive_0042_sync 741 r
2011_09_26/2011_09_26_drive_0051_sync 41 l
2011_09_26/2011_09_26_drive_0104_sync 255 r
2011_09_26/2011_09_26_drive_0035_sync 39 r
2011_09_26/2011_09_26_drive_0005_sync 54 r
2011_09_30/2011_09_30_drive_0028_sync 4733 r
2011_09_29/2011_09_29_drive_0004_sync 26 l
2011_09_30/2011_09_30_drive_0028_sync 4908 r
2011_10_03/2011_10_03_drive_0034_sync 4639 l
2011_09_30/2011_09_30_drive_0028_sync 2888 l
2011_10_03/2011_10_03_drive_0034_sync 2909 r
2011_09_30/2011_09_30_drive_0028_sync 2540 l
2011_10_03/2011_10_03_drive_0034_sync 2183 l
2011_09_26/2011_09_26_drive_0091_sync 260 r
2011_09_30/2011_09_30_drive_0028_sync 3276 r
2011_09_26/2011_09_26_drive_0022_sync 689 r
2011_09_26/2011_09_26_drive_0035_sync 63 r
2011_09_30/2011_09_30_drive_0028_sync 164 r
2011_10_03/2011_10_03_drive_0042_sync 691 l
2011_10_03/2011_10_03_drive_0034_sync 2017 l
2011_09_26/2011_09_26_drive_0032_sync 82 l
2011_09_26/2011_09_26_drive_0087_sync 147 l
2011_09_30/2011_09_30_drive_0033_sync 747 l
2011_10_03/2011_10_03_drive_0034_sync 1624 r
2011_09_26/2011_09_26_drive_0014_sync 238 r
2011_09_30/2011_09_30_drive_0028_sync 2282 l
2011_09_30/2011_09_30_drive_0020_sync 520 l
2011_10_03/2011_10_03_drive_0034_sync 2040 l
2011_09_30/2011_09_30_drive_0028_sync 1418 l
2011_10_03/2011_10_03_drive_0034_sync 4367 l
2011_09_26/2011_09_26_drive_0019_sync 55 l
2011_10_03/2011_10_03_drive_0034_sync 3800 r
2011_09_26/2011_09_26_drive_0061_sync 645 l
2011_09_26/2011_09_26_drive_0061_sync 3 l
2011_09_26/2011_09_26_drive_0070_sync 213 l
2011_09_30/2011_09_30_drive_0028_sync 4378 r
2011_09_26/2011_09_26_drive_0061_sync 35 l
2011_09_30/2011_09_30_drive_0020_sync 917 r
2011_09_26/2011_09_26_drive_0032_sync 192 l
2011_09_26/2011_09_26_drive_0051_sync 428 r
2011_09_30/2011_09_30_drive_0028_sync 1578 r
2011_09_26/2011_09_26_drive_0028_sync 402 l
2011_09_26/2011_09_26_drive_0032_sync 136 l
2011_10_03/2011_10_03_drive_0034_sync 694 r
2011_10_03/2011_10_03_drive_0042_sync 870 l
2011_09_26/2011_09_26_drive_0015_sync 168 l
2011_09_28/2011_09_28_drive_0001_sync 72 l
2011_09_30/2011_09_30_drive_0034_sync 702 r
2011_09_30/2011_09_30_drive_0033_sync 1362 l
2011_09_26/2011_09_26_drive_0087_sync 20 l
2011_09_30/2011_09_30_drive_0028_sync 2862 l
2011_09_26/2011_09_26_drive_0087_sync 442 l
2011_09_26/2011_09_26_drive_0087_sync 336 l
2011_09_26/2011_09_26_drive_0028_sync 331 l
2011_10_03/2011_10_03_drive_0034_sync 2899 l
2011_09_30/2011_09_30_drive_0028_sync 1865 r
2011_09_30/2011_09_30_drive_0028_sync 2702 l
2011_09_30/2011_09_30_drive_0028_sync 478 r
2011_09_26/2011_09_26_drive_0022_sync 200 l
2011_10_03/2011_10_03_drive_0034_sync 3114 r
2011_09_30/2011_09_30_drive_0028_sync 2603 l
2011_09_30/2011_09_30_drive_0020_sync 57 r
2011_09_30/2011_09_30_drive_0028_sync 367 r
2011_09_30/2011_09_30_drive_0020_sync 131 l
2011_09_30/2011_09_30_drive_0028_sync 3815 l
2011_09_30/2011_09_30_drive_0033_sync 1520 r
2011_09_30/2011_09_30_drive_0028_sync 2499 r
2011_09_26/2011_09_26_drive_0061_sync 555 l
2011_09_26/2011_09_26_drive_0061_sync 464 r
2011_10_03/2011_10_03_drive_0034_sync 4134 l
2011_09_26/2011_09_26_drive_0087_sync 701 r
2011_09_30/2011_09_30_drive_0028_sync 1810 l
2011_09_26/2011_09_26_drive_0061_sync 318 l
2011_09_30/2011_09_30_drive_0020_sync 507 r
2011_09_30/2011_09_30_drive_0034_sync 599 r
2011_09_30/2011_09_30_drive_0020_sync 98 r
2011_09_30/2011_09_30_drive_0034_sync 554 l
2011_10_03/2011_10_03_drive_0042_sync 223 l
2011_09_29/2011_09_29_drive_0004_sync 117 r
2011_10_03/2011_10_03_drive_0034_sync 963 l
2011_09_30/2011_09_30_drive_0033_sync 1028 r
2011_10_03/2011_10_03_drive_0034_sync 960 r
2011_09_30/2011_09_30_drive_0028_sync 3989 r
2011_09_26/2011_09_26_drive_0018_sync 205 l
2011_09_30/2011_09_30_drive_0028_sync 3325 l
2011_09_30/2011_09_30_drive_0028_sync 1667 r
2011_09_26/2011_09_26_drive_0087_sync 365 r
2011_09_30/2011_09_30_drive_0020_sync 283 l
2011_09_30/2011_09_30_drive_0028_sync 2966 l
2011_09_26/2011_09_26_drive_0061_sync 266 l
2011_09_30/2011_09_30_drive_0028_sync 2673 l
2011_09_30/2011_09_30_drive_0028_sync 1669 l
2011_09_26/2011_09_26_drive_0018_sync 71 r
2011_10_03/2011_10_03_drive_0034_sync 4332 l
2011_10_03/2011_10_03_drive_0042_sync 744 l
2011_09_30/2011_09_30_drive_0028_sync 4353 l
2011_09_30/2011_09_30_drive_0028_sync 4992 r
2011_09_30/2011_09_30_drive_0028_sync 3584 l
2011_09_26/2011_09_26_drive_0091_sync 285 l
2011_09_26/2011_09_26_drive_0051_sync 394 l
2011_10_03/2011_10_03_drive_0042_sync 467 r
2011_09_26/2011_09_26_drive_0104_sync 300 l
2011_09_30/2011_09_30_drive_0033_sync 1052 r
2011_09_26/2011_09_26_drive_0087_sync 236 r
2011_09_30/2011_09_30_drive_0020_sync 491 l
2011_10_03/2011_10_03_drive_0042_sync 1155 r
2011_09_30/2011_09_30_drive_0033_sync 1013 r
2011_09_26/2011_09_26_drive_0039_sync 280 r
2011_10_03/2011_10_03_drive_0034_sync 2937 l
2011_09_26/2011_09_26_drive_0061_sync 227 r
2011_09_30/2011_09_30_drive_0028_sync 557 l
2011_09_30/2011_09_30_drive_0033_sync 57 r
2011_09_26/2011_09_26_drive_0015_sync 203 r
2011_09_26/2011_09_26_drive_0022_sync 332 l
2011_09_29/2011_09_29_drive_0004_sync 210 l
2011_10_03/2011_10_03_drive_0042_sync 40 l
2011_09_26/2011_09_26_drive_0039_sync 329 l
2011_09_30/2011_09_30_drive_0034_sync 931 r
2011_09_26/2011_09_26_drive_0095_sync 89 r
2011_09_30/2011_09_30_drive_0033_sync 423 r
2011_10_03/2011_10_03_drive_0034_sync 2267 l
2011_09_30/2011_09_30_drive_0034_sync 992 l
2011_10_03/2011_10_03_drive_0034_sync 1795 l
2011_10_03/2011_10_03_drive_0034_sync 2997 l
2011_09_30/2011_09_30_drive_0028_sync 1801 l
2011_10_03/2011_10_03_drive_0034_sync 4498 l
2011_09_30/2011_09_30_drive_0028_sync 3061 l
2011_09_30/2011_09_30_drive_0020_sync 1093 r
2011_10_03/2011_10_03_drive_0034_sync 2042 l
2011_09_30/2011_09_30_drive_0034_sync 894 r
2011_09_26/2011_09_26_drive_0015_sync 93 l
2011_10_03/2011_10_03_drive_0034_sync 4153 r
2011_09_26/2011_09_26_drive_0019_sync 105 r
2011_09_26/2011_09_26_drive_0061_sync 76 r
2011_09_26/2011_09_26_drive_0087_sync 601 l
2011_10_03/2011_10_03_drive_0034_sync 2163 l
2011_09_26/2011_09_26_drive_0061_sync 396 r
2011_09_30/2011_09_30_drive_0020_sync 77 l
2011_10_03/2011_10_03_drive_0034_sync 2362 r
2011_09_30/2011_09_30_drive_0028_sync 4670 l
2011_10_03/2011_10_03_drive_0034_sync 1307 r
2011_09_30/2011_09_30_drive_0028_sync 5050 r
2011_09_30/2011_09_30_drive_0028_sync 3139 l
2011_10_03/2011_10_03_drive_0034_sync 3452 l
2011_09_26/2011_09_26_drive_0061_sync 343 l
2011_09_26/2011_09_26_drive_0070_sync 85 l
2011_09_26/2011_09_26_drive_0035_sync 57 r
2011_09_30/2011_09_30_drive_0020_sync 872 r
2011_10_03/2011_10_03_drive_0034_sync 113 l
2011_09_30/2011_09_30_drive_0033_sync 609 r
2011_10_03/2011_10_03_drive_0034_sync 1647 r
2011_09_30/2011_09_30_drive_0028_sync 4322 r
2011_09_30/2011_09_30_drive_0028_sync 1042 r
2011_09_26/2011_09_26_drive_0039_sync 361 l
2011_10_03/2011_10_03_drive_0042_sync 613 l
2011_10_03/2011_10_03_drive_0034_sync 2805 r
2011_09_26/2011_09_26_drive_0039_sync 224 l
2011_09_30/2011_09_30_drive_0028_sync 1792 r
2011_10_03/2011_10_03_drive_0034_sync 1551 r
2011_09_30/2011_09_30_drive_0028_sync 1383 r
2011_09_26/2011_09_26_drive_0019_sync 96 r
2011_09_26/2011_09_26_drive_0039_sync 82 l
2011_09_30/2011_09_30_drive_0020_sync 766 l
2011_09_30/2011_09_30_drive_0020_sync 59 r
2011_10_03/2011_10_03_drive_0034_sync 4582 l
2011_10_03/2011_10_03_drive_0034_sync 444 l
2011_10_03/2011_10_03_drive_0034_sync 2642 r
2011_09_29/2011_09_29_drive_0004_sync 117 l
2011_10_03/2011_10_03_drive_0034_sync 3535 l
2011_09_30/2011_09_30_drive_0033_sync 1456 r
2011_09_30/2011_09_30_drive_0028_sync 4550 r
2011_09_26/2011_09_26_drive_0015_sync 77 l
2011_10_03/2011_10_03_drive_0034_sync 4392 r
2011_09_26/2011_09_26_drive_0113_sync 36 r
2011_09_30/2011_09_30_drive_0028_sync 3511 l
2011_09_26/2011_09_26_drive_0087_sync 533 r
2011_09_30/2011_09_30_drive_0033_sync 852 r
2011_09_26/2011_09_26_drive_0005_sync 22 l
2011_10_03/2011_10_03_drive_0034_sync 381 l
2011_09_30/2011_09_30_drive_0028_sync 322 r
2011_09_26/2011_09_26_drive_0032_sync 188 l
2011_09_26/2011_09_26_drive_0035_sync 49 r
2011_09_30/2011_09_30_drive_0034_sync 230 r
2011_09_26/2011_09_26_drive_0113_sync 70 l
2011_09_30/2011_09_30_drive_0020_sync 936 r
2011_09_26/2011_09_26_drive_0019_sync 172 l
2011_10_03/2011_10_03_drive_0034_sync 4567 l
2011_10_03/2011_10_03_drive_0034_sync 4049 r
2011_09_30/2011_09_30_drive_0028_sync 257 r
2011_09_30/2011_09_30_drive_0028_sync 2483 l
2011_09_30/2011_09_30_drive_0028_sync 2501 l
2011_09_26/2011_09_26_drive_0070_sync 7 l
2011_10_03/2011_10_03_drive_0034_sync 1837 l
2011_09_30/2011_09_30_drive_0020_sync 4 l
2011_09_26/2011_09_26_drive_0113_sync 68 l
2011_10_03/2011_10_03_drive_0034_sync 1279 l
2011_09_26/2011_09_26_drive_0091_sync 146 l
2011_09_26/2011_09_26_drive_0104_sync 100 r
2011_09_30/2011_09_30_drive_0020_sync 995 l
2011_10_03/2011_10_03_drive_0034_sync 306 l
2011_09_30/2011_09_30_drive_0033_sync 1227 r
2011_09_30/2011_09_30_drive_0028_sync 503 l
2011_09_30/2011_09_30_drive_0033_sync 308 l
2011_09_28/2011_09_28_drive_0001_sync 43 l
2011_09_26/2011_09_26_drive_0051_sync 385 r
2011_09_26/2011_09_26_drive_0061_sync 90 r
2011_10_03/2011_10_03_drive_0034_sync 1813 l
2011_09_30/2011_09_30_drive_0028_sync 4588 l
2011_09_30/2011_09_30_drive_0034_sync 1005 r
2011_09_26/2011_09_26_drive_0061_sync 636 r
2011_09_26/2011_09_26_drive_0019_sync 324 r
2011_09_30/2011_09_30_drive_0028_sync 2642 r
2011_09_30/2011_09_30_drive_0028_sync 3496 r
2011_09_26/2011_09_26_drive_0001_sync 34 l
2011_09_26/2011_09_26_drive_0032_sync 325 r
2011_09_30/2011_09_30_drive_0020_sync 686 r
2011_10_03/2011_10_03_drive_0034_sync 717 r
2011_09_30/2011_09_30_drive_0028_sync 3193 l
2011_09_30/2011_09_30_drive_0020_sync 512 l
2011_10_03/2011_10_03_drive_0034_sync 4167 l
2011_09_26/2011_09_26_drive_0011_sync 85 r
2011_09_30/2011_09_30_drive_0028_sync 3446 r
2011_09_30/2011_09_30_drive_0028_sync 4487 r
2011_09_30/2011_09_30_drive_0028_sync 2152 l
2011_09_26/2011_09_26_drive_0095_sync 78 l
2011_10_03/2011_10_03_drive_0034_sync 607 r
2011_09_30/2011_09_30_drive_0028_sync 4818 l
2011_09_30/2011_09_30_drive_0028_sync 2051 r
2011_10_03/2011_10_03_drive_0034_sync 2618 l
2011_09_30/2011_09_30_drive_0028_sync 1993 r
2011_09_30/2011_09_30_drive_0033_sync 18 r
2011_10_03/2011_10_03_drive_0034_sync 3968 r
2011_09_30/2011_09_30_drive_0028_sync 4372 r
2011_09_26/2011_09_26_drive_0014_sync 168 l
2011_10_03/2011_10_03_drive_0034_sync 4568 r
2011_09_30/2011_09_30_drive_0028_sync 1912 r
2011_10_03/2011_10_03_drive_0034_sync 1360 r
2011_10_03/2011_10_03_drive_0034_sync 1993 l
2011_09_26/2011_09_26_drive_0104_sync 110 r
2011_09_26/2011_09_26_drive_0087_sync 674 r
2011_10_03/2011_10_03_drive_0042_sync 408 l
2011_09_30/2011_09_30_drive_0028_sync 654 l
2011_10_03/2011_10_03_drive_0034_sync 4425 l
2011_10_03/2011_10_03_drive_0034_sync 1772 r
2011_09_26/2011_09_26_drive_0070_sync 286 r
2011_10_03/2011_10_03_drive_0034_sync 4306 r
2011_10_03/2011_10_03_drive_0034_sync 2063 r
2011_10_03/2011_10_03_drive_0034_sync 4589 r
2011_09_26/2011_09_26_drive_0022_sync 684 r
2011_09_30/2011_09_30_drive_0028_sync 53 r
2011_09_30/2011_09_30_drive_0033_sync 1070 r
2011_09_30/2011_09_30_drive_0028_sync 2062 r
2011_09_26/2011_09_26_drive_0095_sync 225 r
2011_10_03/2011_10_03_drive_0042_sync 156 l
2011_09_26/2011_09_26_drive_0028_sync 108 l
2011_10_03/2011_10_03_drive_0034_sync 1576 r
2011_09_26/2011_09_26_drive_0022_sync 156 r
2011_10_03/2011_10_03_drive_0034_sync 1310 r
2011_09_30/2011_09_30_drive_0028_sync 2566 r
2011_09_30/2011_09_30_drive_0020_sync 998 l
2011_09_29/2011_09_29_drive_0004_sync 239 l
2011_09_26/2011_09_26_drive_0104_sync 171 l
2011_09_30/2011_09_30_drive_0020_sync 372 r
2011_09_26/2011_09_26_drive_0051_sync 134 l
2011_10_03/2011_10_03_drive_0034_sync 4346 l
2011_09_30/2011_09_30_drive_0034_sync 1058 r
2011_09_29/2011_09_29_drive_0004_sync 124 r
2011_10_03/2011_10_03_drive_0034_sync 3723 l
2011_09_30/2011_09_30_drive_0028_sync 511 l
2011_10_03/2011_10_03_drive_0034_sync 4389 l
2011_09_30/2011_09_30_drive_0020_sync 14 r
2011_09_30/2011_09_30_drive_0028_sync 4506 r
2011_10_03/2011_10_03_drive_0042_sync 512 l
2011_09_30/2011_09_30_drive_0028_sync 2705 r
2011_09_30/2011_09_30_drive_0028_sync 3459 l
2011_10_03/2011_10_03_drive_0034_sync 4421 r
2011_10_03/2011_10_03_drive_0034_sync 3609 l
2011_09_30/2011_09_30_drive_0020_sync 821 r
2011_09_30/2011_09_30_drive_0034_sync 639 l
2011_09_26/2011_09_26_drive_0015_sync 82 l
2011_09_30/2011_09_30_drive_0028_sync 778 l
2011_09_26/2011_09_26_drive_0113_sync 53 l
2011_09_30/2011_09_30_drive_0028_sync 517 l
2011_09_30/2011_09_30_drive_0034_sync 204 r
2011_09_30/2011_09_30_drive_0028_sync 5174 r
2011_10_03/2011_10_03_drive_0034_sync 3686 l
2011_09_30/2011_09_30_drive_0033_sync 664 r
2011_09_26/2011_09_26_drive_0028_sync 62 r
2011_09_30/2011_09_30_drive_0034_sync 581 l
2011_09_30/2011_09_30_drive_0028_sync 1981 l
2011_10_03/2011_10_03_drive_0034_sync 1469 r
2011_10_03/2011_10_03_drive_0034_sync 3645 r
2011_09_28/2011_09_28_drive_0001_sync 82 r
2011_09_30/2011_09_30_drive_0020_sync 525 r
2011_09_26/2011_09_26_drive_0019_sync 244 r
2011_10_03/2011_10_03_drive_0034_sync 1519 l
2011_10_03/2011_10_03_drive_0034_sync 316 r
2011_09_30/2011_09_30_drive_0033_sync 38 r
2011_09_30/2011_09_30_drive_0028_sync 72 r
2011_10_03/2011_10_03_drive_0034_sync 3601 r
2011_10_03/2011_10_03_drive_0034_sync 1686 r
2011_09_26/2011_09_26_drive_0022_sync 245 r
2011_10_03/2011_10_03_drive_0034_sync 2094 l
2011_10_03/2011_10_03_drive_0034_sync 3171 r
2011_09_26/2011_09_26_drive_0032_sync 66 r
2011_10_03/2011_10_03_drive_0042_sync 820 l
2011_09_26/2011_09_26_drive_0087_sync 160 l
2011_09_30/2011_09_30_drive_0028_sync 4405 l
2011_09_30/2011_09_30_drive_0033_sync 933 r
2011_09_30/2011_09_30_drive_0033_sync 1165 r
2011_09_30/2011_09_30_drive_0033_sync 83 l
2011_09_26/2011_09_26_drive_0028_sync 49 l
2011_10_03/2011_10_03_drive_0034_sync 2270 l
2011_10_03/2011_10_03_drive_0034_sync 1871 r
2011_09_26/2011_09_26_drive_0051_sync 297 r
2011_09_30/2011_09_30_drive_0028_sync 3390 r
2011_09_30/2011_09_30_drive_0028_sync 4337 r
2011_09_26/2011_09_26_drive_0022_sync 277 r
2011_10_03/2011_10_03_drive_0034_sync 1930 r
2011_09_30/2011_09_30_drive_0028_sync 818 l
2011_09_26/2011_09_26_drive_0015_sync 26 l
2011_09_30/2011_09_30_drive_0033_sync 493 r
2011_09_30/2011_09_30_drive_0028_sync 2644 l
2011_09_26/2011_09_26_drive_0001_sync 52 l
2011_09_26/2011_09_26_drive_0070_sync 234 l
2011_09_26/2011_09_26_drive_0051_sync 362 r
2011_09_26/2011_09_26_drive_0087_sync 716 l
2011_10_03/2011_10_03_drive_0042_sync 199 l
2011_09_30/2011_09_30_drive_0020_sync 276 r
2011_10_03/2011_10_03_drive_0034_sync 2962 r
2011_09_26/2011_09_26_drive_0015_sync 223 l
2011_10_03/2011_10_03_drive_0034_sync 2044 r
2011_10_03/2011_10_03_drive_0042_sync 697 r
2011_09_30/2011_09_30_drive_0034_sync 277 l
2011_10_03/2011_10_03_drive_0034_sync 1826 l
2011_10_03/2011_10_03_drive_0042_sync 1045 l
2011_09_26/2011_09_26_drive_0061_sync 415 l
2011_10_03/2011_10_03_drive_0034_sync 1672 r
2011_10_03/2011_10_03_drive_0034_sync 4623 l
2011_09_26/2011_09_26_drive_0070_sync 282 l
2011_10_03/2011_10_03_drive_0042_sync 332 r
2011_09_26/2011_09_26_drive_0015_sync 3 r
2011_10_03/2011_10_03_drive_0034_sync 471 r
2011_09_30/2011_09_30_drive_0028_sync 1110 l
2011_10_03/2011_10_03_drive_0034_sync 3826 l
2011_09_30/2011_09_30_drive_0020_sync 259 l
2011_10_03/2011_10_03_drive_0034_sync 2556 r
2011_09_26/2011_09_26_drive_0028_sync 332 l
2011_10_03/2011_10_03_drive_0034_sync 2868 r
2011_10_03/2011_10_03_drive_0034_sync 3175 l
2011_09_26/2011_09_26_drive_0095_sync 116 r
2011_10_03/2011_10_03_drive_0034_sync 3044 l
2011_09_30/2011_09_30_drive_0034_sync 735 l
2011_10_03/2011_10_03_drive_0042_sync 3 r
2011_10_03/2011_10_03_drive_0034_sync 1450 r
2011_09_30/2011_09_30_drive_0028_sync 623 l
2011_10_03/2011_10_03_drive_0034_sync 3260 l
2011_09_26/2011_09_26_drive_0005_sync 48 r
2011_10_03/2011_10_03_drive_0034_sync 4411 l
2011_09_30/2011_09_30_drive_0034_sync 804 l
2011_09_26/2011_09_26_drive_0070_sync 20 r
2011_09_30/2011_09_30_drive_0028_sync 4326 l
2011_09_26/2011_09_26_drive_0070_sync 189 r
2011_09_30/2011_09_30_drive_0033_sync 657 l
2011_09_26/2011_09_26_drive_0104_sync 142 r
2011_09_30/2011_09_30_drive_0028_sync 4696 l
2011_09_30/2011_09_30_drive_0028_sync 4115 r
2011_09_26/2011_09_26_drive_0061_sync 248 r
2011_10_03/2011_10_03_drive_0034_sync 928 r
2011_09_26/2011_09_26_drive_0014_sync 130 r
2011_10_03/2011_10_03_drive_0034_sync 4387 r
2011_09_26/2011_09_26_drive_0014_sync 45 r
2011_09_30/2011_09_30_drive_0033_sync 512 l
2011_09_26/2011_09_26_drive_0061_sync 684 r
2011_09_26/2011_09_26_drive_0019_sync 331 r
2011_09_30/2011_09_30_drive_0028_sync 3418 l
2011_09_30/2011_09_30_drive_0033_sync 1498 r
2011_09_26/2011_09_26_drive_0015_sync 84 r
2011_10_03/2011_10_03_drive_0034_sync 1900 l
2011_09_26/2011_09_26_drive_0028_sync 178 r
2011_09_26/2011_09_26_drive_0011_sync 93 l
2011_10_03/2011_10_03_drive_0034_sync 3082 l
2011_09_26/2011_09_26_drive_0061_sync 612 r
2011_09_30/2011_09_30_drive_0028_sync 2870 r
2011_09_26/2011_09_26_drive_0022_sync 255 r
2011_09_30/2011_09_30_drive_0028_sync 1975 l
2011_09_30/2011_09_30_drive_0033_sync 657 r
2011_09_26/2011_09_26_drive_0022_sync 314 l
2011_09_30/2011_09_30_drive_0028_sync 4006 l
2011_09_30/2011_09_30_drive_0034_sync 469 r
2011_09_26/2011_09_26_drive_0019_sync 275 r
2011_09_30/2011_09_30_drive_0028_sync 952 l
2011_09_30/2011_09_30_drive_0020_sync 297 r
2011_09_30/2011_09_30_drive_0034_sync 974 l
2011_09_30/2011_09_30_drive_0033_sync 671 r
2011_09_30/2011_09_30_drive_0033_sync 1175 l
2011_10_03/2011_10_03_drive_0042_sync 47 l
2011_10_03/2011_10_03_drive_0034_sync 858 l
2011_10_03/2011_10_03_drive_0034_sync 1579 r
2011_10_03/2011_10_03_drive_0034_sync 1163 l
2011_09_26/2011_09_26_drive_0035_sync 28 l
2011_09_30/2011_09_30_drive_0028_sync 1004 r
2011_09_30/2011_09_30_drive_0020_sync 1037 r
2011_09_26/2011_09_26_drive_0091_sync 21 r
2011_09_30/2011_09_30_drive_0028_sync 3329 r
2011_09_26/2011_09_26_drive_0079_sync 45 l
2011_09_30/2011_09_30_drive_0033_sync 935 r
2011_09_26/2011_09_26_drive_0051_sync 379 r
2011_09_30/2011_09_30_drive_0020_sync 634 l
2011_10_03/2011_10_03_drive_0034_sync 4633 r
2011_10_03/2011_10_03_drive_0034_sync 924 r
2011_09_30/2011_09_30_drive_0034_sync 261 r
2011_10_03/2011_10_03_drive_0034_sync 2806 r
2011_09_26/2011_09_26_drive_0032_sync 94 r
2011_09_30/2011_09_30_drive_0028_sync 3875 l
2011_09_30/2011_09_30_drive_0028_sync 1821 l
2011_09_26/2011_09_26_drive_0022_sync 629 l
2011_09_26/2011_09_26_drive_0087_sync 149 r
2011_09_26/2011_09_26_drive_0104_sync 85 l
2011_10_03/2011_10_03_drive_0042_sync 394 l
2011_10_03/2011_10_03_drive_0034_sync 3542 r
2011_09_26/2011_09_26_drive_0022_sync 16 r
2011_10_03/2011_10_03_drive_0034_sync 14 r
2011_09_30/2011_09_30_drive_0020_sync 1005 r
2011_09_26/2011_09_26_drive_0032_sync 245 l
2011_10_03/2011_10_03_drive_0034_sync 3456 l
2011_10_03/2011_10_03_drive_0034_sync 1436 l
2011_09_30/2011_09_30_drive_0033_sync 936 l
2011_09_30/2011_09_30_drive_0020_sync 123 r
2011_09_26/2011_09_26_drive_0051_sync 369 l
2011_09_30/2011_09_30_drive_0028_sync 2914 l
2011_09_30/2011_09_30_drive_0033_sync 1471 l
2011_10_03/2011_10_03_drive_0034_sync 4160 r
2011_09_30/2011_09_30_drive_0028_sync 266 l
2011_09_30/2011_09_30_drive_0020_sync 527 r
2011_09_26/2011_09_26_drive_0022_sync 327 l
2011_09_26/2011_09_26_drive_0015_sync 255 r
2011_09_30/2011_09_30_drive_0028_sync 4065 r
2011_09_26/2011_09_26_drive_0091_sync 234 l
2011_09_26/2011_09_26_drive_0015_sync 280 r
2011_09_26/2011_09_26_drive_0011_sync 69 r
2011_10_03/2011_10_03_drive_0034_sync 3434 l
2011_09_29/2011_09_29_drive_0004_sync 252 r
2011_10_03/2011_10_03_drive_0034_sync 3639 r
2011_09_30/2011_09_30_drive_0028_sync 2909 r
2011_09_30/2011_09_30_drive_0028_sync 1137 r
2011_09_26/2011_09_26_drive_0061_sync 38 l
2011_10_03/2011_10_03_drive_0034_sync 404 r
2011_09_30/2011_09_30_drive_0028_sync 2443 l
2011_09_26/2011_09_26_drive_0032_sync 11 l
2011_09_26/2011_09_26_drive_0091_sync 247 r
2011_09_26/2011_09_26_drive_0061_sync 20 l
2011_09_30/2011_09_30_drive_0020_sync 287 r
2011_10_03/2011_10_03_drive_0034_sync 112 r
2011_09_26/2011_09_26_drive_0061_sync 593 r
2011_09_26/2011_09_26_drive_0061_sync 58 r
2011_09_26/2011_09_26_drive_0022_sync 51 r
2011_10_03/2011_10_03_drive_0042_sync 423 r
2011_09_30/2011_09_30_drive_0028_sync 1944 r
2011_09_26/2011_09_26_drive_0113_sync 2 r
2011_10_03/2011_10_03_drive_0034_sync 3786 l
2011_09_30/2011_09_30_drive_0028_sync 1633 l
2011_10_03/2011_10_03_drive_0034_sync 653 l
2011_09_26/2011_09_26_drive_0113_sync 7 r
2011_09_30/2011_09_30_drive_0020_sync 404 r
2011_09_26/2011_09_26_drive_0061_sync 456 l
2011_09_30/2011_09_30_drive_0028_sync 2868 l
2011_09_26/2011_09_26_drive_0019_sync 98 r
2011_09_30/2011_09_30_drive_0028_sync 1076 l
2011_09_26/2011_09_26_drive_0015_sync 63 l
2011_09_30/2011_09_30_drive_0028_sync 1943 r
2011_10_03/2011_10_03_drive_0034_sync 37 l
2011_10_03/2011_10_03_drive_0034_sync 2697 l
2011_10_03/2011_10_03_drive_0042_sync 1123 l
2011_09_30/2011_09_30_drive_0033_sync 77 r
2011_09_26/2011_09_26_drive_0070_sync 268 l
2011_09_26/2011_09_26_drive_0022_sync 152 r
2011_09_30/2011_09_30_drive_0033_sync 1161 l
2011_09_26/2011_09_26_drive_0028_sync 148 l
2011_09_26/2011_09_26_drive_0095_sync 76 l
2011_09_30/2011_09_30_drive_0028_sync 3226 l
2011_10_03/2011_10_03_drive_0042_sync 974 l
2011_10_03/2011_10_03_drive_0034_sync 1019 l
2011_09_30/2011_09_30_drive_0028_sync 3035 l
2011_09_26/2011_09_26_drive_0011_sync 72 l
2011_09_30/2011_09_30_drive_0028_sync 2122 l
2011_10_03/2011_10_03_drive_0034_sync 1920 r
2011_10_03/2011_10_03_drive_0034_sync 1693 r
2011_09_30/2011_09_30_drive_0028_sync 2103 l
2011_09_26/2011_09_26_drive_0091_sync 246 l
2011_09_28/2011_09_28_drive_0001_sync 83 r
2011_09_30/2011_09_30_drive_0033_sync 817 r
2011_10_03/2011_10_03_drive_0042_sync 557 r
2011_09_30/2011_09_30_drive_0028_sync 1160 r
2011_10_03/2011_10_03_drive_0034_sync 2869 l
2011_10_03/2011_10_03_drive_0034_sync 4114 r
2011_09_30/2011_09_30_drive_0028_sync 1368 r
2011_10_03/2011_10_03_drive_0034_sync 721 r
2011_09_30/2011_09_30_drive_0020_sync 281 r
2011_09_30/2011_09_30_drive_0028_sync 4392 r
2011_09_28/2011_09_28_drive_0001_sync 48 r
2011_10_03/2011_10_03_drive_0034_sync 1773 r
2011_09_26/2011_09_26_drive_0039_sync 123 r
2011_10_03/2011_10_03_drive_0042_sync 357 r
2011_09_26/2011_09_26_drive_0018_sync 188 l
2011_09_30/2011_09_30_drive_0033_sync 465 l
2011_09_26/2011_09_26_drive_0028_sync 245 r
2011_09_30/2011_09_30_drive_0020_sync 944 l
2011_09_30/2011_09_30_drive_0028_sync 3343 l
2011_09_30/2011_09_30_drive_0028_sync 922 r
2011_09_26/2011_09_26_drive_0014_sync 82 r
2011_09_30/2011_09_30_drive_0034_sync 664 l
2011_09_26/2011_09_26_drive_0051_sync 429 r
2011_09_30/2011_09_30_drive_0033_sync 418 r
2011_10_03/2011_10_03_drive_0042_sync 95 l
2011_10_03/2011_10_03_drive_0034_sync 1900 r
2011_09_30/2011_09_30_drive_0028_sync 469 l
2011_09_30/2011_09_30_drive_0028_sync 1844 l
2011_09_26/2011_09_26_drive_0022_sync 681 l
2011_09_30/2011_09_30_drive_0028_sync 67 r
2011_09_26/2011_09_26_drive_0011_sync 14 l
2011_09_30/2011_09_30_drive_0033_sync 1193 l
2011_10_03/2011_10_03_drive_0034_sync 876 l
2011_09_26/2011_09_26_drive_0070_sync 410 r
2011_09_30/2011_09_30_drive_0028_sync 2458 l
2011_09_26/2011_09_26_drive_0022_sync 727 l
2011_09_30/2011_09_30_drive_0020_sync 620 r
2011_09_26/2011_09_26_drive_0061_sync 397 l
2011_09_30/2011_09_30_drive_0020_sync 1076 r
2011_10_03/2011_10_03_drive_0034_sync 2927 l
2011_09_26/2011_09_26_drive_0061_sync 214 r
2011_10_03/2011_10_03_drive_0034_sync 407 l
2011_10_03/2011_10_03_drive_0034_sync 1152 l
2011_09_26/2011_09_26_drive_0091_sync 112 l
2011_09_30/2011_09_30_drive_0028_sync 1346 r
2011_09_26/2011_09_26_drive_0087_sync 557 l
2011_09_30/2011_09_30_drive_0028_sync 2286 l
2011_09_30/2011_09_30_drive_0034_sync 1119 r
2011_10_03/2011_10_03_drive_0034_sync 2651 l
2011_09_30/2011_09_30_drive_0028_sync 388 r
2011_10_03/2011_10_03_drive_0042_sync 607 r
2011_09_30/2011_09_30_drive_0028_sync 2809 r
2011_09_30/2011_09_30_drive_0020_sync 54 l
2011_10_03/2011_10_03_drive_0034_sync 2807 r
2011_09_26/2011_09_26_drive_0070_sync 70 r
2011_10_03/2011_10_03_drive_0034_sync 1974 r
2011_09_26/2011_09_26_drive_0005_sync 151 r
2011_10_03/2011_10_03_drive_0034_sync 2413 r
2011_09_30/2011_09_30_drive_0033_sync 1228 l
2011_10_03/2011_10_03_drive_0034_sync 113 r
2011_09_30/2011_09_30_drive_0033_sync 1010 l
2011_10_03/2011_10_03_drive_0034_sync 2643 r
2011_09_26/2011_09_26_drive_0061_sync 656 r
2011_09_26/2011_09_26_drive_0019_sync 318 r
2011_09_30/2011_09_30_drive_0028_sync 4751 l
2011_10_03/2011_10_03_drive_0034_sync 331 l
2011_10_03/2011_10_03_drive_0034_sync 1395 r
2011_09_26/2011_09_26_drive_0022_sync 471 r
2011_09_26/2011_09_26_drive_0087_sync 175 l
2011_09_26/2011_09_26_drive_0087_sync 655 r
2011_10_03/2011_10_03_drive_0034_sync 1640 l
2011_10_03/2011_10_03_drive_0034_sync 1991 r
2011_10_03/2011_10_03_drive_0034_sync 1982 l
2011_09_30/2011_09_30_drive_0028_sync 1495 r
2011_09_30/2011_09_30_drive_0034_sync 749 l
2011_09_30/2011_09_30_drive_0028_sync 4694 r
2011_09_30/2011_09_30_drive_0028_sync 4025 r
2011_09_26/2011_09_26_drive_0022_sync 262 l
2011_09_29/2011_09_29_drive_0026_sync 13 l
2011_09_30/2011_09_30_drive_0020_sync 1023 r
2011_10_03/2011_10_03_drive_0042_sync 800 l
2011_09_30/2011_09_30_drive_0028_sync 2257 l
2011_10_03/2011_10_03_drive_0042_sync 407 r
2011_10_03/2011_10_03_drive_0034_sync 460 r
2011_09_26/2011_09_26_drive_0087_sync 372 l
2011_09_30/2011_09_30_drive_0020_sync 631 r
2011_09_30/2011_09_30_drive_0028_sync 2729 r
2011_09_26/2011_09_26_drive_0032_sync 355 l
2011_10_03/2011_10_03_drive_0034_sync 526 r
2011_09_29/2011_09_29_drive_0004_sync 156 l
2011_09_26/2011_09_26_drive_0061_sync 209 r
2011_09_30/2011_09_30_drive_0028_sync 4086 r
2011_10_03/2011_10_03_drive_0034_sync 971 l
2011_10_03/2011_10_03_drive_0034_sync 2199 l
2011_09_26/2011_09_26_drive_0061_sync 248 l
2011_09_30/2011_09_30_drive_0028_sync 4046 r
2011_10_03/2011_10_03_drive_0034_sync 2702 l
2011_09_30/2011_09_30_drive_0020_sync 574 r
2011_09_30/2011_09_30_drive_0033_sync 380 r
2011_09_30/2011_09_30_drive_0020_sync 869 r
2011_09_30/2011_09_30_drive_0028_sync 3049 r
2011_09_26/2011_09_26_drive_0022_sync 675 l
2011_10_03/2011_10_03_drive_0034_sync 4141 r
2011_09_30/2011_09_30_drive_0020_sync 445 r
2011_09_30/2011_09_30_drive_0028_sync 4027 l
2011_10_03/2011_10_03_drive_0034_sync 3119 r
2011_09_30/2011_09_30_drive_0020_sync 640 r
2011_09_26/2011_09_26_drive_0061_sync 365 r
2011_09_28/2011_09_28_drive_0001_sync 79 r
2011_09_30/2011_09_30_drive_0028_sync 4876 l
2011_10_03/2011_10_03_drive_0034_sync 4552 l
2011_09_26/2011_09_26_drive_0014_sync 68 r
2011_09_30/2011_09_30_drive_0034_sync 867 r
2011_09_26/2011_09_26_drive_0087_sync 634 l
2011_09_30/2011_09_30_drive_0033_sync 762 r
2011_10_03/2011_10_03_drive_0034_sync 691 r
2011_09_26/2011_09_26_drive_0022_sync 206 r
2011_09_26/2011_09_26_drive_0028_sync 38 r
2011_09_30/2011_09_30_drive_0020_sync 647 l
2011_09_26/2011_09_26_drive_0051_sync 120 r
2011_09_30/2011_09_30_drive_0028_sync 1261 r
2011_10_03/2011_10_03_drive_0034_sync 3237 l
2011_09_26/2011_09_26_drive_0070_sync 253 l
2011_10_03/2011_10_03_drive_0034_sync 2179 r
2011_10_03/2011_10_03_drive_0034_sync 2358 r
2011_09_30/2011_09_30_drive_0034_sync 403 l
2011_10_03/2011_10_03_drive_0034_sync 1315 r
2011_10_03/2011_10_03_drive_0034_sync 733 r
2011_09_28/2011_09_28_drive_0001_sync 81 l
2011_10_03/2011_10_03_drive_0034_sync 4321 l
2011_09_26/2011_09_26_drive_0028_sync 152 l
2011_09_26/2011_09_26_drive_0104_sync 157 l
2011_10_03/2011_10_03_drive_0042_sync 245 r
2011_09_26/2011_09_26_drive_0019_sync 268 l
2011_10_03/2011_10_03_drive_0034_sync 2873 l
2011_10_03/2011_10_03_drive_0034_sync 553 l
2011_09_30/2011_09_30_drive_0028_sync 3837 l
2011_10_03/2011_10_03_drive_0034_sync 1134 r
2011_09_29/2011_09_29_drive_0004_sync 212 l
2011_09_30/2011_09_30_drive_0028_sync 2760 l
2011_10_03/2011_10_03_drive_0034_sync 230 r
2011_09_26/2011_09_26_drive_0028_sync 408 r
2011_09_26/2011_09_26_drive_0032_sync 273 l
2011_09_30/2011_09_30_drive_0020_sync 439 l
2011_09_26/2011_09_26_drive_0028_sync 257 r
2011_09_26/2011_09_26_drive_0091_sync 174 r
2011_09_26/2011_09_26_drive_0061_sync 340 l
2011_10_03/2011_10_03_drive_0034_sync 1918 r
2011_09_30/2011_09_30_drive_0033_sync 175 r
2011_09_30/2011_09_30_drive_0033_sync 574 r
2011_09_26/2011_09_26_drive_0087_sync 106 l
2011_09_26/2011_09_26_drive_0022_sync 247 l
2011_09_30/2011_09_30_drive_0028_sync 153 l
2011_10_03/2011_10_03_drive_0034_sync 4130 l
2011_10_03/2011_10_03_drive_0034_sync 1055 l
2011_09_30/2011_09_30_drive_0028_sync 4401 l
2011_09_26/2011_09_26_drive_0039_sync 102 r
2011_09_30/2011_09_30_drive_0034_sync 809 l
2011_09_26/2011_09_26_drive_0032_sync 322 r
2011_10_03/2011_10_03_drive_0034_sync 2209 l
2011_09_30/2011_09_30_drive_0028_sync 1622 r
2011_09_30/2011_09_30_drive_0028_sync 3531 l
2011_10_03/2011_10_03_drive_0034_sync 108 r
2011_09_26/2011_09_26_drive_0018_sync 225 l
2011_10_03/2011_10_03_drive_0042_sync 614 l
2011_10_03/2011_10_03_drive_0034_sync 2434 r
2011_10_03/2011_10_03_drive_0034_sync 2712 r
2011_09_30/2011_09_30_drive_0028_sync 3702 l
2011_09_30/2011_09_30_drive_0028_sync 1345 l
2011_09_30/2011_09_30_drive_0028_sync 3161 l
2011_09_30/2011_09_30_drive_0028_sync 3591 r
2011_09_26/2011_09_26_drive_0015_sync 90 l
2011_09_26/2011_09_26_drive_0018_sync 196 l
2011_09_30/2011_09_30_drive_0034_sync 638 r
2011_10_03/2011_10_03_drive_0034_sync 1013 r
2011_10_03/2011_10_03_drive_0034_sync 1350 l
2011_09_30/2011_09_30_drive_0028_sync 3545 r
2011_10_03/2011_10_03_drive_0042_sync 230 r
2011_09_30/2011_09_30_drive_0028_sync 2337 l
2011_10_03/2011_10_03_drive_0034_sync 2554 r
2011_09_26/2011_09_26_drive_0051_sync 162 l
2011_09_26/2011_09_26_drive_0022_sync 296 l
2011_09_26/2011_09_26_drive_0087_sync 571 l
2011_09_30/2011_09_30_drive_0028_sync 2053 r
2011_10_03/2011_10_03_drive_0034_sync 2585 r
2011_09_30/2011_09_30_drive_0034_sync 588 r
2011_09_26/2011_09_26_drive_0051_sync 112 l
2011_09_30/2011_09_30_drive_0028_sync 3400 r
2011_10_03/2011_10_03_drive_0034_sync 2569 l
2011_10_03/2011_10_03_drive_0034_sync 1631 l
2011_09_26/2011_09_26_drive_0091_sync 147 r
2011_09_30/2011_09_30_drive_0033_sync 328 r
2011_09_29/2011_09_29_drive_0004_sync 269 r
2011_10_03/2011_10_03_drive_0034_sync 2867 r
2011_10_03/2011_10_03_drive_0034_sync 4451 r
2011_09_26/2011_09_26_drive_0087_sync 660 r
2011_09_30/2011_09_30_drive_0028_sync 4048 r
2011_09_30/2011_09_30_drive_0028_sync 2892 r
2011_09_26/2011_09_26_drive_0015_sync 125 l
2011_09_30/2011_09_30_drive_0033_sync 1184 l
2011_10_03/2011_10_03_drive_0034_sync 962 l
2011_09_30/2011_09_30_drive_0028_sync 67 l
2011_09_30/2011_09_30_drive_0028_sync 4896 l
2011_09_30/2011_09_30_drive_0020_sync 952 r
2011_10_03/2011_10_03_drive_0034_sync 3781 l
2011_09_30/2011_09_30_drive_0028_sync 723 l
2011_09_30/2011_09_30_drive_0020_sync 249 r
2011_09_26/2011_09_26_drive_0039_sync 194 l
2011_10_03/2011_10_03_drive_0042_sync 353 l
2011_10_03/2011_10_03_drive_0034_sync 2858 l
2011_10_03/2011_10_03_drive_0034_sync 35 r
2011_09_30/2011_09_30_drive_0028_sync 2764 l
2011_09_26/2011_09_26_drive_0022_sync 135 l
2011_10_03/2011_10_03_drive_0034_sync 1244 l
2011_09_29/2011_09_29_drive_0004_sync 309 r
2011_09_26/2011_09_26_drive_0019_sync 18 l
2011_09_26/2011_09_26_drive_0022_sync 504 r
2011_09_30/2011_09_30_drive_0028_sync 2855 r
2011_09_26/2011_09_26_drive_0022_sync 689 l
2011_09_26/2011_09_26_drive_0019_sync 76 r
2011_09_26/2011_09_26_drive_0095_sync 169 l
2011_09_26/2011_09_26_drive_0057_sync 303 r
2011_10_03/2011_10_03_drive_0042_sync 481 r
2011_09_30/2011_09_30_drive_0028_sync 752 r
2011_09_26/2011_09_26_drive_0087_sync 305 l
2011_09_30/2011_09_30_drive_0020_sync 395 r
2011_09_30/2011_09_30_drive_0033_sync 1112 r
2011_10_03/2011_10_03_drive_0034_sync 2543 r
2011_09_30/2011_09_30_drive_0033_sync 1458 r
2011_09_30/2011_09_30_drive_0020_sync 1051 l
2011_09_30/2011_09_30_drive_0034_sync 1054 r
2011_09_30/2011_09_30_drive_0028_sync 3349 r
2011_09_26/2011_09_26_drive_0005_sync 131 l
2011_10_03/2011_10_03_drive_0042_sync 980 l
2011_09_30/2011_09_30_drive_0033_sync 1570 l
2011_09_30/2011_09_30_drive_0033_sync 224 l
2011_10_03/2011_10_03_drive_0034_sync 1605 l
2011_09_26/2011_09_26_drive_0019_sync 168 l
2011_09_30/2011_09_30_drive_0028_sync 3273 r
2011_09_30/2011_09_30_drive_0028_sync 352 l
2011_09_30/2011_09_30_drive_0033_sync 293 r
2011_09_30/2011_09_30_drive_0028_sync 1 l
2011_09_30/2011_09_30_drive_0028_sync 4577 r
2011_09_30/2011_09_30_drive_0028_sync 2604 r
2011_09_26/2011_09_26_drive_0104_sync 179 r
2011_09_30/2011_09_30_drive_0028_sync 2840 r
2011_09_30/2011_09_30_drive_0028_sync 3595 l
2011_10_03/2011_10_03_drive_0042_sync 957 r
2011_09_26/2011_09_26_drive_0104_sync 147 l
2011_10_03/2011_10_03_drive_0034_sync 1959 r
2011_10_03/2011_10_03_drive_0034_sync 2720 l
2011_09_30/2011_09_30_drive_0033_sync 527 r
2011_09_30/2011_09_30_drive_0028_sync 1014 l
2011_09_30/2011_09_30_drive_0020_sync 819 r
2011_10_03/2011_10_03_drive_0034_sync 1040 r
2011_10_03/2011_10_03_drive_0034_sync 3498 l
2011_09_30/2011_09_30_drive_0028_sync 4936 r
2011_09_30/2011_09_30_drive_0028_sync 1784 l
2011_09_29/2011_09_29_drive_0004_sync 245 r
2011_09_26/2011_09_26_drive_0035_sync 59 r
2011_09_26/2011_09_26_drive_0091_sync 326 r
2011_09_26/2011_09_26_drive_0070_sync 176 r
2011_10_03/2011_10_03_drive_0042_sync 883 l
2011_09_30/2011_09_30_drive_0033_sync 532 l
2011_09_30/2011_09_30_drive_0020_sync 916 r
2011_10_03/2011_10_03_drive_0042_sync 54 r
2011_10_03/2011_10_03_drive_0042_sync 105 r
2011_09_30/2011_09_30_drive_0034_sync 36 r
2011_09_30/2011_09_30_drive_0028_sync 1719 r
2011_10_03/2011_10_03_drive_0034_sync 3842 l
2011_09_26/2011_09_26_drive_0087_sync 288 r
2011_09_30/2011_09_30_drive_0028_sync 3838 r
2011_09_26/2011_09_26_drive_0011_sync 16 r
2011_10_03/2011_10_03_drive_0034_sync 1674 r
2011_09_30/2011_09_30_drive_0028_sync 2812 l
2011_09_30/2011_09_30_drive_0033_sync 505 r
2011_10_03/2011_10_03_drive_0034_sync 420 r
2011_10_03/2011_10_03_drive_0042_sync 121 l
2011_10_03/2011_10_03_drive_0034_sync 1529 r
2011_10_03/2011_10_03_drive_0034_sync 2100 l
2011_09_30/2011_09_30_drive_0028_sync 900 l
2011_09_26/2011_09_26_drive_0039_sync 145 l
2011_09_26/2011_09_26_drive_0019_sync 263 l
2011_10_03/2011_10_03_drive_0034_sync 3068 r
2011_09_30/2011_09_30_drive_0034_sync 262 r
2011_09_30/2011_09_30_drive_0028_sync 2464 l
2011_10_03/2011_10_03_drive_0034_sync 2145 l
2011_09_30/2011_09_30_drive_0033_sync 675 l
2011_10_03/2011_10_03_drive_0034_sync 1543 l
2011_09_30/2011_09_30_drive_0028_sync 562 l
2011_09_30/2011_09_30_drive_0028_sync 570 r
2011_09_26/2011_09_26_drive_0070_sync 21 l
2011_09_30/2011_09_30_drive_0028_sync 2134 l
2011_09_26/2011_09_26_drive_0005_sync 18 l
2011_09_30/2011_09_30_drive_0033_sync 1180 l
2011_09_30/2011_09_30_drive_0028_sync 4003 r
2011_09_29/2011_09_29_drive_0004_sync 235 l
2011_09_30/2011_09_30_drive_0033_sync 1528 l
2011_09_26/2011_09_26_drive_0095_sync 193 r
2011_09_26/2011_09_26_drive_0015_sync 206 r
2011_09_26/2011_09_26_drive_0061_sync 190 l
2011_09_26/2011_09_26_drive_0039_sync 302 r
2011_09_26/2011_09_26_drive_0022_sync 367 l
2011_10_03/2011_10_03_drive_0034_sync 3281 l
2011_10_03/2011_10_03_drive_0034_sync 2635 l
2011_09_30/2011_09_30_drive_0028_sync 3580 l
2011_10_03/2011_10_03_drive_0034_sync 1364 r
2011_09_30/2011_09_30_drive_0028_sync 2224 l
2011_10_03/2011_10_03_drive_0042_sync 558 l
2011_09_30/2011_09_30_drive_0028_sync 2940 l
2011_09_26/2011_09_26_drive_0095_sync 128 r
2011_09_26/2011_09_26_drive_0087_sync 15 l
2011_10_03/2011_10_03_drive_0042_sync 628 r
2011_10_03/2011_10_03_drive_0034_sync 756 r
2011_10_03/2011_10_03_drive_0042_sync 1148 l
2011_10_03/2011_10_03_drive_0042_sync 829 r
2011_09_30/2011_09_30_drive_0020_sync 309 r
2011_09_30/2011_09_30_drive_0028_sync 3099 r
2011_10_03/2011_10_03_drive_0034_sync 2245 r
2011_09_30/2011_09_30_drive_0033_sync 1001 l
2011_09_30/2011_09_30_drive_0033_sync 1027 r
2011_10_03/2011_10_03_drive_0034_sync 1831 r
2011_09_30/2011_09_30_drive_0028_sync 2815 l
2011_10_03/2011_10_03_drive_0034_sync 3300 r
2011_09_26/2011_09_26_drive_0032_sync 372 r
2011_09_26/2011_09_26_drive_0018_sync 208 l
2011_09_30/2011_09_30_drive_0028_sync 2781 r
2011_10_03/2011_10_03_drive_0034_sync 2528 r
2011_10_03/2011_10_03_drive_0034_sync 1986 l
2011_09_26/2011_09_26_drive_0015_sync 76 l
2011_09_26/2011_09_26_drive_0061_sync 503 r
2011_09_26/2011_09_26_drive_0028_sync 42 l
2011_09_30/2011_09_30_drive_0028_sync 268 r
2011_09_30/2011_09_30_drive_0020_sync 353 r
2011_09_26/2011_09_26_drive_0011_sync 102 l
2011_10_03/2011_10_03_drive_0034_sync 2656 r
2011_09_30/2011_09_30_drive_0028_sync 2789 r
2011_10_03/2011_10_03_drive_0034_sync 458 l
2011_10_03/2011_10_03_drive_0034_sync 3560 l
2011_09_26/2011_09_26_drive_0087_sync 91 r
2011_09_30/2011_09_30_drive_0028_sync 2037 l
2011_09_30/2011_09_30_drive_0034_sync 1057 r
2011_09_26/2011_09_26_drive_0061_sync 308 r
2011_09_30/2011_09_30_drive_0034_sync 675 r
2011_09_26/2011_09_26_drive_0014_sync 304 l
2011_10_03/2011_10_03_drive_0042_sync 833 r
2011_09_30/2011_09_30_drive_0033_sync 1022 r
2011_09_30/2011_09_30_drive_0028_sync 3057 r
2011_10_03/2011_10_03_drive_0034_sync 3289 r
2011_10_03/2011_10_03_drive_0042_sync 1011 l
2011_09_26/2011_09_26_drive_0022_sync 548 r
2011_10_03/2011_10_03_drive_0034_sync 2646 l
2011_09_30/2011_09_30_drive_0028_sync 1100 l
2011_09_30/2011_09_30_drive_0033_sync 110 r
2011_09_30/2011_09_30_drive_0033_sync 119 r
2011_09_26/2011_09_26_drive_0070_sync 4 l
2011_10_03/2011_10_03_drive_0034_sync 2098 l
2011_09_26/2011_09_26_drive_0070_sync 292 r
2011_09_30/2011_09_30_drive_0028_sync 3721 l
2011_09_29/2011_09_29_drive_0004_sync 36 l
2011_09_30/2011_09_30_drive_0028_sync 3461 r
2011_09_26/2011_09_26_drive_0005_sync 51 l
2011_09_26/2011_09_26_drive_0018_sync 234 l
2011_10_03/2011_10_03_drive_0034_sync 3064 l
2011_09_30/2011_09_30_drive_0028_sync 2534 l
2011_10_03/2011_10_03_drive_0034_sync 2638 l
2011_10_03/2011_10_03_drive_0042_sync 774 r
2011_10_03/2011_10_03_drive_0034_sync 2886 l
2011_09_26/2011_09_26_drive_0001_sync 37 r
2011_09_30/2011_09_30_drive_0028_sync 1189 l
2011_09_26/2011_09_26_drive_0022_sync 512 l
2011_09_26/2011_09_26_drive_0070_sync 64 r
2011_09_26/2011_09_26_drive_0022_sync 112 l
2011_09_30/2011_09_30_drive_0020_sync 398 r
2011_09_30/2011_09_30_drive_0028_sync 2085 l
2011_09_30/2011_09_30_drive_0020_sync 887 r
2011_10_03/2011_10_03_drive_0034_sync 1110 l
2011_10_03/2011_10_03_drive_0034_sync 1658 l
2011_09_30/2011_09_30_drive_0020_sync 782 r
2011_09_30/2011_09_30_drive_0028_sync 4646 l
2011_09_26/2011_09_26_drive_0022_sync 796 l
2011_09_30/2011_09_30_drive_0020_sync 1066 r
2011_09_30/2011_09_30_drive_0028_sync 1033 r
2011_09_30/2011_09_30_drive_0028_sync 4004 l
2011_09_30/2011_09_30_drive_0020_sync 409 r
2011_09_29/2011_09_29_drive_0004_sync 213 r
2011_09_30/2011_09_30_drive_0028_sync 3048 l
2011_10_03/2011_10_03_drive_0034_sync 727 l
2011_09_30/2011_09_30_drive_0028_sync 3403 r
2011_09_30/2011_09_30_drive_0028_sync 1552 r
2011_09_26/2011_09_26_drive_0091_sync 189 l
2011_09_30/2011_09_30_drive_0033_sync 1233 r
2011_10_03/2011_10_03_drive_0034_sync 2184 l
2011_10_03/2011_10_03_drive_0034_sync 4159 r
2011_09_30/2011_09_30_drive_0028_sync 1242 l
2011_09_30/2011_09_30_drive_0034_sync 340 r
2011_09_26/2011_09_26_drive_0019_sync 470 r
2011_09_26/2011_09_26_drive_0018_sync 228 r
2011_10_03/2011_10_03_drive_0034_sync 2937 r
2011_10_03/2011_10_03_drive_0034_sync 2169 l
2011_09_30/2011_09_30_drive_0028_sync 2101 r
2011_09_29/2011_09_29_drive_0004_sync 144 r
2011_09_26/2011_09_26_drive_0113_sync 60 r
2011_09_30/2011_09_30_drive_0034_sync 710 l
2011_09_26/2011_09_26_drive_0113_sync 60 l
2011_10_03/2011_10_03_drive_0034_sync 3909 l
2011_09_26/2011_09_26_drive_0070_sync 104 r
2011_10_03/2011_10_03_drive_0034_sync 3249 l
2011_10_03/2011_10_03_drive_0034_sync 4574 l
2011_09_30/2011_09_30_drive_0028_sync 805 r
2011_09_26/2011_09_26_drive_0011_sync 94 l
2011_10_03/2011_10_03_drive_0034_sync 3795 r
2011_09_30/2011_09_30_drive_0028_sync 2060 r
2011_09_26/2011_09_26_drive_0104_sync 90 r
2011_10_03/2011_10_03_drive_0034_sync 3473 l
2011_09_30/2011_09_30_drive_0033_sync 1173 l
2011_09_30/2011_09_30_drive_0033_sync 1008 l
2011_09_26/2011_09_26_drive_0087_sync 453 r
2011_09_30/2011_09_30_drive_0028_sync 814 l
2011_09_30/2011_09_30_drive_0034_sync 118 r
2011_09_30/2011_09_30_drive_0028_sync 4901 l
2011_09_30/2011_09_30_drive_0028_sync 5006 l
2011_09_30/2011_09_30_drive_0028_sync 2542 r
2011_10_03/2011_10_03_drive_0034_sync 4288 r
2011_09_30/2011_09_30_drive_0033_sync 412 r
2011_10_03/2011_10_03_drive_0034_sync 3243 r
2011_09_30/2011_09_30_drive_0028_sync 2985 l
2011_09_30/2011_09_30_drive_0028_sync 3944 r
2011_09_30/2011_09_30_drive_0034_sync 388 l
2011_09_30/2011_09_30_drive_0028_sync 906 r
2011_09_30/2011_09_30_drive_0028_sync 1509 r
2011_09_30/2011_09_30_drive_0028_sync 928 l
2011_09_26/2011_09_26_drive_0113_sync 17 l
2011_09_26/2011_09_26_drive_0022_sync 435 l
2011_10_03/2011_10_03_drive_0042_sync 643 r
2011_09_30/2011_09_30_drive_0028_sync 4362 l
2011_09_26/2011_09_26_drive_0032_sync 380 l
2011_09_26/2011_09_26_drive_0061_sync 394 l
2011_09_26/2011_09_26_drive_0087_sync 683 r
2011_09_26/2011_09_26_drive_0070_sync 238 r
2011_09_30/2011_09_30_drive_0020_sync 188 l
2011_10_03/2011_10_03_drive_0042_sync 948 l
2011_09_30/2011_09_30_drive_0034_sync 451 l
2011_09_30/2011_09_30_drive_0028_sync 3136 r
2011_09_30/2011_09_30_drive_0028_sync 3295 r
2011_09_26/2011_09_26_drive_0028_sync 229 l
2011_09_30/2011_09_30_drive_0028_sync 4877 r
2011_09_30/2011_09_30_drive_0028_sync 2079 r
2011_09_30/2011_09_30_drive_0028_sync 61 l
2011_10_03/2011_10_03_drive_0034_sync 1331 l
2011_09_30/2011_09_30_drive_0028_sync 2680 r
2011_09_30/2011_09_30_drive_0028_sync 3799 l
2011_09_30/2011_09_30_drive_0034_sync 131 r
2011_09_26/2011_09_26_drive_0070_sync 15 r
2011_09_30/2011_09_30_drive_0028_sync 375 r
2011_10_03/2011_10_03_drive_0042_sync 882 l
2011_10_03/2011_10_03_drive_0034_sync 4410 r
2011_09_30/2011_09_30_drive_0028_sync 4979 r
2011_09_30/2011_09_30_drive_0028_sync 4110 r
2011_09_26/2011_09_26_drive_0014_sync 70 l
2011_10_03/2011_10_03_drive_0034_sync 1592 l
2011_09_26/2011_09_26_drive_0087_sync 375 l
2011_10_03/2011_10_03_drive_0034_sync 2745 l
2011_09_30/2011_09_30_drive_0033_sync 825 r
2011_10_03/2011_10_03_drive_0034_sync 2781 r
2011_09_30/2011_09_30_drive_0028_sync 3941 r
2011_09_30/2011_09_30_drive_0028_sync 2798 r
2011_09_30/2011_09_30_drive_0034_sync 271 r
2011_10_03/2011_10_03_drive_0042_sync 689 r
2011_09_30/2011_09_30_drive_0028_sync 1839 l
2011_09_26/2011_09_26_drive_0014_sync 186 l
2011_09_26/2011_09_26_drive_0019_sync 334 l
2011_10_03/2011_10_03_drive_0042_sync 1081 l
2011_09_30/2011_09_30_drive_0033_sync 1216 r
2011_09_30/2011_09_30_drive_0020_sync 762 l
2011_10_03/2011_10_03_drive_0034_sync 3054 l
2011_10_03/2011_10_03_drive_0034_sync 1486 l
2011_09_26/2011_09_26_drive_0015_sync 257 l
2011_09_26/2011_09_26_drive_0028_sync 51 r
2011_10_03/2011_10_03_drive_0034_sync 1234 r
2011_09_26/2011_09_26_drive_0070_sync 19 l
2011_09_30/2011_09_30_drive_0028_sync 4447 r
2011_10_03/2011_10_03_drive_0034_sync 3890 l
2011_10_03/2011_10_03_drive_0034_sync 4582 r
2011_09_26/2011_09_26_drive_0039_sync 104 r
2011_09_30/2011_09_30_drive_0028_sync 2202 r
2011_09_30/2011_09_30_drive_0028_sync 4574 r
2011_09_30/2011_09_30_drive_0033_sync 1069 l
2011_10_03/2011_10_03_drive_0034_sync 4258 r
2011_10_03/2011_10_03_drive_0042_sync 446 l
2011_10_03/2011_10_03_drive_0034_sync 1359 l
2011_09_30/2011_09_30_drive_0028_sync 76 r
2011_09_26/2011_09_26_drive_0070_sync 274 l
2011_09_29/2011_09_29_drive_0004_sync 205 r
2011_09_30/2011_09_30_drive_0033_sync 1252 l
2011_10_03/2011_10_03_drive_0042_sync 148 l
2011_09_26/2011_09_26_drive_0087_sync 720 l
2011_09_30/2011_09_30_drive_0028_sync 3203 l
2011_09_30/2011_09_30_drive_0033_sync 736 l
2011_09_26/2011_09_26_drive_0051_sync 423 r
2011_09_26/2011_09_26_drive_0028_sync 219 l
2011_09_30/2011_09_30_drive_0028_sync 4985 r
2011_09_26/2011_09_26_drive_0022_sync 723 l
2011_09_26/2011_09_26_drive_0051_sync 82 r
2011_09_29/2011_09_29_drive_0004_sync 221 l
2011_09_30/2011_09_30_drive_0033_sync 537 r
2011_09_30/2011_09_30_drive_0034_sync 513 r
2011_10_03/2011_10_03_drive_0034_sync 4221 l
2011_09_26/2011_09_26_drive_0005_sync 46 l
2011_09_30/2011_09_30_drive_0028_sync 3240 r
2011_09_30/2011_09_30_drive_0028_sync 460 r
2011_09_30/2011_09_30_drive_0028_sync 3529 l
2011_09_26/2011_09_26_drive_0028_sync 45 r
2011_09_30/2011_09_30_drive_0033_sync 510 r
2011_09_26/2011_09_26_drive_0061_sync 204 r
2011_09_30/2011_09_30_drive_0020_sync 993 l
2011_09_30/2011_09_30_drive_0034_sync 496 r
2011_09_26/2011_09_26_drive_0005_sync 32 r
2011_09_26/2011_09_26_drive_0079_sync 26 l
2011_09_26/2011_09_26_drive_0061_sync 549 l
2011_09_26/2011_09_26_drive_0035_sync 115 l
2011_10_03/2011_10_03_drive_0034_sync 3023 l
2011_09_26/2011_09_26_drive_0104_sync 298 r
2011_10_03/2011_10_03_drive_0034_sync 3845 r
2011_10_03/2011_10_03_drive_0042_sync 382 l
2011_10_03/2011_10_03_drive_0042_sync 932 l
2011_09_30/2011_09_30_drive_0034_sync 173 r
2011_09_30/2011_09_30_drive_0033_sync 70 r
2011_09_26/2011_09_26_drive_0032_sync 367 l
2011_09_30/2011_09_30_drive_0028_sync 317 r
2011_09_26/2011_09_26_drive_0087_sync 374 r
2011_09_30/2011_09_30_drive_0033_sync 798 l
2011_09_30/2011_09_30_drive_0034_sync 198 r
2011_09_26/2011_09_26_drive_0022_sync 497 r
2011_09_30/2011_09_30_drive_0028_sync 3438 r
2011_09_30/2011_09_30_drive_0028_sync 2548 l
2011_10_03/2011_10_03_drive_0034_sync 4210 l
2011_10_03/2011_10_03_drive_0034_sync 930 l
2011_10_03/2011_10_03_drive_0042_sync 104 r
2011_09_30/2011_09_30_drive_0028_sync 4016 l
2011_09_26/2011_09_26_drive_0051_sync 381 l
2011_09_30/2011_09_30_drive_0028_sync 897 r
2011_09_30/2011_09_30_drive_0033_sync 288 r
2011_09_26/2011_09_26_drive_0051_sync 129 l
2011_09_30/2011_09_30_drive_0033_sync 602 r
2011_10_03/2011_10_03_drive_0034_sync 4487 r
2011_09_30/2011_09_30_drive_0028_sync 3789 r
2011_09_30/2011_09_30_drive_0033_sync 173 l
2011_09_26/2011_09_26_drive_0057_sync 341 r
2011_09_30/2011_09_30_drive_0034_sync 476 r
2011_09_30/2011_09_30_drive_0034_sync 578 r
2011_09_26/2011_09_26_drive_0015_sync 163 r
2011_09_30/2011_09_30_drive_0020_sync 683 l
2011_10_03/2011_10_03_drive_0034_sync 4651 l
2011_09_30/2011_09_30_drive_0028_sync 3573 r
2011_10_03/2011_10_03_drive_0034_sync 2705 r
2011_09_30/2011_09_30_drive_0020_sync 1063 r
2011_10_03/2011_10_03_drive_0034_sync 2351 r
2011_09_26/2011_09_26_drive_0014_sync 208 l
2011_10_03/2011_10_03_drive_0034_sync 4017 l
2011_09_26/2011_09_26_drive_0032_sync 289 l
2011_09_30/2011_09_30_drive_0033_sync 123 r
2011_09_29/2011_09_29_drive_0004_sync 259 l
2011_09_30/2011_09_30_drive_0028_sync 550 r
2011_09_26/2011_09_26_drive_0061_sync 505 l
2011_09_26/2011_09_26_drive_0061_sync 468 l
2011_09_26/2011_09_26_drive_0104_sync 5 r
2011_09_26/2011_09_26_drive_0018_sync 74 r
2011_09_30/2011_09_30_drive_0028_sync 1234 l
2011_09_30/2011_09_30_drive_0028_sync 4397 r
2011_09_30/2011_09_30_drive_0028_sync 3552 l
2011_09_26/2011_09_26_drive_0032_sync 19 l
2011_09_30/2011_09_30_drive_0028_sync 1468 l
2011_10_03/2011_10_03_drive_0034_sync 3950 l
2011_10_03/2011_10_03_drive_0042_sync 495 r
2011_09_30/2011_09_30_drive_0028_sync 217 l
2011_10_03/2011_10_03_drive_0034_sync 163 l
2011_09_30/2011_09_30_drive_0028_sync 2470 l
2011_09_26/2011_09_26_drive_0061_sync 617 l
2011_10_03/2011_10_03_drive_0034_sync 326 r
2011_10_03/2011_10_03_drive_0034_sync 1559 l
2011_09_30/2011_09_30_drive_0033_sync 658 l
2011_09_26/2011_09_26_drive_0087_sync 400 l
2011_09_26/2011_09_26_drive_0051_sync 157 r
2011_09_26/2011_09_26_drive_0015_sync 178 r
2011_09_30/2011_09_30_drive_0028_sync 1443 l
2011_09_26/2011_09_26_drive_0087_sync 104 r
2011_10_03/2011_10_03_drive_0034_sync 2221 r
2011_10_03/2011_10_03_drive_0034_sync 914 r
2011_09_26/2011_09_26_drive_0035_sync 4 r
2011_09_30/2011_09_30_drive_0028_sync 3492 r
2011_09_26/2011_09_26_drive_0104_sync 7 r
2011_09_26/2011_09_26_drive_0091_sync 94 l
2011_10_03/2011_10_03_drive_0034_sync 1668 r
2011_09_26/2011_09_26_drive_0095_sync 116 l
2011_10_03/2011_10_03_drive_0034_sync 2182 l
2011_09_30/2011_09_30_drive_0028_sync 1139 r
2011_09_30/2011_09_30_drive_0033_sync 1093 l
2011_09_26/2011_09_26_drive_0028_sync 161 l
2011_10_03/2011_10_03_drive_0034_sync 3809 l
2011_09_30/2011_09_30_drive_0028_sync 3704 r
2011_09_30/2011_09_30_drive_0028_sync 2621 l
2011_09_30/2011_09_30_drive_0033_sync 886 l
2011_09_26/2011_09_26_drive_0022_sync 357 l
2011_09_30/2011_09_30_drive_0028_sync 3823 l
2011_10_03/2011_10_03_drive_0034_sync 4571 r
2011_09_30/2011_09_30_drive_0028_sync 3609 l
2011_09_29/2011_09_29_drive_0004_sync 200 l
2011_09_30/2011_09_30_drive_0028_sync 4648 r
2011_09_29/2011_09_29_drive_0004_sync 150 r
2011_09_30/2011_09_30_drive_0033_sync 1140 r
2011_09_30/2011_09_30_drive_0028_sync 2625 l
2011_09_30/2011_09_30_drive_0028_sync 5067 l
2011_10_03/2011_10_03_drive_0034_sync 1443 l
2011_09_30/2011_09_30_drive_0028_sync 3525 r
2011_10_03/2011_10_03_drive_0034_sync 910 l
2011_09_30/2011_09_30_drive_0033_sync 1087 l
2011_10_03/2011_10_03_drive_0034_sync 3500 l
2011_09_30/2011_09_30_drive_0028_sync 4757 r
2011_09_30/2011_09_30_drive_0034_sync 844 l
2011_10_03/2011_10_03_drive_0034_sync 1323 l
2011_10_03/2011_10_03_drive_0042_sync 1058 r
2011_09_30/2011_09_30_drive_0028_sync 3800 l
2011_09_26/2011_09_26_drive_0019_sync 118 r
2011_09_26/2011_09_26_drive_0028_sync 4 l
2011_10_03/2011_10_03_drive_0034_sync 4164 l
2011_10_03/2011_10_03_drive_0034_sync 1577 l
2011_09_30/2011_09_30_drive_0033_sync 416 l
2011_09_30/2011_09_30_drive_0034_sync 326 r
2011_09_30/2011_09_30_drive_0033_sync 842 r
2011_09_30/2011_09_30_drive_0028_sync 4913 l
2011_09_30/2011_09_30_drive_0020_sync 769 r
2011_10_03/2011_10_03_drive_0034_sync 1440 r
2011_10_03/2011_10_03_drive_0034_sync 208 r
2011_09_26/2011_09_26_drive_0087_sync 117 l
2011_09_30/2011_09_30_drive_0033_sync 113 l
2011_09_26/2011_09_26_drive_0104_sync 38 r
2011_10_03/2011_10_03_drive_0042_sync 682 l
2011_09_26/2011_09_26_drive_0091_sync 230 l
2011_09_26/2011_09_26_drive_0022_sync 344 r
2011_09_26/2011_09_26_drive_0005_sync 85 r
2011_10_03/2011_10_03_drive_0034_sync 2425 r
2011_09_26/2011_09_26_drive_0061_sync 508 l
2011_09_30/2011_09_30_drive_0034_sync 352 l
2011_09_30/2011_09_30_drive_0028_sync 3123 r
2011_09_30/2011_09_30_drive_0028_sync 4955 l
2011_09_26/2011_09_26_drive_0104_sync 207 r
2011_10_03/2011_10_03_drive_0034_sync 1556 r
2011_09_30/2011_09_30_drive_0028_sync 5119 r
2011_09_26/2011_09_26_drive_0070_sync 94 r
2011_09_26/2011_09_26_drive_0039_sync 33 l
2011_09_26/2011_09_26_drive_0022_sync 10 r
2011_10_03/2011_10_03_drive_0034_sync 592 l
2011_10_03/2011_10_03_drive_0034_sync 1923 r
2011_09_26/2011_09_26_drive_0014_sync 163 l
2011_09_26/2011_09_26_drive_0019_sync 192 l
2011_09_26/2011_09_26_drive_0061_sync 307 l
2011_09_30/2011_09_30_drive_0028_sync 415 l
2011_09_30/2011_09_30_drive_0033_sync 1219 r
2011_09_26/2011_09_26_drive_0039_sync 50 r
2011_09_30/2011_09_30_drive_0034_sync 652 l
2011_09_30/2011_09_30_drive_0020_sync 1039 l
2011_09_30/2011_09_30_drive_0028_sync 1644 l
2011_09_30/2011_09_30_drive_0028_sync 4770 r
2011_09_30/2011_09_30_drive_0034_sync 496 l
2011_10_03/2011_10_03_drive_0034_sync 2051 r
2011_09_30/2011_09_30_drive_0028_sync 4429 r
2011_09_26/2011_09_26_drive_0061_sync 114 r
2011_09_26/2011_09_26_drive_0032_sync 109 r
2011_09_26/2011_09_26_drive_0022_sync 713 r
2011_09_30/2011_09_30_drive_0028_sync 926 r
2011_09_26/2011_09_26_drive_0057_sync 335 r
2011_10_03/2011_10_03_drive_0034_sync 106 r
2011_09_26/2011_09_26_drive_0014_sync 80 r
2011_09_30/2011_09_30_drive_0028_sync 1855 l
2011_10_03/2011_10_03_drive_0034_sync 3666 l
2011_09_30/2011_09_30_drive_0028_sync 1243 r
2011_09_30/2011_09_30_drive_0028_sync 1510 l
2011_10_03/2011_10_03_drive_0034_sync 713 r
2011_09_26/2011_09_26_drive_0095_sync 231 l
2011_10_03/2011_10_03_drive_0034_sync 2667 r
2011_09_30/2011_09_30_drive_0034_sync 182 l
2011_10_03/2011_10_03_drive_0034_sync 1274 r
2011_09_30/2011_09_30_drive_0028_sync 945 r
2011_09_30/2011_09_30_drive_0028_sync 261 l
2011_09_26/2011_09_26_drive_0028_sync 306 l
2011_09_30/2011_09_30_drive_0028_sync 4175 l
2011_10_03/2011_10_03_drive_0042_sync 140 l
2011_09_30/2011_09_30_drive_0033_sync 1255 l
2011_09_30/2011_09_30_drive_0033_sync 928 r
2011_09_26/2011_09_26_drive_0022_sync 730 l
2011_09_30/2011_09_30_drive_0028_sync 1255 r
2011_10_03/2011_10_03_drive_0034_sync 486 r
2011_09_26/2011_09_26_drive_0022_sync 621 r
2011_10_03/2011_10_03_drive_0034_sync 2061 l
2011_10_03/2011_10_03_drive_0042_sync 816 l
2011_10_03/2011_10_03_drive_0034_sync 730 l
2011_09_30/2011_09_30_drive_0034_sync 411 l
2011_09_30/2011_09_30_drive_0028_sync 3275 l
2011_10_03/2011_10_03_drive_0042_sync 891 r
2011_10_03/2011_10_03_drive_0034_sync 801 l
2011_09_30/2011_09_30_drive_0033_sync 1259 l
2011_10_03/2011_10_03_drive_0034_sync 3307 r
2011_10_03/2011_10_03_drive_0034_sync 4342 r
2011_09_26/2011_09_26_drive_0104_sync 99 l
2011_09_26/2011_09_26_drive_0039_sync 249 l
2011_09_30/2011_09_30_drive_0028_sync 979 r
2011_09_26/2011_09_26_drive_0039_sync 392 r
2011_09_30/2011_09_30_drive_0028_sync 3796 r
2011_10_03/2011_10_03_drive_0034_sync 3972 r
2011_09_30/2011_09_30_drive_0028_sync 328 r
2011_10_03/2011_10_03_drive_0042_sync 890 l
2011_09_30/2011_09_30_drive_0028_sync 4452 r
2011_09_30/2011_09_30_drive_0034_sync 740 r
2011_09_26/2011_09_26_drive_0104_sync 87 r
2011_09_30/2011_09_30_drive_0028_sync 337 r
2011_09_26/2011_09_26_drive_0015_sync 9 l
2011_09_30/2011_09_30_drive_0028_sync 920 r
2011_09_30/2011_09_30_drive_0028_sync 3586 l
2011_09_26/2011_09_26_drive_0070_sync 229 r
2011_09_26/2011_09_26_drive_0070_sync 398 l
2011_09_30/2011_09_30_drive_0028_sync 1046 r
2011_10_03/2011_10_03_drive_0034_sync 711 l
2011_09_30/2011_09_30_drive_0034_sync 996 l
2011_09_30/2011_09_30_drive_0034_sync 402 l
2011_09_26/2011_09_26_drive_0091_sync 108 r
2011_09_30/2011_09_30_drive_0028_sync 2236 l
2011_09_26/2011_09_26_drive_0022_sync 756 r
2011_10_03/2011_10_03_drive_0034_sync 4640 r
2011_10_03/2011_10_03_drive_0034_sync 3600 r
2011_09_30/2011_09_30_drive_0028_sync 4297 l
2011_10_03/2011_10_03_drive_0034_sync 1955 l
2011_09_30/2011_09_30_drive_0020_sync 105 l
2011_09_30/2011_09_30_drive_0033_sync 708 r
2011_09_30/2011_09_30_drive_0020_sync 643 l
2011_09_30/2011_09_30_drive_0028_sync 1239 r
2011_09_30/2011_09_30_drive_0028_sync 782 r
2011_09_30/2011_09_30_drive_0033_sync 914 r
2011_10_03/2011_10_03_drive_0034_sync 3117 r
2011_09_30/2011_09_30_drive_0033_sync 1525 r
2011_09_30/2011_09_30_drive_0028_sync 687 r
2011_09_30/2011_09_30_drive_0028_sync 2671 r
2011_09_26/2011_09_26_drive_0019_sync 65 r
2011_09_26/2011_09_26_drive_0087_sync 38 l
2011_10_03/2011_10_03_drive_0042_sync 1013 l
2011_10_03/2011_10_03_drive_0034_sync 3825 r
2011_09_30/2011_09_30_drive_0034_sync 1093 l
2011_09_30/2011_09_30_drive_0028_sync 860 l
2011_09_30/2011_09_30_drive_0028_sync 769 l
2011_09_30/2011_09_30_drive_0020_sync 657 l
2011_09_28/2011_09_28_drive_0001_sync 40 l
2011_09_30/2011_09_30_drive_0034_sync 548 l
2011_10_03/2011_10_03_drive_0034_sync 795 l
2011_09_26/2011_09_26_drive_0070_sync 325 r
2011_09_26/2011_09_26_drive_0032_sync 264 l
2011_09_26/2011_09_26_drive_0061_sync 400 l
2011_10_03/2011_10_03_drive_0034_sync 4011 r
2011_09_30/2011_09_30_drive_0020_sync 510 l
2011_09_26/2011_09_26_drive_0028_sync 347 l
2011_09_30/2011_09_30_drive_0034_sync 935 r
2011_09_30/2011_09_30_drive_0028_sync 3809 l
2011_10_03/2011_10_03_drive_0034_sync 3472 l
2011_09_26/2011_09_26_drive_0104_sync 269 r
2011_09_30/2011_09_30_drive_0028_sync 3734 r
2011_09_30/2011_09_30_drive_0028_sync 2140 r
2011_09_30/2011_09_30_drive_0028_sync 1382 l
2011_09_30/2011_09_30_drive_0028_sync 4433 l
2011_09_30/2011_09_30_drive_0028_sync 4660 r
2011_10_03/2011_10_03_drive_0034_sync 297 l
2011_09_30/2011_09_30_drive_0028_sync 3502 l
2011_09_30/2011_09_30_drive_0033_sync 1373 l
2011_09_26/2011_09_26_drive_0019_sync 250 r
2011_09_30/2011_09_30_drive_0028_sync 4232 l
2011_09_26/2011_09_26_drive_0032_sync 40 l
2011_09_26/2011_09_26_drive_0011_sync 111 r
2011_09_30/2011_09_30_drive_0020_sync 531 l
2011_09_26/2011_09_26_drive_0032_sync 87 l
2011_10_03/2011_10_03_drive_0034_sync 2441 r
2011_10_03/2011_10_03_drive_0034_sync 696 l
2011_09_26/2011_09_26_drive_0039_sync 270 r
2011_09_26/2011_09_26_drive_0061_sync 238 l
2011_09_30/2011_09_30_drive_0028_sync 265 l
2011_09_26/2011_09_26_drive_0039_sync 349 r
2011_09_26/2011_09_26_drive_0061_sync 288 l
2011_10_03/2011_10_03_drive_0034_sync 624 l
2011_09_30/2011_09_30_drive_0034_sync 930 r
2011_09_26/2011_09_26_drive_0018_sync 196 r
2011_09_30/2011_09_30_drive_0033_sync 752 r
2011_09_30/2011_09_30_drive_0028_sync 1856 r
2011_10_03/2011_10_03_drive_0034_sync 3847 r
2011_10_03/2011_10_03_drive_0042_sync 118 l
2011_09_29/2011_09_29_drive_0004_sync 320 l
2011_09_26/2011_09_26_drive_0051_sync 168 r
2011_10_03/2011_10_03_drive_0034_sync 1329 l
2011_09_30/2011_09_30_drive_0028_sync 3491 r
2011_09_30/2011_09_30_drive_0028_sync 4784 r
2011_10_03/2011_10_03_drive_0034_sync 1332 r
2011_09_30/2011_09_30_drive_0028_sync 639 r
2011_09_30/2011_09_30_drive_0034_sync 647 l
2011_09_30/2011_09_30_drive_0028_sync 4101 r
2011_09_26/2011_09_26_drive_0019_sync 139 l
2011_10_03/2011_10_03_drive_0034_sync 45 l
2011_10_03/2011_10_03_drive_0034_sync 1144 r
2011_09_26/2011_09_26_drive_0019_sync 66 l
2011_09_30/2011_09_30_drive_0028_sync 2173 l
2011_10_03/2011_10_03_drive_0034_sync 4501 r
2011_09_30/2011_09_30_drive_0028_sync 3350 l
2011_10_03/2011_10_03_drive_0042_sync 366 l
2011_09_30/2011_09_30_drive_0020_sync 415 l
2011_09_30/2011_09_30_drive_0028_sync 1601 r
2011_09_30/2011_09_30_drive_0020_sync 566 l
2011_09_26/2011_09_26_drive_0070_sync 347 l
2011_09_30/2011_09_30_drive_0020_sync 253 r
2011_10_03/2011_10_03_drive_0034_sync 2597 l
2011_09_30/2011_09_30_drive_0020_sync 467 r
2011_09_26/2011_09_26_drive_0019_sync 166 r
2011_09_26/2011_09_26_drive_0022_sync 703 l
2011_09_26/2011_09_26_drive_0087_sync 472 l
2011_09_30/2011_09_30_drive_0028_sync 3972 l
2011_09_30/2011_09_30_drive_0033_sync 133 r
2011_10_03/2011_10_03_drive_0034_sync 972 r
2011_09_29/2011_09_29_drive_0004_sync 80 r
2011_09_30/2011_09_30_drive_0020_sync 359 l
2011_09_30/2011_09_30_drive_0028_sync 3835 l
2011_10_03/2011_10_03_drive_0034_sync 3135 r
2011_09_26/2011_09_26_drive_0018_sync 263 r
2011_09_30/2011_09_30_drive_0028_sync 2893 r
2011_09_26/2011_09_26_drive_0022_sync 279 l
2011_10_03/2011_10_03_drive_0034_sync 2454 l
2011_09_26/2011_09_26_drive_0018_sync 74 l
2011_10_03/2011_10_03_drive_0034_sync 2989 r
2011_10_03/2011_10_03_drive_0034_sync 3124 l
2011_09_30/2011_09_30_drive_0020_sync 199 r
2011_09_26/2011_09_26_drive_0028_sync 66 l
2011_09_30/2011_09_30_drive_0028_sync 1826 l
2011_09_30/2011_09_30_drive_0034_sync 181 l
2011_09_26/2011_09_26_drive_0022_sync 117 r
2011_09_30/2011_09_30_drive_0028_sync 4623 l
2011_10_03/2011_10_03_drive_0034_sync 1879 r
2011_09_26/2011_09_26_drive_0061_sync 224 l
2011_09_29/2011_09_29_drive_0004_sync 248 r
2011_09_30/2011_09_30_drive_0028_sync 5096 l
2011_09_30/2011_09_30_drive_0033_sync 900 r
2011_09_26/2011_09_26_drive_0001_sync 91 r
2011_09_26/2011_09_26_drive_0061_sync 213 r
2011_09_30/2011_09_30_drive_0028_sync 514 l
2011_09_30/2011_09_30_drive_0033_sync 1165 l
2011_09_30/2011_09_30_drive_0033_sync 550 l
2011_09_30/2011_09_30_drive_0028_sync 1541 r
2011_09_26/2011_09_26_drive_0070_sync 361 r
2011_09_30/2011_09_30_drive_0033_sync 1538 r
2011_09_26/2011_09_26_drive_0051_sync 421 r
2011_09_30/2011_09_30_drive_0033_sync 1367 l
2011_10_03/2011_10_03_drive_0034_sync 662 r
2011_10_03/2011_10_03_drive_0034_sync 1465 l
2011_09_30/2011_09_30_drive_0020_sync 780 l
2011_09_30/2011_09_30_drive_0028_sync 4805 r
2011_10_03/2011_10_03_drive_0034_sync 2364 r
2011_09_26/2011_09_26_drive_0019_sync 305 r
2011_09_30/2011_09_30_drive_0028_sync 2221 l
2011_10_03/2011_10_03_drive_0034_sync 1911 l
2011_09_30/2011_09_30_drive_0034_sync 884 r
2011_09_30/2011_09_30_drive_0028_sync 3745 l
2011_10_03/2011_10_03_drive_0034_sync 773 r
2011_09_30/2011_09_30_drive_0034_sync 983 l
2011_09_26/2011_09_26_drive_0014_sync 41 r
2011_09_30/2011_09_30_drive_0033_sync 325 r
2011_10_03/2011_10_03_drive_0034_sync 3839 l
2011_09_26/2011_09_26_drive_0091_sync 252 l
2011_10_03/2011_10_03_drive_0034_sync 3193 l
2011_09_26/2011_09_26_drive_0091_sync 147 l
2011_10_03/2011_10_03_drive_0034_sync 395 r
2011_10_03/2011_10_03_drive_0034_sync 389 l
2011_09_30/2011_09_30_drive_0028_sync 4630 l
2011_09_30/2011_09_30_drive_0033_sync 766 r
2011_09_30/2011_09_30_drive_0033_sync 1579 l
2011_09_30/2011_09_30_drive_0033_sync 272 r
2011_09_30/2011_09_30_drive_0028_sync 5159 r
2011_09_30/2011_09_30_drive_0033_sync 372 l
2011_10_03/2011_10_03_drive_0034_sync 1487 r
2011_10_03/2011_10_03_drive_0034_sync 1012 r
2011_09_29/2011_09_29_drive_0004_sync 245 l
2011_09_26/2011_09_26_drive_0104_sync 141 r
2011_09_26/2011_09_26_drive_0039_sync 15 l
2011_09_26/2011_09_26_drive_0019_sync 51 l
2011_09_30/2011_09_30_drive_0034_sync 822 l
2011_10_03/2011_10_03_drive_0042_sync 227 l
2011_09_30/2011_09_30_drive_0034_sync 70 r
2011_09_30/2011_09_30_drive_0020_sync 263 r
2011_09_26/2011_09_26_drive_0019_sync 191 l
2011_09_30/2011_09_30_drive_0033_sync 928 l
2011_09_30/2011_09_30_drive_0034_sync 139 l
2011_09_30/2011_09_30_drive_0028_sync 4641 r
2011_09_26/2011_09_26_drive_0035_sync 96 r
2011_10_03/2011_10_03_drive_0042_sync 428 l
2011_10_03/2011_10_03_drive_0034_sync 2189 l
2011_09_30/2011_09_30_drive_0028_sync 4438 r
2011_09_26/2011_09_26_drive_0070_sync 14 r
2011_09_30/2011_09_30_drive_0028_sync 3560 l
2011_10_03/2011_10_03_drive_0034_sync 1685 r
2011_09_30/2011_09_30_drive_0033_sync 345 l
2011_09_30/2011_09_30_drive_0028_sync 443 r
2011_09_30/2011_09_30_drive_0034_sync 60 l
2011_09_26/2011_09_26_drive_0039_sync 116 r
2011_09_30/2011_09_30_drive_0028_sync 210 l
2011_09_30/2011_09_30_drive_0033_sync 1331 r
2011_09_30/2011_09_30_drive_0028_sync 1053 l
2011_10_03/2011_10_03_drive_0034_sync 261 l
2011_10_03/2011_10_03_drive_0034_sync 4126 l
2011_10_03/2011_10_03_drive_0034_sync 4123 r
2011_09_30/2011_09_30_drive_0033_sync 357 l
2011_09_26/2011_09_26_drive_0014_sync 176 r
2011_09_26/2011_09_26_drive_0087_sync 676 r
2011_09_30/2011_09_30_drive_0028_sync 448 r
2011_09_30/2011_09_30_drive_0028_sync 3408 r
2011_10_03/2011_10_03_drive_0042_sync 724 r
2011_09_30/2011_09_30_drive_0020_sync 151 r
2011_09_30/2011_09_30_drive_0020_sync 513 l
2011_09_30/2011_09_30_drive_0028_sync 538 l
2011_09_30/2011_09_30_drive_0028_sync 3874 l
2011_09_26/2011_09_26_drive_0022_sync 30 l
2011_09_30/2011_09_30_drive_0028_sync 3530 r
2011_09_30/2011_09_30_drive_0033_sync 489 l
2011_09_26/2011_09_26_drive_0095_sync 238 r
2011_10_03/2011_10_03_drive_0034_sync 3637 r
2011_09_26/2011_09_26_drive_0022_sync 13 r
2011_09_26/2011_09_26_drive_0019_sync 342 l
2011_09_26/2011_09_26_drive_0087_sync 170 r
2011_09_30/2011_09_30_drive_0028_sync 1069 r
2011_09_26/2011_09_26_drive_0087_sync 640 l
2011_10_03/2011_10_03_drive_0034_sync 114 r
2011_10_03/2011_10_03_drive_0034_sync 2589 r
2011_09_30/2011_09_30_drive_0028_sync 1798 l
2011_09_30/2011_09_30_drive_0034_sync 102 r
2011_09_30/2011_09_30_drive_0028_sync 3487 r
2011_09_26/2011_09_26_drive_0079_sync 62 r
2011_09_26/2011_09_26_drive_0032_sync 61 r
2011_09_26/2011_09_26_drive_0091_sync 336 r
2011_09_30/2011_09_30_drive_0033_sync 533 l
2011_09_26/2011_09_26_drive_0070_sync 220 l
2011_09_30/2011_09_30_drive_0028_sync 746 r
2011_09_26/2011_09_26_drive_0015_sync 266 r
2011_09_26/2011_09_26_drive_0014_sync 65 l
2011_10_03/2011_10_03_drive_0034_sync 3612 l
2011_09_26/2011_09_26_drive_0019_sync 309 r
2011_10_03/2011_10_03_drive_0034_sync 789 r
2011_09_26/2011_09_26_drive_0087_sync 690 l
2011_09_26/2011_09_26_drive_0019_sync 132 l
2011_10_03/2011_10_03_drive_0042_sync 559 l
2011_09_26/2011_09_26_drive_0087_sync 15 r
2011_09_26/2011_09_26_drive_0051_sync 315 r
2011_09_30/2011_09_30_drive_0034_sync 1118 r
2011_10_03/2011_10_03_drive_0034_sync 4461 l
2011_09_26/2011_09_26_drive_0087_sync 422 r
2011_09_26/2011_09_26_drive_0104_sync 182 l
2011_10_03/2011_10_03_drive_0034_sync 355 r
2011_09_30/2011_09_30_drive_0028_sync 4227 l
2011_10_03/2011_10_03_drive_0034_sync 894 r
2011_09_30/2011_09_30_drive_0034_sync 413 l
2011_09_30/2011_09_30_drive_0028_sync 2573 l
2011_10_03/2011_10_03_drive_0034_sync 2172 l
2011_09_26/2011_09_26_drive_0005_sync 145 r
2011_09_30/2011_09_30_drive_0020_sync 440 r
2011_10_03/2011_10_03_drive_0034_sync 357 l
2011_10_03/2011_10_03_drive_0042_sync 849 r
2011_09_26/2011_09_26_drive_0057_sync 348 r
2011_09_30/2011_09_30_drive_0028_sync 2656 r
2011_09_30/2011_09_30_drive_0033_sync 1549 r
2011_09_30/2011_09_30_drive_0028_sync 953 l
2011_09_30/2011_09_30_drive_0033_sync 782 r
2011_10_03/2011_10_03_drive_0034_sync 4208 l
2011_09_30/2011_09_30_drive_0028_sync 3936 r
2011_09_30/2011_09_30_drive_0028_sync 58 l
2011_09_30/2011_09_30_drive_0028_sync 392 l
2011_09_30/2011_09_30_drive_0034_sync 345 l
2011_09_26/2011_09_26_drive_0011_sync 99 l
2011_09_26/2011_09_26_drive_0022_sync 612 r
2011_09_30/2011_09_30_drive_0028_sync 1920 r
2011_09_30/2011_09_30_drive_0028_sync 2139 r
2011_09_30/2011_09_30_drive_0028_sync 4964 r
2011_10_03/2011_10_03_drive_0042_sync 430 l
2011_09_30/2011_09_30_drive_0020_sync 644 l
2011_09_26/2011_09_26_drive_0051_sync 390 r
2011_09_30/2011_09_30_drive_0028_sync 3520 l
2011_09_29/2011_09_29_drive_0004_sync 108 r
2011_09_29/2011_09_29_drive_0004_sync 18 r
2011_09_30/2011_09_30_drive_0028_sync 2007 l
2011_09_26/2011_09_26_drive_0087_sync 218 r
2011_09_30/2011_09_30_drive_0028_sync 4645 r
2011_09_30/2011_09_30_drive_0034_sync 997 l
2011_10_03/2011_10_03_drive_0034_sync 4187 r
2011_10_03/2011_10_03_drive_0034_sync 2447 l
2011_09_30/2011_09_30_drive_0028_sync 4597 l
2011_10_03/2011_10_03_drive_0034_sync 3288 l
2011_10_03/2011_10_03_drive_0042_sync 411 l
2011_10_03/2011_10_03_drive_0034_sync 53 r
2011_10_03/2011_10_03_drive_0034_sync 3067 r
2011_09_26/2011_09_26_drive_0022_sync 620 r
2011_09_30/2011_09_30_drive_0034_sync 1069 l
2011_09_26/2011_09_26_drive_0087_sync 18 l
2011_10_03/2011_10_03_drive_0034_sync 3746 r
2011_09_30/2011_09_30_drive_0028_sync 1727 l
2011_09_26/2011_09_26_drive_0087_sync 423 l
2011_10_03/2011_10_03_drive_0042_sync 178 r
2011_09_26/2011_09_26_drive_0039_sync 276 r
2011_09_26/2011_09_26_drive_0019_sync 125 l
2011_09_30/2011_09_30_drive_0020_sync 393 l
2011_09_30/2011_09_30_drive_0028_sync 747 r
2011_10_03/2011_10_03_drive_0034_sync 3451 l
2011_10_03/2011_10_03_drive_0034_sync 2253 r
2011_09_26/2011_09_26_drive_0022_sync 416 l
2011_10_03/2011_10_03_drive_0034_sync 620 r
2011_09_26/2011_09_26_drive_0015_sync 37 r
2011_10_03/2011_10_03_drive_0034_sync 416 r
2011_10_03/2011_10_03_drive_0034_sync 3224 r
2011_10_03/2011_10_03_drive_0034_sync 3919 r
2011_09_30/2011_09_30_drive_0033_sync 813 l
2011_10_03/2011_10_03_drive_0034_sync 2527 l
2011_09_30/2011_09_30_drive_0028_sync 2572 r
2011_09_26/2011_09_26_drive_0070_sync 204 r
2011_09_26/2011_09_26_drive_0022_sync 588 l
2011_09_26/2011_09_26_drive_0019_sync 388 l
2011_09_26/2011_09_26_drive_0070_sync 210 r
2011_09_30/2011_09_30_drive_0028_sync 1645 r
2011_09_26/2011_09_26_drive_0001_sync 62 r
2011_09_26/2011_09_26_drive_0035_sync 110 l
2011_09_30/2011_09_30_drive_0028_sync 4808 l
2011_09_30/2011_09_30_drive_0028_sync 2393 r
2011_09_26/2011_09_26_drive_0032_sync 48 l
2011_09_26/2011_09_26_drive_0032_sync 374 l
2011_09_30/2011_09_30_drive_0028_sync 141 l
2011_09_30/2011_09_30_drive_0028_sync 724 l
2011_09_30/2011_09_30_drive_0028_sync 641 r
2011_09_26/2011_09_26_drive_0087_sync 454 r
2011_10_03/2011_10_03_drive_0034_sync 943 l
2011_09_26/2011_09_26_drive_0061_sync 275 r
2011_10_03/2011_10_03_drive_0034_sync 3658 r
2011_09_26/2011_09_26_drive_0011_sync 41 l
2011_09_30/2011_09_30_drive_0028_sync 3983 r
2011_09_26/2011_09_26_drive_0087_sync 703 l
2011_09_30/2011_09_30_drive_0034_sync 510 l
2011_09_30/2011_09_30_drive_0028_sync 156 r
2011_09_26/2011_09_26_drive_0061_sync 261 r
2011_09_29/2011_09_29_drive_0004_sync 59 l
2011_09_26/2011_09_26_drive_0070_sync 364 r
2011_10_03/2011_10_03_drive_0034_sync 2510 l
2011_10_03/2011_10_03_drive_0034_sync 3341 r
2011_09_26/2011_09_26_drive_0014_sync 311 r
2011_10_03/2011_10_03_drive_0034_sync 1989 l
2011_10_03/2011_10_03_drive_0034_sync 4149 r
2011_09_30/2011_09_30_drive_0028_sync 642 r
2011_10_03/2011_10_03_drive_0034_sync 3643 r
2011_09_30/2011_09_30_drive_0034_sync 665 l
2011_10_03/2011_10_03_drive_0034_sync 645 l
2011_09_30/2011_09_30_drive_0028_sync 2292 r
2011_10_03/2011_10_03_drive_0034_sync 374 r
2011_10_03/2011_10_03_drive_0034_sync 4572 l
2011_10_03/2011_10_03_drive_0042_sync 313 l
2011_09_29/2011_09_29_drive_0004_sync 217 r
2011_09_26/2011_09_26_drive_0087_sync 310 l
2011_09_26/2011_09_26_drive_0104_sync 4 r
2011_09_30/2011_09_30_drive_0034_sync 344 r
2011_09_30/2011_09_30_drive_0028_sync 2100 r
2011_09_30/2011_09_30_drive_0028_sync 1970 r
2011_09_30/2011_09_30_drive_0028_sync 681 r
2011_10_03/2011_10_03_drive_0034_sync 227 r
2011_10_03/2011_10_03_drive_0034_sync 732 l
2011_09_26/2011_09_26_drive_0015_sync 67 l
2011_09_26/2011_09_26_drive_0039_sync 161 l
2011_09_26/2011_09_26_drive_0022_sync 179 r
2011_09_26/2011_09_26_drive_0061_sync 404 l
2011_10_03/2011_10_03_drive_0034_sync 199 l
2011_09_26/2011_09_26_drive_0035_sync 53 r
2011_09_30/2011_09_30_drive_0020_sync 435 r
2011_09_26/2011_09_26_drive_0039_sync 290 l
2011_10_03/2011_10_03_drive_0042_sync 610 l
2011_09_30/2011_09_30_drive_0028_sync 2468 l
2011_09_30/2011_09_30_drive_0034_sync 370 l
2011_09_28/2011_09_28_drive_0001_sync 98 r
2011_10_03/2011_10_03_drive_0034_sync 1293 l
2011_09_30/2011_09_30_drive_0028_sync 371 l
2011_10_03/2011_10_03_drive_0034_sync 677 l
2011_09_26/2011_09_26_drive_0095_sync 248 r
2011_09_30/2011_09_30_drive_0020_sync 995 r
2011_09_30/2011_09_30_drive_0033_sync 1090 l
2011_09_30/2011_09_30_drive_0028_sync 4657 r
2011_09_26/2011_09_26_drive_0019_sync 468 r
2011_09_30/2011_09_30_drive_0028_sync 4998 r
2011_09_26/2011_09_26_drive_0022_sync 320 l
2011_09_30/2011_09_30_drive_0028_sync 8 r
2011_09_26/2011_09_26_drive_0028_sync 328 l
2011_09_26/2011_09_26_drive_0011_sync 40 l
2011_09_30/2011_09_30_drive_0028_sync 457 r
2011_09_30/2011_09_30_drive_0028_sync 1148 l
2011_10_03/2011_10_03_drive_0034_sync 3696 l
2011_09_26/2011_09_26_drive_0061_sync 193 r
2011_09_29/2011_09_29_drive_0004_sync 30 l
2011_09_26/2011_09_26_drive_0015_sync 223 r
2011_10_03/2011_10_03_drive_0034_sync 4324 r
2011_09_26/2011_09_26_drive_0014_sync 81 r
2011_09_30/2011_09_30_drive_0028_sync 4648 l
2011_09_26/2011_09_26_drive_0051_sync 78 r
2011_10_03/2011_10_03_drive_0034_sync 2189 r
2011_09_30/2011_09_30_drive_0028_sync 2601 r
2011_09_26/2011_09_26_drive_0087_sync 544 r
2011_10_03/2011_10_03_drive_0034_sync 2978 r
2011_09_30/2011_09_30_drive_0028_sync 5138 r
2011_09_29/2011_09_29_drive_0004_sync 286 r
2011_09_30/2011_09_30_drive_0028_sync 3298 r
2011_09_26/2011_09_26_drive_0022_sync 27 l
2011_09_26/2011_09_26_drive_0070_sync 179 r
2011_09_30/2011_09_30_drive_0033_sync 1212 l
2011_09_26/2011_09_26_drive_0014_sync 235 l
2011_10_03/2011_10_03_drive_0034_sync 1714 l
2011_09_26/2011_09_26_drive_0091_sync 318 r
2011_09_26/2011_09_26_drive_0014_sync 138 l
2011_09_30/2011_09_30_drive_0028_sync 3993 r
2011_10_03/2011_10_03_drive_0034_sync 1181 r
2011_10_03/2011_10_03_drive_0034_sync 751 r
2011_10_03/2011_10_03_drive_0034_sync 398 r
2011_10_03/2011_10_03_drive_0042_sync 191 r
2011_10_03/2011_10_03_drive_0034_sync 1262 l
2011_10_03/2011_10_03_drive_0034_sync 1257 r
2011_09_26/2011_09_26_drive_0028_sync 277 r
2011_09_30/2011_09_30_drive_0028_sync 1152 l
2011_09_30/2011_09_30_drive_0028_sync 1466 l
2011_10_03/2011_10_03_drive_0042_sync 936 l
2011_09_26/2011_09_26_drive_0051_sync 22 l
2011_09_26/2011_09_26_drive_0015_sync 57 l
2011_09_26/2011_09_26_drive_0079_sync 21 r
2011_10_03/2011_10_03_drive_0034_sync 4001 r
2011_09_26/2011_09_26_drive_0061_sync 463 r
2011_09_30/2011_09_30_drive_0034_sync 359 r
2011_09_30/2011_09_30_drive_0020_sync 506 r
2011_09_26/2011_09_26_drive_0039_sync 325 l
2011_09_30/2011_09_30_drive_0028_sync 2969 l
2011_09_30/2011_09_30_drive_0033_sync 1538 l
2011_09_30/2011_09_30_drive_0033_sync 523 r
2011_09_26/2011_09_26_drive_0005_sync 121 r
2011_09_26/2011_09_26_drive_0019_sync 362 l
2011_10_03/2011_10_03_drive_0034_sync 2649 l
2011_09_26/2011_09_26_drive_0091_sync 223 r
2011_10_03/2011_10_03_drive_0034_sync 3651 r
2011_09_30/2011_09_30_drive_0034_sync 871 l
2011_09_30/2011_09_30_drive_0034_sync 746 r
2011_09_26/2011_09_26_drive_0022_sync 21 l
2011_09_29/2011_09_29_drive_0004_sync 8 l
2011_09_26/2011_09_26_drive_0019_sync 34 r
2011_09_30/2011_09_30_drive_0028_sync 2395 l
2011_09_26/2011_09_26_drive_0104_sync 119 l
2011_10_03/2011_10_03_drive_0042_sync 1002 r
2011_09_30/2011_09_30_drive_0028_sync 4265 r
2011_09_30/2011_09_30_drive_0028_sync 2612 l
2011_09_29/2011_09_29_drive_0004_sync 166 r
2011_09_30/2011_09_30_drive_0020_sync 550 r
2011_09_30/2011_09_30_drive_0033_sync 1390 l
2011_09_26/2011_09_26_drive_0051_sync 146 r
2011_09_29/2011_09_29_drive_0004_sync 115 l
2011_10_03/2011_10_03_drive_0034_sync 2222 l
2011_09_26/2011_09_26_drive_0035_sync 42 r
2011_09_30/2011_09_30_drive_0034_sync 69 r
2011_09_26/2011_09_26_drive_0035_sync 74 l
2011_09_30/2011_09_30_drive_0028_sync 4944 r
2011_09_26/2011_09_26_drive_0091_sync 239 r
2011_10_03/2011_10_03_drive_0034_sync 2465 l
2011_10_03/2011_10_03_drive_0042_sync 417 r
2011_09_26/2011_09_26_drive_0022_sync 181 l
2011_09_30/2011_09_30_drive_0028_sync 1431 r
2011_09_26/2011_09_26_drive_0035_sync 64 r
2011_09_26/2011_09_26_drive_0019_sync 205 l
2011_09_30/2011_09_30_drive_0020_sync 524 r
2011_09_26/2011_09_26_drive_0061_sync 125 r
2011_09_26/2011_09_26_drive_0019_sync 233 l
2011_09_26/2011_09_26_drive_0051_sync 367 r
2011_09_26/2011_09_26_drive_0087_sync 685 r
2011_09_30/2011_09_30_drive_0020_sync 913 l
2011_09_30/2011_09_30_drive_0033_sync 383 l
2011_09_30/2011_09_30_drive_0028_sync 3673 r
2011_09_30/2011_09_30_drive_0020_sync 474 r
2011_09_30/2011_09_30_drive_0028_sync 3112 l
2011_09_26/2011_09_26_drive_0032_sync 202 r
2011_09_30/2011_09_30_drive_0028_sync 981 l
2011_09_26/2011_09_26_drive_0035_sync 15 r
2011_09_26/2011_09_26_drive_0022_sync 556 r
2011_10_03/2011_10_03_drive_0034_sync 1770 l
2011_09_26/2011_09_26_drive_0035_sync 118 l
2011_09_30/2011_09_30_drive_0028_sync 1192 r
2011_09_26/2011_09_26_drive_0039_sync 254 l
2011_09_26/2011_09_26_drive_0005_sync 68 r
2011_09_30/2011_09_30_drive_0028_sync 3394 l
2011_09_30/2011_09_30_drive_0034_sync 77 l
2011_09_26/2011_09_26_drive_0032_sync 30 l
2011_09_30/2011_09_30_drive_0033_sync 1034 r
2011_09_30/2011_09_30_drive_0028_sync 4252 r
2011_09_30/2011_09_30_drive_0028_sync 3874 r
2011_09_26/2011_09_26_drive_0061_sync 658 r
2011_09_26/2011_09_26_drive_0015_sync 218 r
2011_09_26/2011_09_26_drive_0032_sync 219 r
2011_10_03/2011_10_03_drive_0042_sync 646 r
2011_09_30/2011_09_30_drive_0034_sync 1103 r
2011_10_03/2011_10_03_drive_0034_sync 594 l
2011_09_26/2011_09_26_drive_0011_sync 1 l
2011_09_26/2011_09_26_drive_0022_sync 165 l
2011_09_26/2011_09_26_drive_0039_sync 337 r
2011_10_03/2011_10_03_drive_0034_sync 3532 l
2011_09_30/2011_09_30_drive_0028_sync 1128 l
2011_09_26/2011_09_26_drive_0022_sync 748 r
2011_09_30/2011_09_30_drive_0033_sync 1321 l
2011_10_03/2011_10_03_drive_0042_sync 935 r
2011_10_03/2011_10_03_drive_0034_sync 2553 r
2011_10_03/2011_10_03_drive_0034_sync 847 r
2011_09_30/2011_09_30_drive_0028_sync 574 r
2011_09_30/2011_09_30_drive_0034_sync 949 r
2011_09_30/2011_09_30_drive_0020_sync 677 l
2011_09_30/2011_09_30_drive_0028_sync 5013 r
2011_09_26/2011_09_26_drive_0022_sync 680 l
2011_09_30/2011_09_30_drive_0028_sync 2732 r
2011_09_26/2011_09_26_drive_0022_sync 283 r
2011_09_26/2011_09_26_drive_0022_sync 84 r
2011_09_30/2011_09_30_drive_0034_sync 402 r
2011_09_26/2011_09_26_drive_0015_sync 199 l
2011_10_03/2011_10_03_drive_0042_sync 955 r
2011_09_30/2011_09_30_drive_0034_sync 876 r
2011_10_03/2011_10_03_drive_0034_sync 3594 r
2011_10_03/2011_10_03_drive_0034_sync 1237 l
2011_09_26/2011_09_26_drive_0018_sync 266 r
2011_09_30/2011_09_30_drive_0033_sync 164 r
2011_09_26/2011_09_26_drive_0022_sync 293 l
2011_09_30/2011_09_30_drive_0034_sync 930 l
2011_09_30/2011_09_30_drive_0033_sync 1447 l
2011_09_26/2011_09_26_drive_0070_sync 257 r
2011_09_30/2011_09_30_drive_0033_sync 1035 r
2011_10_03/2011_10_03_drive_0042_sync 1146 l
2011_09_26/2011_09_26_drive_0039_sync 168 r
2011_09_26/2011_09_26_drive_0091_sync 108 l
2011_09_26/2011_09_26_drive_0039_sync 68 r
2011_09_30/2011_09_30_drive_0034_sync 1012 r
2011_10_03/2011_10_03_drive_0034_sync 73 r
2011_09_30/2011_09_30_drive_0034_sync 431 l
2011_09_30/2011_09_30_drive_0033_sync 837 l
2011_09_30/2011_09_30_drive_0034_sync 488 l
2011_09_26/2011_09_26_drive_0104_sync 204 r
2011_09_30/2011_09_30_drive_0034_sync 290 r
2011_10_03/2011_10_03_drive_0034_sync 4480 r
2011_09_26/2011_09_26_drive_0070_sync 379 l
2011_09_26/2011_09_26_drive_0028_sync 372 l
2011_09_30/2011_09_30_drive_0028_sync 3315 l
2011_10_03/2011_10_03_drive_0034_sync 4293 r
2011_09_30/2011_09_30_drive_0033_sync 1184 r
2011_09_26/2011_09_26_drive_0019_sync 34 l
2011_09_26/2011_09_26_drive_0104_sync 78 r
2011_09_30/2011_09_30_drive_0028_sync 2346 l
2011_10_03/2011_10_03_drive_0034_sync 393 l
2011_09_26/2011_09_26_drive_0028_sync 275 l
2011_10_03/2011_10_03_drive_0034_sync 2374 r
2011_09_30/2011_09_30_drive_0033_sync 153 l
2011_09_30/2011_09_30_drive_0028_sync 4314 r
2011_09_30/2011_09_30_drive_0034_sync 1020 l
2011_09_30/2011_09_30_drive_0028_sync 4299 l
2011_09_26/2011_09_26_drive_0019_sync 72 l
2011_09_26/2011_09_26_drive_0005_sync 4 r
2011_09_30/2011_09_30_drive_0028_sync 3038 l
2011_09_26/2011_09_26_drive_0028_sync 387 r
2011_10_03/2011_10_03_drive_0034_sync 2495 l
2011_09_26/2011_09_26_drive_0104_sync 22 l
2011_09_26/2011_09_26_drive_0019_sync 462 l
2011_09_26/2011_09_26_drive_0018_sync 201 r
2011_10_03/2011_10_03_drive_0034_sync 3776 l
2011_09_30/2011_09_30_drive_0028_sync 3848 l
2011_09_26/2011_09_26_drive_0070_sync 326 l
2011_09_30/2011_09_30_drive_0028_sync 1283 l
2011_09_30/2011_09_30_drive_0028_sync 4114 l
2011_09_30/2011_09_30_drive_0028_sync 860 r
2011_09_26/2011_09_26_drive_0070_sync 181 r
2011_09_26/2011_09_26_drive_0051_sync 167 l
2011_10_03/2011_10_03_drive_0034_sync 2606 r
2011_09_30/2011_09_30_drive_0028_sync 1869 r
2011_09_26/2011_09_26_drive_0061_sync 539 r
2011_09_30/2011_09_30_drive_0033_sync 718 l
2011_09_30/2011_09_30_drive_0028_sync 340 l
2011_09_30/2011_09_30_drive_0028_sync 1041 l
2011_09_26/2011_09_26_drive_0061_sync 49 l
2011_09_30/2011_09_30_drive_0028_sync 1421 r
2011_09_26/2011_09_26_drive_0014_sync 75 r
2011_10_03/2011_10_03_drive_0034_sync 3005 r
2011_09_30/2011_09_30_drive_0028_sync 3172 r
2011_09_26/2011_09_26_drive_0022_sync 671 r
2011_09_30/2011_09_30_drive_0028_sync 761 l
2011_09_30/2011_09_30_drive_0033_sync 1347 l
2011_09_26/2011_09_26_drive_0051_sync 160 r
2011_10_03/2011_10_03_drive_0034_sync 2757 r
2011_10_03/2011_10_03_drive_0042_sync 1026 r
2011_10_03/2011_10_03_drive_0034_sync 1089 l
2011_09_30/2011_09_30_drive_0028_sync 485 r
2011_09_26/2011_09_26_drive_0091_sync 160 r
2011_10_03/2011_10_03_drive_0034_sync 2737 l
2011_10_03/2011_10_03_drive_0034_sync 2391 r
2011_09_30/2011_09_30_drive_0033_sync 910 l
2011_10_03/2011_10_03_drive_0042_sync 51 l
2011_09_30/2011_09_30_drive_0028_sync 1937 l
2011_09_26/2011_09_26_drive_0104_sync 224 l
2011_09_30/2011_09_30_drive_0028_sync 4187 r
2011_09_26/2011_09_26_drive_0091_sync 282 r
2011_09_30/2011_09_30_drive_0028_sync 3943 l
2011_09_30/2011_09_30_drive_0020_sync 253 l
2011_09_26/2011_09_26_drive_0011_sync 92 l
2011_09_26/2011_09_26_drive_0028_sync 64 r
2011_09_26/2011_09_26_drive_0028_sync 242 r
2011_09_30/2011_09_30_drive_0028_sync 1159 r
2011_09_30/2011_09_30_drive_0028_sync 4691 r
2011_09_26/2011_09_26_drive_0028_sync 102 l
2011_09_26/2011_09_26_drive_0087_sync 200 r
2011_09_30/2011_09_30_drive_0028_sync 4210 l
2011_09_26/2011_09_26_drive_0061_sync 385 r
2011_09_30/2011_09_30_drive_0028_sync 555 r
2011_09_30/2011_09_30_drive_0033_sync 687 r
2011_09_26/2011_09_26_drive_0039_sync 191 r
2011_10_03/2011_10_03_drive_0034_sync 2219 r
2011_09_30/2011_09_30_drive_0028_sync 1285 l
2011_09_26/2011_09_26_drive_0022_sync 487 r
2011_09_30/2011_09_30_drive_0028_sync 3836 r
2011_09_26/2011_09_26_drive_0011_sync 63 l
2011_09_30/2011_09_30_drive_0028_sync 2308 r
2011_09_30/2011_09_30_drive_0034_sync 298 l
2011_09_30/2011_09_30_drive_0028_sync 1465 r
2011_09_29/2011_09_29_drive_0004_sync 244 r
2011_09_26/2011_09_26_drive_0028_sync 386 l
2011_09_30/2011_09_30_drive_0028_sync 3964 l
2011_09_30/2011_09_30_drive_0028_sync 2049 l
2011_09_30/2011_09_30_drive_0028_sync 2767 r
2011_09_29/2011_09_29_drive_0004_sync 31 r
2011_09_30/2011_09_30_drive_0033_sync 1314 r
2011_10_03/2011_10_03_drive_0034_sync 4206 r
2011_10_03/2011_10_03_drive_0034_sync 1044 r
2011_09_30/2011_09_30_drive_0033_sync 662 l
2011_09_26/2011_09_26_drive_0039_sync 81 l
2011_09_30/2011_09_30_drive_0033_sync 84 l
2011_10_03/2011_10_03_drive_0034_sync 4560 r
2011_09_30/2011_09_30_drive_0028_sync 4137 l
2011_10_03/2011_10_03_drive_0034_sync 3676 r
2011_09_30/2011_09_30_drive_0028_sync 2266 r
2011_09_26/2011_09_26_drive_0091_sync 283 l
2011_10_03/2011_10_03_drive_0034_sync 1324 l
2011_09_26/2011_09_26_drive_0104_sync 23 l
2011_10_03/2011_10_03_drive_0034_sync 2605 r
2011_09_26/2011_09_26_drive_0095_sync 250 l
2011_09_26/2011_09_26_drive_0051_sync 382 l
2011_10_03/2011_10_03_drive_0034_sync 2564 l
2011_09_30/2011_09_30_drive_0028_sync 4611 r
2011_09_26/2011_09_26_drive_0032_sync 295 l
2011_09_26/2011_09_26_drive_0091_sync 268 l
2011_09_26/2011_09_26_drive_0070_sync 224 r
2011_09_30/2011_09_30_drive_0028_sync 1830 l
2011_09_30/2011_09_30_drive_0028_sync 4475 r
2011_10_03/2011_10_03_drive_0042_sync 761 r
2011_10_03/2011_10_03_drive_0034_sync 3446 r
2011_09_30/2011_09_30_drive_0028_sync 349 l
2011_09_30/2011_09_30_drive_0028_sync 2697 r
2011_10_03/2011_10_03_drive_0034_sync 470 l
2011_09_26/2011_09_26_drive_0070_sync 123 r
2011_09_26/2011_09_26_drive_0051_sync 311 r
2011_09_26/2011_09_26_drive_0091_sync 43 l
2011_10_03/2011_10_03_drive_0034_sync 3382 r
2011_09_26/2011_09_26_drive_0022_sync 16 l
2011_09_26/2011_09_26_drive_0035_sync 37 l
2011_09_26/2011_09_26_drive_0095_sync 1 r
2011_09_26/2011_09_26_drive_0070_sync 342 l
2011_09_30/2011_09_30_drive_0028_sync 2699 l
2011_09_26/2011_09_26_drive_0104_sync 190 r
2011_09_26/2011_09_26_drive_0095_sync 212 r
2011_09_26/2011_09_26_drive_0087_sync 396 l
2011_09_30/2011_09_30_drive_0034_sync 611 l
2011_09_30/2011_09_30_drive_0028_sync 572 r
2011_10_03/2011_10_03_drive_0034_sync 4629 l
2011_09_30/2011_09_30_drive_0020_sync 975 r
2011_09_30/2011_09_30_drive_0028_sync 801 r
2011_10_03/2011_10_03_drive_0042_sync 965 r
2011_09_30/2011_09_30_drive_0033_sync 1262 l
2011_10_03/2011_10_03_drive_0034_sync 1705 r
2011_09_30/2011_09_30_drive_0028_sync 2406 r
2011_09_26/2011_09_26_drive_0022_sync 85 l
2011_09_26/2011_09_26_drive_0014_sync 226 r
2011_09_30/2011_09_30_drive_0020_sync 515 l
2011_10_03/2011_10_03_drive_0034_sync 3990 l
2011_09_30/2011_09_30_drive_0028_sync 1939 l
2011_09_26/2011_09_26_drive_0022_sync 474 l
2011_10_03/2011_10_03_drive_0034_sync 890 l
2011_09_26/2011_09_26_drive_0022_sync 129 l
2011_09_26/2011_09_26_drive_0087_sync 477 r
2011_10_03/2011_10_03_drive_0042_sync 1051 r
2011_09_30/2011_09_30_drive_0028_sync 2810 r
2011_09_26/2011_09_26_drive_0087_sync 146 r
2011_09_30/2011_09_30_drive_0028_sync 741 r
2011_10_03/2011_10_03_drive_0034_sync 859 l
2011_10_03/2011_10_03_drive_0034_sync 2553 l
2011_09_26/2011_09_26_drive_0070_sync 343 r
2011_09_26/2011_09_26_drive_0051_sync 79 l
2011_09_26/2011_09_26_drive_0095_sync 251 r
2011_09_30/2011_09_30_drive_0028_sync 4161 l
2011_10_03/2011_10_03_drive_0042_sync 691 r
2011_09_30/2011_09_30_drive_0033_sync 918 r
2011_09_30/2011_09_30_drive_0033_sync 320 l
2011_09_26/2011_09_26_drive_0028_sync 380 r
2011_10_03/2011_10_03_drive_0034_sync 96 r
2011_09_26/2011_09_26_drive_0070_sync 290 l
2011_09_26/2011_09_26_drive_0070_sync 289 l
2011_10_03/2011_10_03_drive_0034_sync 4157 r
2011_10_03/2011_10_03_drive_0042_sync 136 r
2011_09_30/2011_09_30_drive_0028_sync 618 l
2011_09_26/2011_09_26_drive_0061_sync 163 l
2011_09_30/2011_09_30_drive_0028_sync 4108 l
2011_09_26/2011_09_26_drive_0014_sync 66 r
2011_09_26/2011_09_26_drive_0051_sync 315 l
2011_09_26/2011_09_26_drive_0028_sync 103 r
2011_09_30/2011_09_30_drive_0028_sync 1747 r
2011_09_30/2011_09_30_drive_0028_sync 2173 r
2011_09_30/2011_09_30_drive_0028_sync 4516 r
2011_09_30/2011_09_30_drive_0020_sync 536 r
2011_09_29/2011_09_29_drive_0004_sync 44 r
2011_09_30/2011_09_30_drive_0028_sync 1406 l
2011_09_26/2011_09_26_drive_0061_sync 218 l
2011_09_26/2011_09_26_drive_0104_sync 196 r
2011_09_26/2011_09_26_drive_0022_sync 281 r
2011_10_03/2011_10_03_drive_0034_sync 4230 l
2011_10_03/2011_10_03_drive_0042_sync 19 r
2011_09_30/2011_09_30_drive_0028_sync 12 r
2011_09_26/2011_09_26_drive_0011_sync 115 r
2011_10_03/2011_10_03_drive_0034_sync 3513 l
2011_09_26/2011_09_26_drive_0019_sync 264 l
2011_09_26/2011_09_26_drive_0061_sync 616 r
2011_09_30/2011_09_30_drive_0028_sync 4360 r
2011_09_30/2011_09_30_drive_0028_sync 450 r
2011_09_26/2011_09_26_drive_0015_sync 232 l
2011_09_30/2011_09_30_drive_0028_sync 3606 r
2011_10_03/2011_10_03_drive_0034_sync 4211 r
2011_09_30/2011_09_30_drive_0033_sync 1515 r
2011_09_30/2011_09_30_drive_0028_sync 3731 r
2011_09_30/2011_09_30_drive_0033_sync 1264 r
2011_10_03/2011_10_03_drive_0034_sync 2290 l
2011_09_30/2011_09_30_drive_0028_sync 3816 l
2011_10_03/2011_10_03_drive_0034_sync 3962 l
2011_09_26/2011_09_26_drive_0091_sync 278 r
2011_10_03/2011_10_03_drive_0034_sync 3632 r
2011_09_30/2011_09_30_drive_0028_sync 4952 r
2011_10_03/2011_10_03_drive_0034_sync 75 r
2011_09_30/2011_09_30_drive_0028_sync 2376 r
2011_09_30/2011_09_30_drive_0034_sync 585 l
2011_09_30/2011_09_30_drive_0033_sync 1468 r
2011_10_03/2011_10_03_drive_0034_sync 2275 l
2011_09_30/2011_09_30_drive_0033_sync 1510 r
2011_09_30/2011_09_30_drive_0028_sync 2806 r
2011_09_26/2011_09_26_drive_0032_sync 307 l
2011_09_30/2011_09_30_drive_0028_sync 1446 l
2011_09_30/2011_09_30_drive_0033_sync 109 l
2011_10_03/2011_10_03_drive_0034_sync 1394 r
2011_09_26/2011_09_26_drive_0087_sync 489 l
2011_09_26/2011_09_26_drive_0061_sync 619 l
2011_09_30/2011_09_30_drive_0028_sync 3031 r
2011_09_26/2011_09_26_drive_0015_sync 70 r
2011_09_30/2011_09_30_drive_0028_sync 3738 l
2011_09_26/2011_09_26_drive_0061_sync 174 r
2011_09_26/2011_09_26_drive_0032_sync 127 r
2011_09_30/2011_09_30_drive_0028_sync 3844 r
2011_10_03/2011_10_03_drive_0034_sync 1034 r
2011_09_30/2011_09_30_drive_0020_sync 996 l
2011_09_26/2011_09_26_drive_0091_sync 155 l
2011_09_26/2011_09_26_drive_0022_sync 558 r
2011_09_30/2011_09_30_drive_0034_sync 108 r
2011_09_30/2011_09_30_drive_0028_sync 4801 r
2011_10_03/2011_10_03_drive_0034_sync 41 r
2011_10_03/2011_10_03_drive_0034_sync 963 r
2011_09_30/2011_09_30_drive_0033_sync 998 r
2011_09_26/2011_09_26_drive_0022_sync 161 l
2011_09_30/2011_09_30_drive_0028_sync 542 r
2011_09_26/2011_09_26_drive_0022_sync 96 l
2011_09_26/2011_09_26_drive_0061_sync 329 r
2011_09_26/2011_09_26_drive_0113_sync 66 r
2011_10_03/2011_10_03_drive_0034_sync 1285 r
2011_09_26/2011_09_26_drive_0087_sync 614 l
2011_09_30/2011_09_30_drive_0034_sync 678 l
2011_09_30/2011_09_30_drive_0034_sync 928 r
2011_09_30/2011_09_30_drive_0028_sync 2916 l
2011_09_30/2011_09_30_drive_0020_sync 1080 r
2011_10_03/2011_10_03_drive_0034_sync 369 r
2011_09_26/2011_09_26_drive_0051_sync 157 l
2011_09_30/2011_09_30_drive_0034_sync 831 r
2011_10_03/2011_10_03_drive_0034_sync 3293 l
2011_09_30/2011_09_30_drive_0028_sync 698 r
2011_09_30/2011_09_30_drive_0028_sync 3484 r
2011_09_30/2011_09_30_drive_0033_sync 974 l
2011_09_26/2011_09_26_drive_0032_sync 188 r
2011_09_26/2011_09_26_drive_0011_sync 61 r
2011_09_26/2011_09_26_drive_0104_sync 210 l
2011_10_03/2011_10_03_drive_0034_sync 2208 r
2011_10_03/2011_10_03_drive_0034_sync 2101 r
2011_09_26/2011_09_26_drive_0032_sync 241 l
2011_10_03/2011_10_03_drive_0042_sync 831 l
2011_10_03/2011_10_03_drive_0042_sync 14 l
2011_09_30/2011_09_30_drive_0028_sync 1476 l
2011_09_26/2011_09_26_drive_0032_sync 164 r
2011_10_03/2011_10_03_drive_0034_sync 4372 r
2011_10_03/2011_10_03_drive_0034_sync 556 r
2011_10_03/2011_10_03_drive_0034_sync 1640 r
2011_10_03/2011_10_03_drive_0034_sync 4401 r
2011_10_03/2011_10_03_drive_0034_sync 1700 l
2011_10_03/2011_10_03_drive_0034_sync 321 l
2011_09_30/2011_09_30_drive_0034_sync 138 l
2011_09_29/2011_09_29_drive_0004_sync 316 r
2011_10_03/2011_10_03_drive_0034_sync 868 r
2011_09_26/2011_09_26_drive_0087_sync 619 r
2011_09_30/2011_09_30_drive_0033_sync 1067 r
2011_09_26/2011_09_26_drive_0039_sync 243 l
2011_09_30/2011_09_30_drive_0033_sync 544 r
2011_09_26/2011_09_26_drive_0011_sync 91 r
2011_10_03/2011_10_03_drive_0042_sync 297 l
2011_09_30/2011_09_30_drive_0028_sync 1833 r
2011_09_26/2011_09_26_drive_0095_sync 146 r
2011_10_03/2011_10_03_drive_0042_sync 1017 l
2011_09_30/2011_09_30_drive_0028_sync 690 r
2011_09_30/2011_09_30_drive_0020_sync 656 l
2011_09_30/2011_09_30_drive_0028_sync 3631 l
2011_10_03/2011_10_03_drive_0034_sync 4338 l
2011_10_03/2011_10_03_drive_0042_sync 704 r
2011_09_30/2011_09_30_drive_0034_sync 217 r
2011_09_30/2011_09_30_drive_0028_sync 4062 l
2011_09_26/2011_09_26_drive_0087_sync 33 r
2011_09_30/2011_09_30_drive_0028_sync 3067 r
2011_10_03/2011_10_03_drive_0034_sync 3948 r
2011_09_30/2011_09_30_drive_0028_sync 2301 l
2011_10_03/2011_10_03_drive_0034_sync 4336 l
2011_09_30/2011_09_30_drive_0028_sync 3695 l
2011_09_29/2011_09_29_drive_0004_sync 289 l
2011_09_26/2011_09_26_drive_0019_sync 265 l
2011_10_03/2011_10_03_drive_0034_sync 4329 r
2011_09_30/2011_09_30_drive_0020_sync 332 r
2011_10_03/2011_10_03_drive_0034_sync 3560 r
2011_10_03/2011_10_03_drive_0034_sync 3315 r
2011_10_03/2011_10_03_drive_0034_sync 4476 l
2011_09_30/2011_09_30_drive_0033_sync 1531 l
2011_09_30/2011_09_30_drive_0028_sync 2476 r
2011_09_26/2011_09_26_drive_0028_sync 418 r
2011_10_03/2011_10_03_drive_0034_sync 2407 l
2011_09_30/2011_09_30_drive_0020_sync 386 l
2011_10_03/2011_10_03_drive_0042_sync 298 r
2011_10_03/2011_10_03_drive_0034_sync 3883 l
2011_09_30/2011_09_30_drive_0020_sync 902 l
2011_09_30/2011_09_30_drive_0028_sync 1934 r
2011_09_29/2011_09_29_drive_0004_sync 246 r
2011_09_30/2011_09_30_drive_0028_sync 2497 l
2011_10_03/2011_10_03_drive_0042_sync 543 r
2011_09_30/2011_09_30_drive_0020_sync 867 r
2011_09_26/2011_09_26_drive_0070_sync 97 r
2011_10_03/2011_10_03_drive_0034_sync 2678 r
2011_09_26/2011_09_26_drive_0087_sync 318 r
2011_09_26/2011_09_26_drive_0061_sync 535 r
2011_09_26/2011_09_26_drive_0018_sync 264 r
2011_09_30/2011_09_30_drive_0028_sync 1636 l
2011_09_30/2011_09_30_drive_0028_sync 2413 l
2011_09_30/2011_09_30_drive_0033_sync 1502 l
2011_09_26/2011_09_26_drive_0039_sync 345 l
2011_09_30/2011_09_30_drive_0028_sync 3232 l
2011_09_26/2011_09_26_drive_0014_sync 280 l
2011_09_26/2011_09_26_drive_0079_sync 73 l
2011_10_03/2011_10_03_drive_0042_sync 112 l
2011_10_03/2011_10_03_drive_0042_sync 378 l
2011_09_26/2011_09_26_drive_0051_sync 363 l
2011_10_03/2011_10_03_drive_0034_sync 2843 r
2011_09_26/2011_09_26_drive_0061_sync 10 r
2011_09_30/2011_09_30_drive_0028_sync 669 r
2011_09_26/2011_09_26_drive_0001_sync 32 l
2011_09_30/2011_09_30_drive_0034_sync 1084 r
2011_09_30/2011_09_30_drive_0028_sync 3572 r
2011_09_26/2011_09_26_drive_0039_sync 306 l
2011_10_03/2011_10_03_drive_0042_sync 76 r
2011_09_26/2011_09_26_drive_0022_sync 130 r
2011_09_30/2011_09_30_drive_0033_sync 1491 r
2011_09_30/2011_09_30_drive_0028_sync 4836 l
2011_09_30/2011_09_30_drive_0020_sync 187 r
2011_09_30/2011_09_30_drive_0033_sync 730 l
2011_09_30/2011_09_30_drive_0028_sync 3397 r
2011_09_26/2011_09_26_drive_0091_sync 133 l
2011_09_30/2011_09_30_drive_0020_sync 322 l
2011_10_03/2011_10_03_drive_0042_sync 556 r
2011_09_30/2011_09_30_drive_0033_sync 1174 r
2011_09_30/2011_09_30_drive_0034_sync 436 l
2011_09_30/2011_09_30_drive_0028_sync 1270 r
2011_09_26/2011_09_26_drive_0022_sync 758 r
2011_10_03/2011_10_03_drive_0042_sync 340 r
2011_09_30/2011_09_30_drive_0033_sync 70 l
2011_10_03/2011_10_03_drive_0042_sync 873 r
2011_09_30/2011_09_30_drive_0028_sync 2901 l
2011_09_26/2011_09_26_drive_0039_sync 71 r
2011_09_29/2011_09_29_drive_0004_sync 236 r
2011_10_03/2011_10_03_drive_0034_sync 1395 l
2011_10_03/2011_10_03_drive_0034_sync 4133 l
2011_09_26/2011_09_26_drive_0022_sync 445 l
2011_09_30/2011_09_30_drive_0028_sync 1815 l
2011_09_26/2011_09_26_drive_0070_sync 351 l
2011_09_30/2011_09_30_drive_0020_sync 441 l
2011_09_30/2011_09_30_drive_0028_sync 4376 l
2011_10_03/2011_10_03_drive_0034_sync 1781 r
2011_09_26/2011_09_26_drive_0028_sync 127 l
2011_10_03/2011_10_03_drive_0034_sync 2228 r
2011_09_30/2011_09_30_drive_0020_sync 611 r
2011_09_30/2011_09_30_drive_0034_sync 724 r
2011_09_30/2011_09_30_drive_0028_sync 2751 r
2011_09_30/2011_09_30_drive_0020_sync 820 l
2011_10_03/2011_10_03_drive_0034_sync 2158 r
2011_10_03/2011_10_03_drive_0034_sync 1239 l
2011_10_03/2011_10_03_drive_0034_sync 549 l
2011_10_03/2011_10_03_drive_0034_sync 3203 l
2011_09_30/2011_09_30_drive_0033_sync 96 l
2011_10_03/2011_10_03_drive_0034_sync 256 r
2011_09_26/2011_09_26_drive_0061_sync 422 l
2011_09_30/2011_09_30_drive_0020_sync 311 r
2011_10_03/2011_10_03_drive_0034_sync 588 r
2011_09_26/2011_09_26_drive_0032_sync 33 r
2011_10_03/2011_10_03_drive_0042_sync 366 r
2011_09_30/2011_09_30_drive_0033_sync 738 r
2011_09_29/2011_09_29_drive_0004_sync 98 r
2011_10_03/2011_10_03_drive_0034_sync 169 r
2011_09_30/2011_09_30_drive_0034_sync 687 l
2011_09_30/2011_09_30_drive_0028_sync 1574 l
2011_10_03/2011_10_03_drive_0034_sync 2083 l
2011_09_26/2011_09_26_drive_0095_sync 7 l
2011_09_30/2011_09_30_drive_0020_sync 502 l
2011_09_30/2011_09_30_drive_0020_sync 831 l
2011_09_26/2011_09_26_drive_0032_sync 33 l
2011_09_30/2011_09_30_drive_0028_sync 5076 r
2011_09_30/2011_09_30_drive_0033_sync 835 r
2011_10_03/2011_10_03_drive_0034_sync 2616 l
2011_10_03/2011_10_03_drive_0034_sync 3995 l
2011_10_03/2011_10_03_drive_0034_sync 1673 l
2011_09_26/2011_09_26_drive_0015_sync 24 r
2011_09_26/2011_09_26_drive_0070_sync 134 l
2011_10_03/2011_10_03_drive_0034_sync 4479 l
2011_10_03/2011_10_03_drive_0034_sync 1468 r
2011_10_03/2011_10_03_drive_0042_sync 1093 r
2011_09_26/2011_09_26_drive_0039_sync 130 l
2011_10_03/2011_10_03_drive_0034_sync 1741 r
2011_09_30/2011_09_30_drive_0028_sync 2769 l
2011_09_30/2011_09_30_drive_0034_sync 381 r
2011_10_03/2011_10_03_drive_0034_sync 4656 r
2011_09_26/2011_09_26_drive_0061_sync 219 r
2011_10_03/2011_10_03_drive_0034_sync 1718 l
2011_09_30/2011_09_30_drive_0028_sync 3196 r
2011_09_30/2011_09_30_drive_0028_sync 3696 r
2011_09_26/2011_09_26_drive_0022_sync 141 l
2011_10_03/2011_10_03_drive_0042_sync 6 r
2011_09_30/2011_09_30_drive_0028_sync 302 l
2011_09_30/2011_09_30_drive_0033_sync 1208 l
2011_09_30/2011_09_30_drive_0028_sync 1253 l
2011_10_03/2011_10_03_drive_0034_sync 2797 r
2011_10_03/2011_10_03_drive_0034_sync 917 l
2011_09_26/2011_09_26_drive_0032_sync 324 r
2011_09_30/2011_09_30_drive_0028_sync 4598 l
2011_09_30/2011_09_30_drive_0028_sync 2019 r
2011_09_30/2011_09_30_drive_0028_sync 269 r
2011_09_30/2011_09_30_drive_0028_sync 4769 r
2011_10_03/2011_10_03_drive_0034_sync 4069 l
2011_09_26/2011_09_26_drive_0022_sync 143 l
2011_09_30/2011_09_30_drive_0028_sync 1125 l
2011_09_30/2011_09_30_drive_0028_sync 4638 l
2011_10_03/2011_10_03_drive_0034_sync 4079 l
2011_10_03/2011_10_03_drive_0042_sync 583 r
2011_09_26/2011_09_26_drive_0022_sync 102 r
2011_09_26/2011_09_26_drive_0014_sync 127 l
2011_09_30/2011_09_30_drive_0033_sync 865 l
2011_09_26/2011_09_26_drive_0014_sync 185 r
2011_09_29/2011_09_29_drive_0004_sync 25 l
2011_09_26/2011_09_26_drive_0022_sync 450 l
2011_10_03/2011_10_03_drive_0034_sync 216 r
2011_09_26/2011_09_26_drive_0070_sync 96 l
2011_09_26/2011_09_26_drive_0061_sync 309 r
2011_09_26/2011_09_26_drive_0019_sync 333 r
2011_09_30/2011_09_30_drive_0028_sync 281 l
2011_09_26/2011_09_26_drive_0019_sync 241 l
2011_09_26/2011_09_26_drive_0014_sync 22 r
2011_09_30/2011_09_30_drive_0028_sync 1552 l
2011_10_03/2011_10_03_drive_0034_sync 947 l
2011_09_26/2011_09_26_drive_0070_sync 218 l
2011_09_30/2011_09_30_drive_0028_sync 2816 l
2011_10_03/2011_10_03_drive_0042_sync 794 l
2011_09_26/2011_09_26_drive_0015_sync 164 r
2011_09_26/2011_09_26_drive_0087_sync 463 r
2011_09_26/2011_09_26_drive_0028_sync 129 l
2011_09_30/2011_09_30_drive_0028_sync 2976 r
2011_10_03/2011_10_03_drive_0034_sync 2252 l
2011_09_30/2011_09_30_drive_0028_sync 2942 r
2011_10_03/2011_10_03_drive_0034_sync 373 r
2011_09_30/2011_09_30_drive_0028_sync 1475 l
2011_09_26/2011_09_26_drive_0019_sync 290 l
2011_09_26/2011_09_26_drive_0019_sync 474 l
2011_10_03/2011_10_03_drive_0042_sync 214 r
2011_09_30/2011_09_30_drive_0028_sync 2496 l
2011_10_03/2011_10_03_drive_0042_sync 63 l
2011_10_03/2011_10_03_drive_0034_sync 2007 r
2011_10_03/2011_10_03_drive_0034_sync 2573 l
2011_09_26/2011_09_26_drive_0095_sync 10 l
2011_09_30/2011_09_30_drive_0028_sync 392 r
2011_09_30/2011_09_30_drive_0034_sync 932 l
2011_10_03/2011_10_03_drive_0034_sync 1916 r
2011_10_03/2011_10_03_drive_0034_sync 878 l
2011_10_03/2011_10_03_drive_0034_sync 1448 l
2011_09_26/2011_09_26_drive_0079_sync 33 l
2011_10_03/2011_10_03_drive_0034_sync 1857 l
2011_09_30/2011_09_30_drive_0033_sync 904 r
2011_09_26/2011_09_26_drive_0039_sync 16 l
2011_09_26/2011_09_26_drive_0061_sync 304 r
2011_10_03/2011_10_03_drive_0034_sync 4493 r
2011_09_26/2011_09_26_drive_0018_sync 188 r
2011_09_30/2011_09_30_drive_0033_sync 1238 r
2011_10_03/2011_10_03_drive_0034_sync 3399 r
2011_10_03/2011_10_03_drive_0034_sync 1295 l
2011_09_26/2011_09_26_drive_0087_sync 177 r
2011_10_03/2011_10_03_drive_0034_sync 3096 l
2011_09_30/2011_09_30_drive_0028_sync 3589 l
2011_09_30/2011_09_30_drive_0028_sync 3804 l
2011_09_26/2011_09_26_drive_0022_sync 234 r
2011_09_30/2011_09_30_drive_0028_sync 2473 r
2011_09_26/2011_09_26_drive_0032_sync 47 r
2011_10_03/2011_10_03_drive_0042_sync 1 r
2011_09_29/2011_09_29_drive_0004_sync 141 r
2011_09_30/2011_09_30_drive_0028_sync 2474 l
2011_09_26/2011_09_26_drive_0022_sync 327 r
2011_09_30/2011_09_30_drive_0028_sync 1779 l
2011_10_03/2011_10_03_drive_0034_sync 4020 r
2011_10_03/2011_10_03_drive_0034_sync 1714 r
2011_09_30/2011_09_30_drive_0034_sync 1107 l
2011_09_30/2011_09_30_drive_0033_sync 851 l
2011_09_26/2011_09_26_drive_0039_sync 235 l
2011_09_30/2011_09_30_drive_0033_sync 1148 r
2011_09_30/2011_09_30_drive_0028_sync 2983 l
2011_09_30/2011_09_30_drive_0033_sync 428 r
2011_09_26/2011_09_26_drive_0095_sync 151 l
2011_10_03/2011_10_03_drive_0034_sync 4078 r
2011_09_30/2011_09_30_drive_0028_sync 267 l
2011_10_03/2011_10_03_drive_0034_sync 2650 r
2011_09_30/2011_09_30_drive_0028_sync 1521 l
2011_09_29/2011_09_29_drive_0004_sync 104 r
2011_09_30/2011_09_30_drive_0033_sync 82 r
2011_09_30/2011_09_30_drive_0028_sync 2057 r
2011_09_26/2011_09_26_drive_0087_sync 372 r
2011_10_03/2011_10_03_drive_0034_sync 4486 l
2011_10_03/2011_10_03_drive_0034_sync 2118 r
2011_09_26/2011_09_26_drive_0095_sync 72 l
2011_10_03/2011_10_03_drive_0034_sync 2499 r
2011_09_30/2011_09_30_drive_0028_sync 2068 r
2011_09_30/2011_09_30_drive_0033_sync 308 r
2011_10_03/2011_10_03_drive_0042_sync 836 r
2011_09_30/2011_09_30_drive_0028_sync 3063 r
2011_10_03/2011_10_03_drive_0034_sync 2443 l
2011_10_03/2011_10_03_drive_0034_sync 4211 l
2011_09_30/2011_09_30_drive_0020_sync 145 r
2011_09_30/2011_09_30_drive_0020_sync 149 r
2011_09_30/2011_09_30_drive_0034_sync 408 l
2011_09_26/2011_09_26_drive_0011_sync 77 r
2011_09_26/2011_09_26_drive_0019_sync 188 l
2011_09_30/2011_09_30_drive_0028_sync 4319 l
2011_10_03/2011_10_03_drive_0034_sync 2679 r
2011_09_30/2011_09_30_drive_0028_sync 5124 r
2011_09_30/2011_09_30_drive_0033_sync 902 l
2011_09_30/2011_09_30_drive_0020_sync 537 l
2011_09_26/2011_09_26_drive_0039_sync 76 r
2011_10_03/2011_10_03_drive_0042_sync 108 l
2011_09_30/2011_09_30_drive_0020_sync 785 r
2011_09_30/2011_09_30_drive_0033_sync 349 r
2011_09_26/2011_09_26_drive_0039_sync 52 l
2011_09_26/2011_09_26_drive_0095_sync 38 r
2011_09_30/2011_09_30_drive_0033_sync 457 r
2011_10_03/2011_10_03_drive_0034_sync 3726 l
2011_09_30/2011_09_30_drive_0028_sync 3551 r
2011_10_03/2011_10_03_drive_0034_sync 3404 l
2011_10_03/2011_10_03_drive_0034_sync 3754 r
2011_10_03/2011_10_03_drive_0034_sync 3343 l
2011_09_30/2011_09_30_drive_0020_sync 243 r
2011_09_26/2011_09_26_drive_0087_sync 309 l
2011_09_30/2011_09_30_drive_0028_sync 1264 l
2011_09_26/2011_09_26_drive_0057_sync 321 r
2011_09_26/2011_09_26_drive_0039_sync 146 r
2011_09_26/2011_09_26_drive_0032_sync 30 r
2011_09_30/2011_09_30_drive_0034_sync 432 l
2011_09_30/2011_09_30_drive_0028_sync 188 l
2011_09_30/2011_09_30_drive_0028_sync 157 l
2011_10_03/2011_10_03_drive_0034_sync 3734 l
2011_09_26/2011_09_26_drive_0091_sync 292 l
2011_09_26/2011_09_26_drive_0028_sync 52 l
2011_10_03/2011_10_03_drive_0034_sync 485 l
2011_09_30/2011_09_30_drive_0033_sync 322 r
2011_10_03/2011_10_03_drive_0034_sync 3464 l
2011_09_30/2011_09_30_drive_0033_sync 138 l
2011_09_30/2011_09_30_drive_0034_sync 607 r
2011_09_30/2011_09_30_drive_0028_sync 1429 l
2011_10_03/2011_10_03_drive_0034_sync 2535 l
2011_09_30/2011_09_30_drive_0028_sync 2937 r
2011_09_30/2011_09_30_drive_0020_sync 1084 l
2011_10_03/2011_10_03_drive_0034_sync 2009 r
2011_09_30/2011_09_30_drive_0034_sync 799 r
2011_09_26/2011_09_26_drive_0022_sync 695 l
2011_09_30/2011_09_30_drive_0028_sync 2028 r
2011_09_30/2011_09_30_drive_0020_sync 600 l
2011_09_30/2011_09_30_drive_0020_sync 472 l
2011_10_03/2011_10_03_drive_0034_sync 3506 l
2011_09_30/2011_09_30_drive_0034_sync 977 r
2011_09_30/2011_09_30_drive_0028_sync 3940 r
2011_09_26/2011_09_26_drive_0022_sync 43 l
2011_09_30/2011_09_30_drive_0020_sync 1064 r
2011_10_03/2011_10_03_drive_0042_sync 716 r
2011_09_30/2011_09_30_drive_0028_sync 1447 l
2011_09_30/2011_09_30_drive_0028_sync 791 r
2011_09_30/2011_09_30_drive_0028_sync 3271 l
2011_10_03/2011_10_03_drive_0034_sync 1847 l
2011_10_03/2011_10_03_drive_0034_sync 3439 r
2011_09_26/2011_09_26_drive_0061_sync 346 l
2011_09_30/2011_09_30_drive_0034_sync 113 r
2011_09_26/2011_09_26_drive_0032_sync 239 r
2011_09_30/2011_09_30_drive_0028_sync 2357 r
2011_09_26/2011_09_26_drive_0015_sync 109 r
2011_09_30/2011_09_30_drive_0028_sync 738 r
2011_09_30/2011_09_30_drive_0020_sync 608 l
2011_09_26/2011_09_26_drive_0011_sync 18 r
2011_09_30/2011_09_30_drive_0028_sync 548 r
2011_09_30/2011_09_30_drive_0028_sync 3198 l
2011_09_26/2011_09_26_drive_0061_sync 235 l
2011_09_26/2011_09_26_drive_0104_sync 41 l
2011_10_03/2011_10_03_drive_0034_sync 2714 r
2011_10_03/2011_10_03_drive_0034_sync 3184 l
2011_09_26/2011_09_26_drive_0019_sync 20 l
2011_09_26/2011_09_26_drive_0014_sync 61 l
2011_09_30/2011_09_30_drive_0033_sync 1045 r
2011_09_30/2011_09_30_drive_0033_sync 247 r
2011_10_03/2011_10_03_drive_0034_sync 1516 r
2011_09_30/2011_09_30_drive_0028_sync 3254 l
2011_10_03/2011_10_03_drive_0034_sync 423 r
2011_09_30/2011_09_30_drive_0028_sync 1596 r
2011_09_26/2011_09_26_drive_0070_sync 111 r
2011_09_26/2011_09_26_drive_0022_sync 453 l
2011_09_26/2011_09_26_drive_0018_sync 238 l
2011_10_03/2011_10_03_drive_0042_sync 333 l
2011_09_30/2011_09_30_drive_0028_sync 4726 r
2011_09_30/2011_09_30_drive_0034_sync 559 l
2011_09_30/2011_09_30_drive_0034_sync 198 l
2011_09_30/2011_09_30_drive_0034_sync 448 r
2011_10_03/2011_10_03_drive_0042_sync 559 r
2011_09_26/2011_09_26_drive_0104_sync 80 l
2011_10_03/2011_10_03_drive_0034_sync 3424 r
2011_09_30/2011_09_30_drive_0028_sync 2313 l
2011_09_30/2011_09_30_drive_0020_sync 252 l
2011_09_30/2011_09_30_drive_0028_sync 5144 r
2011_10_03/2011_10_03_drive_0034_sync 473 r
2011_09_26/2011_09_26_drive_0022_sync 255 l
2011_10_03/2011_10_03_drive_0034_sync 3596 r
2011_10_03/2011_10_03_drive_0034_sync 2091 r
2011_10_03/2011_10_03_drive_0034_sync 3851 r
2011_09_30/2011_09_30_drive_0033_sync 1101 r
2011_09_30/2011_09_30_drive_0028_sync 1956 l
2011_10_03/2011_10_03_drive_0034_sync 1890 l
2011_09_30/2011_09_30_drive_0028_sync 4842 r
2011_09_30/2011_09_30_drive_0028_sync 1048 l
2011_09_30/2011_09_30_drive_0033_sync 1539 l
2011_09_26/2011_09_26_drive_0005_sync 101 l
2011_09_30/2011_09_30_drive_0034_sync 1072 l
2011_10_03/2011_10_03_drive_0034_sync 2548 l
2011_09_26/2011_09_26_drive_0039_sync 237 l
2011_09_30/2011_09_30_drive_0028_sync 3131 l
2011_09_30/2011_09_30_drive_0034_sync 1055 l
2011_09_30/2011_09_30_drive_0028_sync 374 r
2011_09_30/2011_09_30_drive_0028_sync 1436 l
2011_09_26/2011_09_26_drive_0018_sync 73 r
2011_09_29/2011_09_29_drive_0004_sync 63 r
2011_10_03/2011_10_03_drive_0034_sync 4121 l
2011_10_03/2011_10_03_drive_0034_sync 4416 r
2011_10_03/2011_10_03_drive_0034_sync 2206 l
2011_09_28/2011_09_28_drive_0001_sync 96 l
2011_09_30/2011_09_30_drive_0028_sync 1053 r
2011_10_03/2011_10_03_drive_0034_sync 1193 l
2011_09_30/2011_09_30_drive_0028_sync 2220 r
2011_09_30/2011_09_30_drive_0028_sync 4428 r
2011_09_26/2011_09_26_drive_0014_sync 144 l
2011_10_03/2011_10_03_drive_0034_sync 3137 l
2011_09_30/2011_09_30_drive_0028_sync 1180 l
2011_09_26/2011_09_26_drive_0018_sync 102 r
2011_09_26/2011_09_26_drive_0061_sync 463 l
2011_09_26/2011_09_26_drive_0087_sync 5 l
2011_10_03/2011_10_03_drive_0034_sync 2819 r
2011_09_26/2011_09_26_drive_0022_sync 128 r
2011_10_03/2011_10_03_drive_0034_sync 2522 l
2011_09_30/2011_09_30_drive_0028_sync 4311 l
2011_10_03/2011_10_03_drive_0034_sync 4339 r
2011_09_30/2011_09_30_drive_0028_sync 1392 r
2011_09_26/2011_09_26_drive_0019_sync 70 r
2011_10_03/2011_10_03_drive_0034_sync 201 l
2011_10_03/2011_10_03_drive_0034_sync 579 r
2011_09_26/2011_09_26_drive_0032_sync 72 l
2011_09_26/2011_09_26_drive_0022_sync 40 r
2011_10_03/2011_10_03_drive_0034_sync 1136 l
2011_09_29/2011_09_29_drive_0004_sync 194 r
2011_10_03/2011_10_03_drive_0034_sync 4464 l
2011_09_26/2011_09_26_drive_0104_sync 198 l
2011_09_30/2011_09_30_drive_0033_sync 86 l
2011_09_26/2011_09_26_drive_0051_sync 149 r
2011_09_30/2011_09_30_drive_0033_sync 1042 r
2011_09_26/2011_09_26_drive_0028_sync 326 r
2011_10_03/2011_10_03_drive_0034_sync 3861 r
2011_09_30/2011_09_30_drive_0028_sync 3051 l
2011_10_03/2011_10_03_drive_0042_sync 404 l
2011_09_30/2011_09_30_drive_0028_sync 314 l
2011_09_30/2011_09_30_drive_0028_sync 4165 l
2011_09_30/2011_09_30_drive_0028_sync 425 l
2011_09_26/2011_09_26_drive_0061_sync 457 r
2011_09_26/2011_09_26_drive_0019_sync 80 l
2011_10_03/2011_10_03_drive_0034_sync 524 l
2011_09_30/2011_09_30_drive_0020_sync 122 r
2011_09_30/2011_09_30_drive_0028_sync 1321 r
2011_09_30/2011_09_30_drive_0033_sync 1421 l
2011_10_03/2011_10_03_drive_0042_sync 50 r
2011_09_30/2011_09_30_drive_0028_sync 3218 r
2011_09_30/2011_09_30_drive_0033_sync 48 r
2011_09_30/2011_09_30_drive_0028_sync 2096 r
2011_09_30/2011_09_30_drive_0028_sync 1143 r
2011_09_30/2011_09_30_drive_0028_sync 200 l
2011_09_30/2011_09_30_drive_0028_sync 4669 l
2011_09_29/2011_09_29_drive_0004_sync 252 l
2011_10_03/2011_10_03_drive_0034_sync 741 r
2011_09_29/2011_09_29_drive_0004_sync 75 r
2011_10_03/2011_10_03_drive_0034_sync 1031 r
2011_09_26/2011_09_26_drive_0087_sync 422 l
2011_09_26/2011_09_26_drive_0022_sync 98 r
2011_09_30/2011_09_30_drive_0034_sync 481 r
2011_09_30/2011_09_30_drive_0020_sync 712 l
2011_09_26/2011_09_26_drive_0028_sync 223 r
2011_09_30/2011_09_30_drive_0020_sync 1011 r
2011_09_30/2011_09_30_drive_0020_sync 331 l
2011_09_30/2011_09_30_drive_0028_sync 1702 r
2011_10_03/2011_10_03_drive_0034_sync 2992 l
2011_10_03/2011_10_03_drive_0034_sync 294 r
2011_09_26/2011_09_26_drive_0087_sync 521 r
2011_09_26/2011_09_26_drive_0001_sync 69 l
2011_09_30/2011_09_30_drive_0028_sync 744 r
2011_09_30/2011_09_30_drive_0028_sync 4940 l
2011_10_03/2011_10_03_drive_0034_sync 4034 r
2011_09_26/2011_09_26_drive_0087_sync 294 l
2011_09_26/2011_09_26_drive_0005_sync 35 l
2011_10_03/2011_10_03_drive_0034_sync 1089 r
2011_10_03/2011_10_03_drive_0034_sync 2109 r
2011_09_30/2011_09_30_drive_0028_sync 453 l
2011_10_03/2011_10_03_drive_0034_sync 2309 l
2011_10_03/2011_10_03_drive_0034_sync 1742 l
2011_10_03/2011_10_03_drive_0042_sync 827 l
2011_09_26/2011_09_26_drive_0032_sync 50 l
2011_10_03/2011_10_03_drive_0042_sync 254 l
2011_09_29/2011_09_29_drive_0004_sync 85 l
2011_10_03/2011_10_03_drive_0034_sync 323 l
2011_09_26/2011_09_26_drive_0032_sync 78 l
2011_09_26/2011_09_26_drive_0014_sync 109 r
2011_09_30/2011_09_30_drive_0033_sync 1186 r
2011_09_30/2011_09_30_drive_0028_sync 4460 l
2011_09_26/2011_09_26_drive_0014_sync 197 r
2011_09_26/2011_09_26_drive_0070_sync 188 r
2011_10_03/2011_10_03_drive_0034_sync 3137 r
2011_09_30/2011_09_30_drive_0028_sync 409 r
2011_09_30/2011_09_30_drive_0033_sync 158 r
2011_10_03/2011_10_03_drive_0042_sync 1023 r
2011_09_30/2011_09_30_drive_0028_sync 3029 r
2011_09_26/2011_09_26_drive_0028_sync 84 r
2011_10_03/2011_10_03_drive_0034_sync 987 r
2011_09_26/2011_09_26_drive_0087_sync 399 r
2011_09_26/2011_09_26_drive_0018_sync 235 l
2011_09_30/2011_09_30_drive_0028_sync 3574 l
2011_09_30/2011_09_30_drive_0020_sync 1028 r
2011_09_26/2011_09_26_drive_0015_sync 206 l
2011_10_03/2011_10_03_drive_0034_sync 2126 r
2011_09_30/2011_09_30_drive_0028_sync 435 r
2011_10_03/2011_10_03_drive_0034_sync 1742 r
2011_10_03/2011_10_03_drive_0034_sync 1910 l
2011_09_30/2011_09_30_drive_0033_sync 155 r
2011_09_30/2011_09_30_drive_0028_sync 2844 l
2011_09_30/2011_09_30_drive_0034_sync 577 l
2011_10_03/2011_10_03_drive_0034_sync 1064 r
2011_09_26/2011_09_26_drive_0028_sync 78 l
2011_09_26/2011_09_26_drive_0022_sync 495 l
2011_09_30/2011_09_30_drive_0033_sync 1071 r
2011_10_03/2011_10_03_drive_0042_sync 264 r
2011_09_30/2011_09_30_drive_0028_sync 2449 r
2011_09_30/2011_09_30_drive_0028_sync 2178 l
2011_10_03/2011_10_03_drive_0034_sync 2813 l
2011_09_26/2011_09_26_drive_0018_sync 98 l
2011_09_26/2011_09_26_drive_0032_sync 167 r
2011_10_03/2011_10_03_drive_0034_sync 3960 r
2011_10_03/2011_10_03_drive_0042_sync 1118 r
2011_10_03/2011_10_03_drive_0034_sync 32 r
2011_09_30/2011_09_30_drive_0028_sync 3704 l
2011_09_30/2011_09_30_drive_0028_sync 982 r
2011_09_30/2011_09_30_drive_0028_sync 4117 r
2011_09_29/2011_09_29_drive_0004_sync 139 r
2011_09_26/2011_09_26_drive_0087_sync 631 r
2011_09_26/2011_09_26_drive_0091_sync 141 r
2011_09_26/2011_09_26_drive_0005_sync 120 l
2011_09_26/2011_09_26_drive_0035_sync 85 r
2011_09_26/2011_09_26_drive_0061_sync 36 l
2011_09_26/2011_09_26_drive_0095_sync 9 r
2011_10_03/2011_10_03_drive_0034_sync 1571 r
2011_09_26/2011_09_26_drive_0070_sync 249 l
2011_09_30/2011_09_30_drive_0020_sync 324 l
2011_10_03/2011_10_03_drive_0034_sync 73 l
2011_09_26/2011_09_26_drive_0039_sync 54 r
2011_09_26/2011_09_26_drive_0061_sync 128 l
2011_10_03/2011_10_03_drive_0042_sync 667 l
2011_09_26/2011_09_26_drive_0095_sync 70 r
2011_09_30/2011_09_30_drive_0028_sync 1477 r
2011_09_30/2011_09_30_drive_0020_sync 822 l
2011_09_30/2011_09_30_drive_0028_sync 4609 l
2011_09_30/2011_09_30_drive_0028_sync 1669 r
2011_09_26/2011_09_26_drive_0022_sync 312 r
2011_10_03/2011_10_03_drive_0034_sync 4251 l
2011_09_26/2011_09_26_drive_0104_sync 188 r
2011_10_03/2011_10_03_drive_0034_sync 3605 l
2011_09_26/2011_09_26_drive_0028_sync 133 l
2011_10_03/2011_10_03_drive_0034_sync 539 l
2011_10_03/2011_10_03_drive_0034_sync 1688 l
2011_09_26/2011_09_26_drive_0019_sync 382 r
2011_10_03/2011_10_03_drive_0034_sync 750 r
2011_10_03/2011_10_03_drive_0034_sync 3834 r
2011_09_30/2011_09_30_drive_0028_sync 2207 r
2011_09_30/2011_09_30_drive_0033_sync 601 r
2011_10_03/2011_10_03_drive_0034_sync 1368 r
2011_09_30/2011_09_30_drive_0028_sync 1415 r
2011_09_26/2011_09_26_drive_0051_sync 313 l
2011_09_26/2011_09_26_drive_0104_sync 230 l
2011_09_26/2011_09_26_drive_0032_sync 39 r
2011_09_30/2011_09_30_drive_0028_sync 2334 r
2011_09_30/2011_09_30_drive_0033_sync 249 l
2011_09_30/2011_09_30_drive_0028_sync 4905 l
2011_09_29/2011_09_29_drive_0004_sync 234 r
2011_10_03/2011_10_03_drive_0034_sync 4631 r
2011_10_03/2011_10_03_drive_0034_sync 2747 l
2011_10_03/2011_10_03_drive_0034_sync 2326 l
2011_09_30/2011_09_30_drive_0033_sync 521 l
2011_09_26/2011_09_26_drive_0022_sync 370 r
2011_10_03/2011_10_03_drive_0034_sync 2465 r
2011_09_30/2011_09_30_drive_0028_sync 3546 l
2011_09_26/2011_09_26_drive_0005_sync 72 r
2011_09_26/2011_09_26_drive_0095_sync 181 r
2011_09_30/2011_09_30_drive_0028_sync 103 l
2011_09_30/2011_09_30_drive_0034_sync 84 l
2011_09_30/2011_09_30_drive_0028_sync 759 l
2011_10_03/2011_10_03_drive_0034_sync 1358 r
2011_09_30/2011_09_30_drive_0028_sync 1194 r
2011_09_30/2011_09_30_drive_0028_sync 4617 l
2011_09_30/2011_09_30_drive_0028_sync 451 r
2011_09_30/2011_09_30_drive_0028_sync 4027 r
2011_09_26/2011_09_26_drive_0061_sync 69 l
2011_09_30/2011_09_30_drive_0028_sync 525 r
2011_09_26/2011_09_26_drive_0028_sync 12 r
2011_09_26/2011_09_26_drive_0087_sync 425 r
2011_09_26/2011_09_26_drive_0019_sync 170 r
2011_09_30/2011_09_30_drive_0033_sync 59 l
2011_09_30/2011_09_30_drive_0028_sync 2450 l
2011_10_03/2011_10_03_drive_0034_sync 1932 l
2011_09_29/2011_09_29_drive_0004_sync 243 r
2011_10_03/2011_10_03_drive_0042_sync 727 r
2011_09_30/2011_09_30_drive_0028_sync 3028 r
2011_09_30/2011_09_30_drive_0020_sync 1003 l
2011_09_26/2011_09_26_drive_0070_sync 335 l
2011_10_03/2011_10_03_drive_0034_sync 3466 r
2011_09_30/2011_09_30_drive_0033_sync 519 l
2011_09_26/2011_09_26_drive_0104_sync 107 r
2011_09_26/2011_09_26_drive_0051_sync 108 r
2011_09_26/2011_09_26_drive_0061_sync 338 l
2011_09_29/2011_09_29_drive_0004_sync 210 r
2011_09_26/2011_09_26_drive_0022_sync 496 r
2011_10_03/2011_10_03_drive_0034_sync 2814 r
2011_09_26/2011_09_26_drive_0019_sync 144 r
2011_09_30/2011_09_30_drive_0033_sync 1065 r
2011_09_30/2011_09_30_drive_0034_sync 843 r
2011_09_26/2011_09_26_drive_0019_sync 184 r
2011_09_26/2011_09_26_drive_0061_sync 169 r
2011_09_26/2011_09_26_drive_0051_sync 314 l
2011_09_30/2011_09_30_drive_0028_sync 704 l
2011_09_30/2011_09_30_drive_0034_sync 352 r
2011_09_30/2011_09_30_drive_0034_sync 249 r
2011_09_26/2011_09_26_drive_0051_sync 323 l
2011_09_26/2011_09_26_drive_0095_sync 211 l
2011_09_30/2011_09_30_drive_0034_sync 245 r
2011_09_30/2011_09_30_drive_0034_sync 978 l
2011_09_30/2011_09_30_drive_0028_sync 4254 l
2011_09_26/2011_09_26_drive_0032_sync 112 r
2011_09_30/2011_09_30_drive_0020_sync 582 r
2011_09_26/2011_09_26_drive_0087_sync 655 l
2011_10_03/2011_10_03_drive_0034_sync 2297 r
2011_09_30/2011_09_30_drive_0028_sync 1538 r
2011_09_26/2011_09_26_drive_0005_sync 47 l
2011_09_30/2011_09_30_drive_0034_sync 29 r
2011_09_29/2011_09_29_drive_0004_sync 196 r
2011_09_30/2011_09_30_drive_0028_sync 579 r
2011_09_30/2011_09_30_drive_0028_sync 584 r
2011_09_26/2011_09_26_drive_0039_sync 219 r
2011_10_03/2011_10_03_drive_0034_sync 3920 r
2011_09_26/2011_09_26_drive_0019_sync 37 l
2011_09_26/2011_09_26_drive_0032_sync 26 r
2011_09_30/2011_09_30_drive_0028_sync 4844 r
2011_10_03/2011_10_03_drive_0042_sync 521 r
2011_09_26/2011_09_26_drive_0035_sync 106 r
2011_09_29/2011_09_29_drive_0004_sync 240 l
2011_09_30/2011_09_30_drive_0028_sync 4017 l
2011_09_26/2011_09_26_drive_0039_sync 169 l
2011_09_30/2011_09_30_drive_0028_sync 4853 r
2011_09_30/2011_09_30_drive_0034_sync 778 r
2011_09_26/2011_09_26_drive_0061_sync 395 r
2011_09_30/2011_09_30_drive_0028_sync 2195 l
2011_09_30/2011_09_30_drive_0033_sync 113 r
2011_09_26/2011_09_26_drive_0039_sync 69 l
2011_10_03/2011_10_03_drive_0034_sync 3858 l
2011_09_30/2011_09_30_drive_0033_sync 1406 r
2011_10_03/2011_10_03_drive_0034_sync 697 l
2011_09_30/2011_09_30_drive_0028_sync 325 r
2011_09_29/2011_09_29_drive_0004_sync 320 r
2011_10_03/2011_10_03_drive_0034_sync 423 l
2011_09_30/2011_09_30_drive_0028_sync 1381 r
2011_09_30/2011_09_30_drive_0034_sync 1020 r
2011_09_30/2011_09_30_drive_0033_sync 1274 r
2011_10_03/2011_10_03_drive_0034_sync 747 r
2011_09_26/2011_09_26_drive_0028_sync 238 r
2011_09_30/2011_09_30_drive_0028_sync 327 r
2011_09_30/2011_09_30_drive_0020_sync 228 l
2011_09_30/2011_09_30_drive_0028_sync 2973 l
2011_09_30/2011_09_30_drive_0028_sync 3686 r
2011_09_26/2011_09_26_drive_0079_sync 9 l
2011_09_26/2011_09_26_drive_0022_sync 254 r
2011_09_26/2011_09_26_drive_0087_sync 630 l
2011_09_30/2011_09_30_drive_0028_sync 4584 l
2011_10_03/2011_10_03_drive_0034_sync 3926 l
2011_09_30/2011_09_30_drive_0033_sync 1313 l
2011_09_26/2011_09_26_drive_0028_sync 270 l
2011_10_03/2011_10_03_drive_0042_sync 422 l
2011_10_03/2011_10_03_drive_0034_sync 312 r
2011_09_26/2011_09_26_drive_0091_sync 125 r
2011_09_26/2011_09_26_drive_0039_sync 160 r
2011_09_26/2011_09_26_drive_0095_sync 24 l
2011_10_03/2011_10_03_drive_0034_sync 2152 r
2011_10_03/2011_10_03_drive_0034_sync 1162 r
2011_10_03/2011_10_03_drive_0034_sync 177 l
2011_09_30/2011_09_30_drive_0020_sync 735 l
2011_10_03/2011_10_03_drive_0034_sync 3782 r
2011_09_30/2011_09_30_drive_0028_sync 2717 l
2011_10_03/2011_10_03_drive_0034_sync 4346 r
2011_09_30/2011_09_30_drive_0033_sync 896 r
2011_09_26/2011_09_26_drive_0087_sync 653 l
2011_09_26/2011_09_26_drive_0022_sync 590 r
2011_09_30/2011_09_30_drive_0033_sync 1479 l
2011_09_30/2011_09_30_drive_0020_sync 520 r
2011_09_30/2011_09_30_drive_0020_sync 425 r
2011_09_26/2011_09_26_drive_0039_sync 36 l
2011_09_26/2011_09_26_drive_0091_sync 162 l
2011_10_03/2011_10_03_drive_0034_sync 1057 l
2011_09_30/2011_09_30_drive_0020_sync 895 l
2011_09_30/2011_09_30_drive_0020_sync 577 r
2011_10_03/2011_10_03_drive_0034_sync 964 r
2011_09_30/2011_09_30_drive_0033_sync 290 r
2011_09_26/2011_09_26_drive_0028_sync 166 l
2011_09_26/2011_09_26_drive_0087_sync 646 l
2011_09_30/2011_09_30_drive_0020_sync 306 l
2011_09_30/2011_09_30_drive_0028_sync 3187 l
2011_09_26/2011_09_26_drive_0018_sync 216 r
2011_09_26/2011_09_26_drive_0039_sync 232 l
2011_09_26/2011_09_26_drive_0022_sync 468 r
2011_09_26/2011_09_26_drive_0028_sync 221 l
2011_09_30/2011_09_30_drive_0028_sync 2512 l
2011_09_26/2011_09_26_drive_0028_sync 48 l
2011_09_30/2011_09_30_drive_0028_sync 171 l
2011_10_03/2011_10_03_drive_0034_sync 3637 l
2011_09_30/2011_09_30_drive_0034_sync 103 r
2011_09_30/2011_09_30_drive_0028_sync 189 l
2011_10_03/2011_10_03_drive_0042_sync 544 l
2011_09_26/2011_09_26_drive_0061_sync 462 r
2011_10_03/2011_10_03_drive_0034_sync 2278 l
2011_09_30/2011_09_30_drive_0033_sync 1328 r
2011_09_26/2011_09_26_drive_0087_sync 12 l
2011_09_30/2011_09_30_drive_0020_sync 606 l
2011_10_03/2011_10_03_drive_0034_sync 250 r
2011_09_30/2011_09_30_drive_0028_sync 3217 r
2011_10_03/2011_10_03_drive_0034_sync 1593 r
2011_10_03/2011_10_03_drive_0034_sync 3526 l
2011_09_30/2011_09_30_drive_0020_sync 422 r
2011_09_26/2011_09_26_drive_0014_sync 37 r
2011_09_30/2011_09_30_drive_0028_sync 3850 r
2011_09_30/2011_09_30_drive_0028_sync 4141 l
2011_09_30/2011_09_30_drive_0028_sync 2137 r
2011_10_03/2011_10_03_drive_0034_sync 430 l
2011_10_03/2011_10_03_drive_0034_sync 3794 r
2011_09_30/2011_09_30_drive_0034_sync 1110 r
2011_09_30/2011_09_30_drive_0028_sync 1480 l
2011_09_26/2011_09_26_drive_0014_sync 283 l
2011_09_30/2011_09_30_drive_0028_sync 3186 l
2011_09_26/2011_09_26_drive_0039_sync 108 r
2011_10_03/2011_10_03_drive_0034_sync 370 l
2011_10_03/2011_10_03_drive_0042_sync 595 r
2011_09_26/2011_09_26_drive_0001_sync 35 r
2011_09_29/2011_09_29_drive_0004_sync 78 r
2011_09_30/2011_09_30_drive_0033_sync 877 r
2011_10_03/2011_10_03_drive_0034_sync 913 l
2011_09_30/2011_09_30_drive_0028_sync 1915 l
2011_09_26/2011_09_26_drive_0051_sync 158 l
2011_09_30/2011_09_30_drive_0028_sync 1774 l
2011_09_26/2011_09_26_drive_0095_sync 33 r
2011_09_30/2011_09_30_drive_0020_sync 159 l
2011_10_03/2011_10_03_drive_0034_sync 3510 l
2011_09_30/2011_09_30_drive_0028_sync 2699 r
2011_09_30/2011_09_30_drive_0034_sync 593 r
2011_10_03/2011_10_03_drive_0034_sync 1399 r
2011_09_26/2011_09_26_drive_0028_sync 413 r
2011_10_03/2011_10_03_drive_0042_sync 236 l
2011_09_26/2011_09_26_drive_0014_sync 152 l
2011_09_30/2011_09_30_drive_0028_sync 3950 r
2011_09_30/2011_09_30_drive_0033_sync 782 l
2011_09_26/2011_09_26_drive_0015_sync 174 l
2011_09_30/2011_09_30_drive_0033_sync 1365 r
2011_10_03/2011_10_03_drive_0034_sync 3129 r
2011_09_26/2011_09_26_drive_0104_sync 168 r
2011_10_03/2011_10_03_drive_0034_sync 3980 r
2011_09_30/2011_09_30_drive_0028_sync 4496 r
2011_10_03/2011_10_03_drive_0042_sync 415 l
2011_10_03/2011_10_03_drive_0034_sync 4124 r
2011_10_03/2011_10_03_drive_0034_sync 1149 r
2011_09_30/2011_09_30_drive_0020_sync 525 l
2011_10_03/2011_10_03_drive_0042_sync 796 r
2011_09_26/2011_09_26_drive_0095_sync 168 r
2011_09_26/2011_09_26_drive_0032_sync 131 l
2011_10_03/2011_10_03_drive_0042_sync 720 l
2011_09_26/2011_09_26_drive_0061_sync 692 r
2011_09_30/2011_09_30_drive_0033_sync 598 r
2011_09_30/2011_09_30_drive_0033_sync 106 r
2011_09_30/2011_09_30_drive_0020_sync 966 r
2011_10_03/2011_10_03_drive_0034_sync 2224 l
2011_09_30/2011_09_30_drive_0028_sync 5123 r
2011_09_30/2011_09_30_drive_0020_sync 541 r
2011_09_26/2011_09_26_drive_0113_sync 46 r
2011_09_30/2011_09_30_drive_0028_sync 4941 l
2011_09_30/2011_09_30_drive_0034_sync 589 l
2011_09_26/2011_09_26_drive_0039_sync 140 l
2011_10_03/2011_10_03_drive_0034_sync 1968 l
2011_09_26/2011_09_26_drive_0070_sync 339 r
2011_09_26/2011_09_26_drive_0091_sync 183 l
2011_10_03/2011_10_03_drive_0042_sync 1018 r
2011_09_30/2011_09_30_drive_0028_sync 5032 l
2011_09_26/2011_09_26_drive_0028_sync 385 r
2011_09_30/2011_09_30_drive_0028_sync 1395 r
2011_09_30/2011_09_30_drive_0028_sync 74 l
2011_09_30/2011_09_30_drive_0028_sync 2523 l
2011_09_30/2011_09_30_drive_0033_sync 211 l
2011_10_03/2011_10_03_drive_0034_sync 3894 r
2011_09_26/2011_09_26_drive_0032_sync 205 r
2011_09_30/2011_09_30_drive_0028_sync 3936 l
2011_09_30/2011_09_30_drive_0034_sync 679 r
2011_10_03/2011_10_03_drive_0042_sync 846 r
2011_09_26/2011_09_26_drive_0032_sync 313 r
2011_09_30/2011_09_30_drive_0033_sync 387 r
2011_09_30/2011_09_30_drive_0028_sync 1035 l
2011_09_26/2011_09_26_drive_0104_sync 167 r
2011_09_26/2011_09_26_drive_0070_sync 74 l
2011_09_30/2011_09_30_drive_0028_sync 4257 r
2011_09_30/2011_09_30_drive_0028_sync 2527 l
2011_09_26/2011_09_26_drive_0028_sync 155 l
2011_09_30/2011_09_30_drive_0028_sync 1363 l
2011_09_26/2011_09_26_drive_0022_sync 287 r
2011_09_26/2011_09_26_drive_0032_sync 186 l
2011_09_26/2011_09_26_drive_0087_sync 532 l
2011_10_03/2011_10_03_drive_0034_sync 4397 r
2011_10_03/2011_10_03_drive_0034_sync 2088 r
2011_10_03/2011_10_03_drive_0034_sync 325 r
2011_09_30/2011_09_30_drive_0028_sync 770 l
2011_09_30/2011_09_30_drive_0034_sync 961 r
2011_09_30/2011_09_30_drive_0020_sync 292 l
2011_09_30/2011_09_30_drive_0034_sync 131 l
2011_09_30/2011_09_30_drive_0020_sync 943 r
2011_10_03/2011_10_03_drive_0042_sync 503 r
2011_09_26/2011_09_26_drive_0022_sync 403 r
2011_09_26/2011_09_26_drive_0051_sync 43 l
2011_09_26/2011_09_26_drive_0019_sync 3 r
2011_09_26/2011_09_26_drive_0022_sync 100 l
2011_10_03/2011_10_03_drive_0034_sync 2401 r
2011_09_26/2011_09_26_drive_0051_sync 381 r
2011_09_26/2011_09_26_drive_0005_sync 133 r
2011_09_30/2011_09_30_drive_0034_sync 6 r
2011_09_30/2011_09_30_drive_0028_sync 410 r
2011_09_30/2011_09_30_drive_0028_sync 2672 r
2011_10_03/2011_10_03_drive_0034_sync 3389 l
2011_09_26/2011_09_26_drive_0001_sync 102 l
2011_09_30/2011_09_30_drive_0020_sync 1007 r
2011_09_30/2011_09_30_drive_0033_sync 1344 r
2011_09_26/2011_09_26_drive_0014_sync 97 l
2011_10_03/2011_10_03_drive_0042_sync 1154 r
2011_09_26/2011_09_26_drive_0019_sync 127 l
2011_09_30/2011_09_30_drive_0033_sync 1322 r
2011_09_30/2011_09_30_drive_0033_sync 1434 r
2011_09_30/2011_09_30_drive_0028_sync 4327 l
2011_09_30/2011_09_30_drive_0020_sync 457 r
2011_09_26/2011_09_26_drive_0061_sync 580 r
2011_09_30/2011_09_30_drive_0033_sync 814 l
2011_09_30/2011_09_30_drive_0028_sync 1320 l
2011_09_30/2011_09_30_drive_0034_sync 410 r
2011_10_03/2011_10_03_drive_0042_sync 621 l
2011_09_30/2011_09_30_drive_0034_sync 365 r
2011_10_03/2011_10_03_drive_0042_sync 4 l
2011_09_30/2011_09_30_drive_0028_sync 1893 l
2011_09_26/2011_09_26_drive_0087_sync 617 l
2011_09_30/2011_09_30_drive_0028_sync 261 r
2011_10_03/2011_10_03_drive_0042_sync 512 r
2011_09_26/2011_09_26_drive_0032_sync 354 r
2011_09_26/2011_09_26_drive_0061_sync 565 l
2011_09_26/2011_09_26_drive_0028_sync 301 l
2011_10_03/2011_10_03_drive_0042_sync 1139 l
2011_09_26/2011_09_26_drive_0061_sync 622 l
2011_09_26/2011_09_26_drive_0091_sync 19 r
2011_09_26/2011_09_26_drive_0061_sync 428 l
2011_10_03/2011_10_03_drive_0034_sync 2516 r
2011_09_26/2011_09_26_drive_0035_sync 76 l
2011_09_30/2011_09_30_drive_0028_sync 170 r
2011_10_03/2011_10_03_drive_0042_sync 36 l
2011_09_26/2011_09_26_drive_0104_sync 303 l
2011_10_03/2011_10_03_drive_0034_sync 1191 r
2011_10_03/2011_10_03_drive_0034_sync 4036 l
2011_10_03/2011_10_03_drive_0034_sync 85 r
2011_09_30/2011_09_30_drive_0028_sync 4891 l
2011_09_26/2011_09_26_drive_0095_sync 77 r
2011_09_26/2011_09_26_drive_0051_sync 57 r
2011_09_30/2011_09_30_drive_0028_sync 2522 r
2011_09_26/2011_09_26_drive_0028_sync 8 r
2011_09_30/2011_09_30_drive_0033_sync 741 l
2011_10_03/2011_10_03_drive_0034_sync 748 l
2011_10_03/2011_10_03_drive_0034_sync 4232 l
2011_09_26/2011_09_26_drive_0061_sync 562 l
2011_09_30/2011_09_30_drive_0028_sync 4417 l
2011_09_26/2011_09_26_drive_0070_sync 52 r
2011_09_30/2011_09_30_drive_0020_sync 357 l
2011_10_03/2011_10_03_drive_0034_sync 1583 l
2011_09_30/2011_09_30_drive_0028_sync 1081 r
2011_09_26/2011_09_26_drive_0032_sync 222 l
2011_09_30/2011_09_30_drive_0033_sync 846 l
2011_09_30/2011_09_30_drive_0033_sync 1115 r
2011_10_03/2011_10_03_drive_0034_sync 831 r
2011_09_26/2011_09_26_drive_0035_sync 43 r
2011_09_30/2011_09_30_drive_0028_sync 1639 l
2011_10_03/2011_10_03_drive_0042_sync 1067 r
2011_09_30/2011_09_30_drive_0028_sync 4830 r
2011_09_30/2011_09_30_drive_0028_sync 1163 l
2011_10_03/2011_10_03_drive_0042_sync 74 r
2011_09_30/2011_09_30_drive_0028_sync 3430 r
2011_09_30/2011_09_30_drive_0028_sync 4866 l
2011_09_30/2011_09_30_drive_0033_sync 1119 l
2011_09_26/2011_09_26_drive_0061_sync 241 r
2011_09_26/2011_09_26_drive_0022_sync 346 l
2011_09_26/2011_09_26_drive_0039_sync 108 l
2011_09_30/2011_09_30_drive_0028_sync 3070 l
2011_10_03/2011_10_03_drive_0034_sync 658 l
2011_09_26/2011_09_26_drive_0104_sync 239 l
2011_09_26/2011_09_26_drive_0014_sync 258 l
2011_09_30/2011_09_30_drive_0028_sync 126 r
2011_09_30/2011_09_30_drive_0033_sync 1444 l
2011_10_03/2011_10_03_drive_0034_sync 779 l
2011_09_26/2011_09_26_drive_0061_sync 530 l
2011_10_03/2011_10_03_drive_0034_sync 17 r
2011_09_26/2011_09_26_drive_0087_sync 255 l
2011_09_30/2011_09_30_drive_0020_sync 884 r
2011_09_26/2011_09_26_drive_0079_sync 55 l
2011_09_30/2011_09_30_drive_0033_sync 306 l
2011_10_03/2011_10_03_drive_0034_sync 2250 r
2011_10_03/2011_10_03_drive_0042_sync 851 l
2011_09_26/2011_09_26_drive_0051_sync 254 r
2011_09_30/2011_09_30_drive_0028_sync 2647 r
2011_09_30/2011_09_30_drive_0028_sync 3790 r
2011_09_30/2011_09_30_drive_0033_sync 993 r
2011_09_30/2011_09_30_drive_0028_sync 1079 l
2011_09_26/2011_09_26_drive_0061_sync 340 r
2011_09_30/2011_09_30_drive_0033_sync 1431 r
2011_09_26/2011_09_26_drive_0051_sync 170 l
2011_09_30/2011_09_30_drive_0034_sync 875 r
2011_09_30/2011_09_30_drive_0028_sync 1850 r
2011_10_03/2011_10_03_drive_0034_sync 1161 r
2011_09_26/2011_09_26_drive_0095_sync 252 l
2011_09_30/2011_09_30_drive_0028_sync 2442 l
2011_09_26/2011_09_26_drive_0022_sync 25 r
2011_09_26/2011_09_26_drive_0022_sync 502 r
2011_09_30/2011_09_30_drive_0020_sync 980 r
2011_10_03/2011_10_03_drive_0042_sync 197 r
2011_09_26/2011_09_26_drive_0028_sync 263 r
2011_09_26/2011_09_26_drive_0070_sync 9 r
2011_09_26/2011_09_26_drive_0061_sync 369 l
2011_09_30/2011_09_30_drive_0033_sync 559 r
2011_09_30/2011_09_30_drive_0028_sync 2157 r
2011_10_03/2011_10_03_drive_0034_sync 2976 l
2011_09_26/2011_09_26_drive_0039_sync 103 l
2011_09_30/2011_09_30_drive_0033_sync 548 r
2011_10_03/2011_10_03_drive_0034_sync 2269 r
2011_10_03/2011_10_03_drive_0042_sync 549 l
2011_10_03/2011_10_03_drive_0042_sync 769 l
2011_09_26/2011_09_26_drive_0087_sync 32 l
2011_09_29/2011_09_29_drive_0004_sync 48 l
2011_10_03/2011_10_03_drive_0042_sync 796 l
2011_09_26/2011_09_26_drive_0087_sync 726 r
2011_10_03/2011_10_03_drive_0034_sync 438 l
2011_09_30/2011_09_30_drive_0033_sync 851 r
2011_09_30/2011_09_30_drive_0028_sync 3003 r
2011_09_26/2011_09_26_drive_0070_sync 288 r
2011_10_03/2011_10_03_drive_0034_sync 1805 r
2011_10_03/2011_10_03_drive_0034_sync 2913 l
2011_10_03/2011_10_03_drive_0034_sync 4161 r
2011_09_26/2011_09_26_drive_0051_sync 122 r
2011_09_30/2011_09_30_drive_0028_sync 4474 l
2011_09_30/2011_09_30_drive_0028_sync 1022 l
2011_09_26/2011_09_26_drive_0015_sync 268 r
2011_09_30/2011_09_30_drive_0028_sync 2269 r
2011_09_30/2011_09_30_drive_0028_sync 4532 r
2011_09_26/2011_09_26_drive_0032_sync 105 l
2011_10_03/2011_10_03_drive_0034_sync 1106 l
2011_09_29/2011_09_29_drive_0004_sync 186 r
2011_09_26/2011_09_26_drive_0022_sync 397 l
2011_09_30/2011_09_30_drive_0020_sync 344 l
2011_10_03/2011_10_03_drive_0042_sync 1029 l
2011_09_30/2011_09_30_drive_0033_sync 368 l
2011_09_30/2011_09_30_drive_0028_sync 3998 r
2011_09_30/2011_09_30_drive_0028_sync 3855 r
2011_09_26/2011_09_26_drive_0070_sync 8 r
2011_09_26/2011_09_26_drive_0095_sync 86 l
2011_10_03/2011_10_03_drive_0034_sync 3522 r
2011_09_26/2011_09_26_drive_0095_sync 249 r
2011_09_26/2011_09_26_drive_0032_sync 36 r
2011_09_30/2011_09_30_drive_0028_sync 2188 r
2011_10_03/2011_10_03_drive_0034_sync 3477 r
2011_09_30/2011_09_30_drive_0033_sync 734 r
2011_09_30/2011_09_30_drive_0033_sync 427 r
2011_10_03/2011_10_03_drive_0042_sync 1124 r
2011_10_03/2011_10_03_drive_0034_sync 1261 r
2011_09_30/2011_09_30_drive_0033_sync 170 r
2011_09_30/2011_09_30_drive_0034_sync 549 r
2011_09_30/2011_09_30_drive_0028_sync 541 l
2011_09_30/2011_09_30_drive_0028_sync 4558 r
2011_09_30/2011_09_30_drive_0033_sync 683 r
2011_10_03/2011_10_03_drive_0042_sync 821 r
2011_09_26/2011_09_26_drive_0022_sync 718 l
2011_09_26/2011_09_26_drive_0061_sync 295 r
2011_09_30/2011_09_30_drive_0028_sync 4963 l
2011_10_03/2011_10_03_drive_0034_sync 176 l
2011_09_30/2011_09_30_drive_0020_sync 96 r
2011_09_26/2011_09_26_drive_0070_sync 13 l
2011_09_26/2011_09_26_drive_0019_sync 216 l
2011_09_30/2011_09_30_drive_0028_sync 2878 r
2011_09_30/2011_09_30_drive_0033_sync 1111 l
2011_09_30/2011_09_30_drive_0020_sync 607 l
2011_09_30/2011_09_30_drive_0028_sync 167 l
2011_09_30/2011_09_30_drive_0020_sync 23 l
2011_09_30/2011_09_30_drive_0033_sync 744 l
2011_10_03/2011_10_03_drive_0034_sync 777 r
2011_10_03/2011_10_03_drive_0034_sync 3471 r
2011_09_30/2011_09_30_drive_0028_sync 3845 l
2011_10_03/2011_10_03_drive_0034_sync 1406 l
2011_09_29/2011_09_29_drive_0004_sync 91 r
2011_09_30/2011_09_30_drive_0033_sync 781 l
2011_10_03/2011_10_03_drive_0034_sync 3896 r
2011_09_26/2011_09_26_drive_0019_sync 369 r
2011_09_26/2011_09_26_drive_0019_sync 210 l
2011_09_30/2011_09_30_drive_0034_sync 281 l
2011_09_30/2011_09_30_drive_0028_sync 4029 l
2011_09_30/2011_09_30_drive_0033_sync 451 r
2011_09_26/2011_09_26_drive_0028_sync 292 r
2011_10_03/2011_10_03_drive_0034_sync 1743 l
2011_09_26/2011_09_26_drive_0011_sync 86 r
2011_09_26/2011_09_26_drive_0022_sync 201 r
2011_09_30/2011_09_30_drive_0033_sync 634 r
2011_09_30/2011_09_30_drive_0034_sync 505 r
2011_09_26/2011_09_26_drive_0028_sync 93 l
2011_09_30/2011_09_30_drive_0028_sync 3926 r
2011_10_03/2011_10_03_drive_0034_sync 3873 r
2011_09_30/2011_09_30_drive_0033_sync 1508 l
2011_09_30/2011_09_30_drive_0028_sync 5049 l
2011_09_26/2011_09_26_drive_0061_sync 681 l
2011_09_26/2011_09_26_drive_0028_sync 339 l
2011_09_26/2011_09_26_drive_0091_sync 220 r
2011_09_26/2011_09_26_drive_0014_sync 189 r
2011_09_30/2011_09_30_drive_0033_sync 511 r
2011_09_30/2011_09_30_drive_0028_sync 3532 l
2011_09_30/2011_09_30_drive_0033_sync 1450 l
2011_09_26/2011_09_26_drive_0061_sync 603 l
2011_09_26/2011_09_26_drive_0022_sync 496 l
2011_09_26/2011_09_26_drive_0022_sync 148 r
2011_09_26/2011_09_26_drive_0032_sync 117 r
2011_09_30/2011_09_30_drive_0028_sync 2317 l
2011_09_30/2011_09_30_drive_0033_sync 263 l
2011_10_03/2011_10_03_drive_0034_sync 511 l
2011_10_03/2011_10_03_drive_0034_sync 784 r
2011_09_30/2011_09_30_drive_0028_sync 3359 r
2011_09_26/2011_09_26_drive_0019_sync 253 r
2011_10_03/2011_10_03_drive_0034_sync 1067 l
2011_09_30/2011_09_30_drive_0028_sync 2011 r
2011_09_26/2011_09_26_drive_0051_sync 142 l
2011_10_03/2011_10_03_drive_0034_sync 1093 l
2011_10_03/2011_10_03_drive_0034_sync 3925 r
2011_09_26/2011_09_26_drive_0057_sync 315 r
2011_09_30/2011_09_30_drive_0028_sync 3715 l
2011_09_30/2011_09_30_drive_0034_sync 764 r
2011_09_26/2011_09_26_drive_0070_sync 338 l
2011_10_03/2011_10_03_drive_0042_sync 571 r
2011_09_26/2011_09_26_drive_0104_sync 13 r
2011_10_03/2011_10_03_drive_0034_sync 1285 l
2011_09_30/2011_09_30_drive_0028_sync 4469 l
2011_09_30/2011_09_30_drive_0028_sync 2464 r
2011_09_30/2011_09_30_drive_0028_sync 1583 r
2011_09_26/2011_09_26_drive_0032_sync 3 l
2011_10_03/2011_10_03_drive_0034_sync 2108 l
2011_09_26/2011_09_26_drive_0061_sync 455 l
2011_09_26/2011_09_26_drive_0095_sync 18 r
2011_10_03/2011_10_03_drive_0034_sync 905 l
2011_09_30/2011_09_30_drive_0028_sync 5039 l
2011_09_30/2011_09_30_drive_0033_sync 513 r
2011_09_26/2011_09_26_drive_0095_sync 47 r
2011_09_30/2011_09_30_drive_0033_sync 753 l
2011_09_26/2011_09_26_drive_0057_sync 326 l
2011_09_30/2011_09_30_drive_0028_sync 4882 l
2011_10_03/2011_10_03_drive_0034_sync 20 l
2011_09_26/2011_09_26_drive_0087_sync 378 l
2011_10_03/2011_10_03_drive_0034_sync 318 r
2011_09_26/2011_09_26_drive_0015_sync 129 l
2011_09_26/2011_09_26_drive_0104_sync 256 l
2011_09_30/2011_09_30_drive_0020_sync 801 l
2011_10_03/2011_10_03_drive_0034_sync 3509 l
2011_10_03/2011_10_03_drive_0034_sync 4239 r
2011_09_30/2011_09_30_drive_0028_sync 1339 r
2011_09_30/2011_09_30_drive_0034_sync 481 l
2011_09_26/2011_09_26_drive_0018_sync 227 l
2011_09_26/2011_09_26_drive_0113_sync 73 l
2011_09_30/2011_09_30_drive_0028_sync 3532 r
2011_10_03/2011_10_03_drive_0042_sync 335 l
2011_09_26/2011_09_26_drive_0091_sync 332 r
2011_09_26/2011_09_26_drive_0051_sync 176 l
2011_09_30/2011_09_30_drive_0034_sync 891 l
2011_09_30/2011_09_30_drive_0020_sync 222 r
2011_09_26/2011_09_26_drive_0104_sync 57 r
2011_10_03/2011_10_03_drive_0034_sync 2176 r
2011_09_30/2011_09_30_drive_0028_sync 3017 r
2011_09_30/2011_09_30_drive_0033_sync 310 r
2011_10_03/2011_10_03_drive_0034_sync 772 r
2011_09_26/2011_09_26_drive_0104_sync 13 l
2011_09_26/2011_09_26_drive_0070_sync 308 r
2011_09_26/2011_09_26_drive_0061_sync 118 r
2011_09_26/2011_09_26_drive_0070_sync 231 r
2011_09_26/2011_09_26_drive_0011_sync 25 r
2011_09_30/2011_09_30_drive_0033_sync 683 l
2011_10_03/2011_10_03_drive_0034_sync 1254 l
2011_10_03/2011_10_03_drive_0034_sync 3088 r
2011_09_30/2011_09_30_drive_0033_sync 397 l
2011_09_30/2011_09_30_drive_0034_sync 475 l
2011_09_26/2011_09_26_drive_0028_sync 306 r
2011_09_26/2011_09_26_drive_0022_sync 536 r
2011_10_03/2011_10_03_drive_0034_sync 2227 l
2011_10_03/2011_10_03_drive_0042_sync 669 l
2011_09_26/2011_09_26_drive_0095_sync 265 l
2011_10_03/2011_10_03_drive_0034_sync 3355 r
2011_10_03/2011_10_03_drive_0042_sync 1157 r
2011_09_30/2011_09_30_drive_0034_sync 171 l
2011_10_03/2011_10_03_drive_0034_sync 168 r
2011_09_26/2011_09_26_drive_0104_sync 171 r
2011_09_30/2011_09_30_drive_0028_sync 1738 l
2011_10_03/2011_10_03_drive_0034_sync 1831 l
2011_09_26/2011_09_26_drive_0022_sync 631 r
2011_09_26/2011_09_26_drive_0018_sync 62 r
2011_10_03/2011_10_03_drive_0034_sync 1269 l
2011_09_30/2011_09_30_drive_0028_sync 3429 r
2011_09_26/2011_09_26_drive_0019_sync 69 r
2011_09_26/2011_09_26_drive_0039_sync 19 l
2011_09_26/2011_09_26_drive_0028_sync 176 l
2011_09_26/2011_09_26_drive_0061_sync 613 r
2011_09_26/2011_09_26_drive_0028_sync 99 l
2011_09_30/2011_09_30_drive_0028_sync 851 l
2011_09_26/2011_09_26_drive_0051_sync 386 r
2011_09_26/2011_09_26_drive_0019_sync 340 r
2011_09_26/2011_09_26_drive_0070_sync 10 r
2011_09_26/2011_09_26_drive_0018_sync 92 r
2011_09_26/2011_09_26_drive_0091_sync 136 l
2011_09_26/2011_09_26_drive_0028_sync 101 l
2011_09_30/2011_09_30_drive_0028_sync 1999 l
2011_09_26/2011_09_26_drive_0022_sync 272 l
2011_09_30/2011_09_30_drive_0028_sync 3155 r
2011_09_30/2011_09_30_drive_0028_sync 61 r
2011_09_30/2011_09_30_drive_0028_sync 1457 l
2011_09_30/2011_09_30_drive_0028_sync 4388 l
2011_09_26/2011_09_26_drive_0022_sync 88 r
2011_10_03/2011_10_03_drive_0042_sync 1071 l
2011_10_03/2011_10_03_drive_0034_sync 1909 r
2011_09_30/2011_09_30_drive_0028_sync 1580 r
2011_09_30/2011_09_30_drive_0034_sync 372 r
2011_09_30/2011_09_30_drive_0028_sync 1155 r
2011_10_03/2011_10_03_drive_0034_sync 3139 r
2011_10_03/2011_10_03_drive_0042_sync 151 r
2011_09_26/2011_09_26_drive_0032_sync 143 l
2011_09_30/2011_09_30_drive_0034_sync 706 r
2011_10_03/2011_10_03_drive_0034_sync 3838 l
2011_09_26/2011_09_26_drive_0070_sync 111 l
2011_09_30/2011_09_30_drive_0020_sync 43 r
2011_09_26/2011_09_26_drive_0001_sync 83 l
2011_09_26/2011_09_26_drive_0022_sync 703 r
2011_09_30/2011_09_30_drive_0020_sync 325 r
2011_10_03/2011_10_03_drive_0042_sync 541 r
2011_10_03/2011_10_03_drive_0042_sync 37 l
2011_09_26/2011_09_26_drive_0039_sync 115 l
2011_09_30/2011_09_30_drive_0028_sync 2132 l
2011_09_30/2011_09_30_drive_0020_sync 540 r
2011_09_29/2011_09_29_drive_0004_sync 301 l
2011_09_26/2011_09_26_drive_0028_sync 36 l
2011_10_03/2011_10_03_drive_0034_sync 4462 l
2011_10_03/2011_10_03_drive_0034_sync 1512 r
2011_09_26/2011_09_26_drive_0051_sync 108 l
2011_09_30/2011_09_30_drive_0028_sync 1277 l
2011_09_26/2011_09_26_drive_0095_sync 82 l
2011_09_30/2011_09_30_drive_0028_sync 4990 l
2011_10_03/2011_10_03_drive_0034_sync 3230 l
2011_10_03/2011_10_03_drive_0034_sync 3310 r
2011_09_30/2011_09_30_drive_0028_sync 1612 r
2011_09_30/2011_09_30_drive_0034_sync 507 l
2011_09_30/2011_09_30_drive_0028_sync 4754 r
2011_09_26/2011_09_26_drive_0091_sync 170 r
2011_09_30/2011_09_30_drive_0033_sync 267 l
2011_09_26/2011_09_26_drive_0019_sync 182 r
2011_09_30/2011_09_30_drive_0028_sync 2249 l
2011_10_03/2011_10_03_drive_0042_sync 1041 r
2011_09_26/2011_09_26_drive_0015_sync 238 l
2011_09_30/2011_09_30_drive_0028_sync 85 l
2011_10_03/2011_10_03_drive_0034_sync 295 l
2011_10_03/2011_10_03_drive_0034_sync 888 r
2011_09_30/2011_09_30_drive_0028_sync 2785 r
2011_10_03/2011_10_03_drive_0042_sync 111 l
2011_10_03/2011_10_03_drive_0034_sync 2681 l
2011_09_26/2011_09_26_drive_0022_sync 319 r
2011_10_03/2011_10_03_drive_0042_sync 305 r
2011_09_30/2011_09_30_drive_0028_sync 4421 r
2011_09_26/2011_09_26_drive_0091_sync 216 l
2011_09_30/2011_09_30_drive_0034_sync 453 r
2011_09_26/2011_09_26_drive_0061_sync 16 l
2011_10_03/2011_10_03_drive_0034_sync 3413 l
2011_09_26/2011_09_26_drive_0070_sync 154 l
2011_09_30/2011_09_30_drive_0028_sync 2119 r
2011_09_26/2011_09_26_drive_0015_sync 40 r
2011_09_26/2011_09_26_drive_0070_sync 384 r
2011_09_26/2011_09_26_drive_0070_sync 138 l
2011_09_26/2011_09_26_drive_0087_sync 265 r
2011_09_26/2011_09_26_drive_0061_sync 527 l
2011_09_26/2011_09_26_drive_0051_sync 86 r
2011_10_03/2011_10_03_drive_0034_sync 2262 r
2011_09_30/2011_09_30_drive_0028_sync 156 l
2011_10_03/2011_10_03_drive_0042_sync 212 l
2011_09_29/2011_09_29_drive_0004_sync 69 r
2011_09_30/2011_09_30_drive_0028_sync 651 l
2011_10_03/2011_10_03_drive_0034_sync 2539 l
2011_09_26/2011_09_26_drive_0032_sync 166 l
2011_10_03/2011_10_03_drive_0034_sync 1970 r
2011_09_26/2011_09_26_drive_0087_sync 463 l
2011_10_03/2011_10_03_drive_0034_sync 282 r
2011_09_26/2011_09_26_drive_0032_sync 55 r
2011_09_30/2011_09_30_drive_0020_sync 463 l
2011_10_03/2011_10_03_drive_0042_sync 305 l
2011_10_03/2011_10_03_drive_0034_sync 3594 l
2011_10_03/2011_10_03_drive_0034_sync 598 r
2011_10_03/2011_10_03_drive_0034_sync 156 l
2011_09_30/2011_09_30_drive_0028_sync 2097 l
2011_09_26/2011_09_26_drive_0070_sync 223 l
2011_09_26/2011_09_26_drive_0095_sync 238 l
2011_10_03/2011_10_03_drive_0034_sync 551 l
2011_09_26/2011_09_26_drive_0061_sync 143 l
2011_09_30/2011_09_30_drive_0020_sync 85 l
2011_09_30/2011_09_30_drive_0020_sync 61 r
2011_09_30/2011_09_30_drive_0028_sync 4393 r
2011_09_30/2011_09_30_drive_0028_sync 845 r
2011_09_30/2011_09_30_drive_0028_sync 1192 l
2011_09_30/2011_09_30_drive_0020_sync 779 r
2011_09_26/2011_09_26_drive_0039_sync 372 l
2011_09_30/2011_09_30_drive_0033_sync 382 r
2011_09_26/2011_09_26_drive_0057_sync 338 r
2011_10_03/2011_10_03_drive_0034_sync 3216 r
2011_09_30/2011_09_30_drive_0033_sync 1403 l
2011_09_26/2011_09_26_drive_0104_sync 24 l
2011_10_03/2011_10_03_drive_0042_sync 330 r
2011_10_03/2011_10_03_drive_0034_sync 720 l
2011_10_03/2011_10_03_drive_0034_sync 3259 r
2011_09_30/2011_09_30_drive_0020_sync 1086 r
2011_09_30/2011_09_30_drive_0028_sync 2272 r
2011_09_26/2011_09_26_drive_0095_sync 217 l
2011_10_03/2011_10_03_drive_0034_sync 1945 r
2011_09_30/2011_09_30_drive_0028_sync 3665 r
2011_09_30/2011_09_30_drive_0034_sync 527 l
2011_09_30/2011_09_30_drive_0028_sync 2222 r
2011_10_03/2011_10_03_drive_0042_sync 457 r
2011_09_26/2011_09_26_drive_0032_sync 248 l
2011_09_26/2011_09_26_drive_0022_sync 769 r
2011_09_30/2011_09_30_drive_0033_sync 1058 l
2011_09_26/2011_09_26_drive_0061_sync 361 r
2011_09_26/2011_09_26_drive_0032_sync 235 l
2011_09_30/2011_09_30_drive_0028_sync 4996 l
2011_10_03/2011_10_03_drive_0034_sync 3435 l
2011_10_03/2011_10_03_drive_0034_sync 99 r
2011_09_30/2011_09_30_drive_0020_sync 286 l
2011_09_26/2011_09_26_drive_0087_sync 201 r
2011_09_26/2011_09_26_drive_0095_sync 111 r
2011_09_30/2011_09_30_drive_0033_sync 98 l
2011_10_03/2011_10_03_drive_0034_sync 1115 l
2011_10_03/2011_10_03_drive_0034_sync 193 r
2011_09_26/2011_09_26_drive_0087_sync 247 l
2011_09_30/2011_09_30_drive_0033_sync 536 l
2011_09_26/2011_09_26_drive_0022_sync 433 r
2011_09_26/2011_09_26_drive_0091_sync 184 l
2011_10_03/2011_10_03_drive_0042_sync 172 r
2011_10_03/2011_10_03_drive_0042_sync 532 l
2011_10_03/2011_10_03_drive_0034_sync 3858 r
2011_09_26/2011_09_26_drive_0028_sync 204 l
2011_09_30/2011_09_30_drive_0020_sync 462 r
2011_09_30/2011_09_30_drive_0033_sync 869 l
2011_09_26/2011_09_26_drive_0005_sync 89 l
2011_09_26/2011_09_26_drive_0005_sync 104 r
2011_09_30/2011_09_30_drive_0028_sync 1314 l
2011_09_26/2011_09_26_drive_0070_sync 333 r
2011_09_26/2011_09_26_drive_0061_sync 62 r
2011_10_03/2011_10_03_drive_0034_sync 3071 r
2011_10_03/2011_10_03_drive_0042_sync 280 r
2011_10_03/2011_10_03_drive_0042_sync 123 l
2011_09_30/2011_09_30_drive_0028_sync 2682 l
2011_09_30/2011_09_30_drive_0028_sync 4119 l
2011_10_03/2011_10_03_drive_0034_sync 3010 l
2011_10_03/2011_10_03_drive_0034_sync 1833 r
2011_09_30/2011_09_30_drive_0028_sync 431 l
2011_09_26/2011_09_26_drive_0087_sync 472 r
2011_09_26/2011_09_26_drive_0095_sync 200 r
2011_10_03/2011_10_03_drive_0042_sync 1136 r
2011_09_26/2011_09_26_drive_0113_sync 29 r
2011_09_30/2011_09_30_drive_0034_sync 874 l
2011_09_26/2011_09_26_drive_0014_sync 134 l
2011_09_30/2011_09_30_drive_0028_sync 1822 l
2011_09_26/2011_09_26_drive_0087_sync 496 r
2011_09_26/2011_09_26_drive_0022_sync 380 r
2011_10_03/2011_10_03_drive_0034_sync 3308 l
2011_09_26/2011_09_26_drive_0001_sync 30 l
2011_09_26/2011_09_26_drive_0061_sync 512 l
2011_09_30/2011_09_30_drive_0028_sync 2099 r
2011_09_26/2011_09_26_drive_0015_sync 140 r
2011_09_26/2011_09_26_drive_0014_sync 37 l
2011_09_30/2011_09_30_drive_0020_sync 219 l
2011_09_26/2011_09_26_drive_0022_sync 747 r
2011_09_26/2011_09_26_drive_0022_sync 268 r
2011_09_26/2011_09_26_drive_0011_sync 68 l
2011_10_03/2011_10_03_drive_0034_sync 225 r
2011_10_03/2011_10_03_drive_0034_sync 2348 l
2011_09_30/2011_09_30_drive_0034_sync 261 l
2011_09_26/2011_09_26_drive_0022_sync 544 r
2011_10_03/2011_10_03_drive_0034_sync 833 l
2011_10_03/2011_10_03_drive_0034_sync 653 r
2011_10_03/2011_10_03_drive_0042_sync 1006 r
2011_09_26/2011_09_26_drive_0028_sync 277 l
2011_09_26/2011_09_26_drive_0019_sync 40 r
2011_10_03/2011_10_03_drive_0034_sync 715 l
2011_09_26/2011_09_26_drive_0022_sync 362 r
2011_10_03/2011_10_03_drive_0034_sync 1168 r
2011_09_30/2011_09_30_drive_0033_sync 287 l
2011_09_30/2011_09_30_drive_0028_sync 4590 l
2011_09_29/2011_09_29_drive_0004_sync 291 l
2011_09_30/2011_09_30_drive_0020_sync 474 l
2011_09_30/2011_09_30_drive_0028_sync 1718 l
2011_10_03/2011_10_03_drive_0034_sync 3008 l
2011_09_30/2011_09_30_drive_0033_sync 76 r
2011_10_03/2011_10_03_drive_0034_sync 454 r
2011_09_26/2011_09_26_drive_0061_sync 4 r
2011_09_26/2011_09_26_drive_0022_sync 190 l
2011_09_30/2011_09_30_drive_0028_sync 3515 l
2011_10_03/2011_10_03_drive_0034_sync 2571 l
2011_09_26/2011_09_26_drive_0095_sync 13 l
2011_09_26/2011_09_26_drive_0022_sync 483 r
2011_09_30/2011_09_30_drive_0028_sync 1091 r
2011_09_30/2011_09_30_drive_0028_sync 368 l
2011_09_26/2011_09_26_drive_0079_sync 11 r
2011_09_30/2011_09_30_drive_0028_sync 1544 l
2011_10_03/2011_10_03_drive_0042_sync 251 r
2011_10_03/2011_10_03_drive_0034_sync 3077 r
2011_09_26/2011_09_26_drive_0087_sync 115 r
2011_10_03/2011_10_03_drive_0034_sync 3388 l
2011_10_03/2011_10_03_drive_0034_sync 3097 r
2011_09_30/2011_09_30_drive_0028_sync 963 r
2011_09_26/2011_09_26_drive_0104_sync 79 l
2011_09_30/2011_09_30_drive_0033_sync 1302 l
2011_09_30/2011_09_30_drive_0033_sync 860 r
2011_09_30/2011_09_30_drive_0028_sync 2338 r
2011_09_30/2011_09_30_drive_0033_sync 835 l
2011_09_30/2011_09_30_drive_0020_sync 783 l
2011_09_30/2011_09_30_drive_0028_sync 3702 r
2011_09_30/2011_09_30_drive_0034_sync 871 r
2011_10_03/2011_10_03_drive_0034_sync 3247 r
2011_09_30/2011_09_30_drive_0033_sync 992 r
2011_10_03/2011_10_03_drive_0042_sync 351 r
2011_09_30/2011_09_30_drive_0028_sync 35 r
2011_10_03/2011_10_03_drive_0034_sync 4362 l
2011_09_26/2011_09_26_drive_0095_sync 259 r
2011_09_26/2011_09_26_drive_0087_sync 637 l
2011_09_26/2011_09_26_drive_0051_sync 56 r
2011_09_30/2011_09_30_drive_0033_sync 404 l
2011_09_26/2011_09_26_drive_0014_sync 48 l
2011_09_30/2011_09_30_drive_0028_sync 3658 r
2011_10_03/2011_10_03_drive_0034_sync 1970 l
2011_09_30/2011_09_30_drive_0028_sync 1434 l
2011_09_26/2011_09_26_drive_0051_sync 302 r
2011_09_30/2011_09_30_drive_0034_sync 1027 r
2011_09_30/2011_09_30_drive_0028_sync 2262 r
2011_09_30/2011_09_30_drive_0020_sync 291 r
2011_09_26/2011_09_26_drive_0019_sync 317 l
2011_09_30/2011_09_30_drive_0033_sync 1014 r
2011_09_26/2011_09_26_drive_0014_sync 236 l
2011_09_30/2011_09_30_drive_0020_sync 624 l
2011_09_26/2011_09_26_drive_0014_sync 128 r
2011_10_03/2011_10_03_drive_0042_sync 490 r
2011_10_03/2011_10_03_drive_0042_sync 1040 r
2011_09_26/2011_09_26_drive_0022_sync 692 r
2011_09_26/2011_09_26_drive_0061_sync 700 l
2011_09_26/2011_09_26_drive_0061_sync 373 r
2011_09_30/2011_09_30_drive_0028_sync 4927 r
2011_10_03/2011_10_03_drive_0034_sync 1769 r
2011_09_26/2011_09_26_drive_0018_sync 91 r
2011_10_03/2011_10_03_drive_0042_sync 842 r
2011_09_30/2011_09_30_drive_0028_sync 4658 l
2011_10_03/2011_10_03_drive_0034_sync 2598 r
2011_10_03/2011_10_03_drive_0034_sync 2027 l
2011_10_03/2011_10_03_drive_0042_sync 858 r
2011_09_26/2011_09_26_drive_0032_sync 332 r
2011_10_03/2011_10_03_drive_0042_sync 969 l
2011_09_30/2011_09_30_drive_0028_sync 4300 r
2011_09_30/2011_09_30_drive_0033_sync 939 l
2011_09_26/2011_09_26_drive_0104_sync 27 l
2011_10_03/2011_10_03_drive_0034_sync 3409 r
2011_09_26/2011_09_26_drive_0061_sync 535 l
2011_10_03/2011_10_03_drive_0034_sync 1308 r
2011_10_03/2011_10_03_drive_0034_sync 1103 r
2011_09_30/2011_09_30_drive_0028_sync 2704 r
2011_10_03/2011_10_03_drive_0034_sync 3416 l
2011_09_26/2011_09_26_drive_0014_sync 69 r
2011_09_30/2011_09_30_drive_0020_sync 674 l
2011_09_26/2011_09_26_drive_0095_sync 209 r
2011_10_03/2011_10_03_drive_0034_sync 2456 l
2011_09_30/2011_09_30_drive_0028_sync 145 l
2011_09_30/2011_09_30_drive_0034_sync 101 l
2011_09_26/2011_09_26_drive_0028_sync 60 r
2011_10_03/2011_10_03_drive_0034_sync 3817 l
2011_10_03/2011_10_03_drive_0034_sync 4223 l
2011_09_30/2011_09_30_drive_0020_sync 518 l
2011_09_30/2011_09_30_drive_0028_sync 277 l
2011_09_26/2011_09_26_drive_0022_sync 591 l
2011_09_30/2011_09_30_drive_0028_sync 2386 l
2011_09_26/2011_09_26_drive_0028_sync 202 r
2011_10_03/2011_10_03_drive_0034_sync 842 r
2011_09_30/2011_09_30_drive_0033_sync 1446 r
2011_10_03/2011_10_03_drive_0042_sync 685 r
2011_10_03/2011_10_03_drive_0034_sync 4132 l
2011_09_30/2011_09_30_drive_0034_sync 346 l
2011_09_26/2011_09_26_drive_0014_sync 40 r
2011_10_03/2011_10_03_drive_0034_sync 821 r
2011_10_03/2011_10_03_drive_0034_sync 3676 l
2011_09_30/2011_09_30_drive_0028_sync 2274 l
2011_09_26/2011_09_26_drive_0039_sync 107 l
2011_09_30/2011_09_30_drive_0034_sync 314 r
2011_10_03/2011_10_03_drive_0034_sync 2674 l
2011_09_26/2011_09_26_drive_0011_sync 74 r
2011_09_30/2011_09_30_drive_0020_sync 58 l
2011_10_03/2011_10_03_drive_0042_sync 705 r
2011_09_26/2011_09_26_drive_0061_sync 33 l
2011_10_03/2011_10_03_drive_0034_sync 3106 r
2011_09_26/2011_09_26_drive_0079_sync 41 l
2011_09_26/2011_09_26_drive_0039_sync 130 r
2011_09_29/2011_09_29_drive_0004_sync 24 l
2011_09_30/2011_09_30_drive_0028_sync 4461 l
2011_09_26/2011_09_26_drive_0070_sync 285 r
2011_10_03/2011_10_03_drive_0042_sync 1141 l
2011_09_30/2011_09_30_drive_0028_sync 3573 l
2011_10_03/2011_10_03_drive_0034_sync 1725 l
2011_10_03/2011_10_03_drive_0042_sync 529 r
2011_09_26/2011_09_26_drive_0022_sync 212 l
2011_10_03/2011_10_03_drive_0034_sync 2689 r
2011_09_30/2011_09_30_drive_0028_sync 4869 r
2011_10_03/2011_10_03_drive_0034_sync 874 r
2011_09_30/2011_09_30_drive_0028_sync 3598 l
2011_10_03/2011_10_03_drive_0042_sync 1046 r
2011_10_03/2011_10_03_drive_0034_sync 4255 r
2011_10_03/2011_10_03_drive_0034_sync 1321 l
2011_09_26/2011_09_26_drive_0022_sync 396 l
2011_09_26/2011_09_26_drive_0022_sync 14 r
2011_09_30/2011_09_30_drive_0028_sync 3183 r
2011_09_26/2011_09_26_drive_0022_sync 534 r
2011_09_26/2011_09_26_drive_0104_sync 6 l
2011_09_26/2011_09_26_drive_0061_sync 683 l
2011_09_30/2011_09_30_drive_0028_sync 4820 r
2011_09_26/2011_09_26_drive_0061_sync 64 r
2011_09_30/2011_09_30_drive_0028_sync 1988 l
2011_09_30/2011_09_30_drive_0028_sync 3232 r
2011_09_30/2011_09_30_drive_0033_sync 56 l
2011_10_03/2011_10_03_drive_0042_sync 760 r
2011_09_26/2011_09_26_drive_0005_sync 119 l
2011_09_30/2011_09_30_drive_0028_sync 4477 l
2011_09_30/2011_09_30_drive_0028_sync 649 r
2011_09_26/2011_09_26_drive_0022_sync 635 r
2011_09_26/2011_09_26_drive_0015_sync 59 l
2011_09_26/2011_09_26_drive_0019_sync 272 r
2011_09_26/2011_09_26_drive_0051_sync 113 r
2011_09_30/2011_09_30_drive_0028_sync 2818 l
2011_09_26/2011_09_26_drive_0087_sync 301 l
2011_09_30/2011_09_30_drive_0028_sync 2103 r
2011_10_03/2011_10_03_drive_0042_sync 868 r
2011_09_26/2011_09_26_drive_0005_sync 132 l
2011_09_26/2011_09_26_drive_0028_sync 384 r
2011_09_30/2011_09_30_drive_0028_sync 2950 r
2011_10_03/2011_10_03_drive_0034_sync 4650 l
2011_09_30/2011_09_30_drive_0028_sync 1972 l
2011_09_26/2011_09_26_drive_0051_sync 102 l
2011_09_30/2011_09_30_drive_0020_sync 491 r
2011_10_03/2011_10_03_drive_0042_sync 589 r
2011_09_26/2011_09_26_drive_0035_sync 1 l
2011_09_26/2011_09_26_drive_0087_sync 719 r
2011_09_26/2011_09_26_drive_0104_sync 214 l
2011_10_03/2011_10_03_drive_0034_sync 1226 l
2011_09_30/2011_09_30_drive_0028_sync 543 r
2011_09_30/2011_09_30_drive_0028_sync 4998 l
2011_10_03/2011_10_03_drive_0042_sync 527 l
2011_09_30/2011_09_30_drive_0028_sync 1849 r
2011_09_30/2011_09_30_drive_0028_sync 4365 r
2011_09_30/2011_09_30_drive_0028_sync 4601 l
2011_09_30/2011_09_30_drive_0033_sync 814 r
2011_09_30/2011_09_30_drive_0028_sync 3080 l
2011_09_30/2011_09_30_drive_0034_sync 322 l
2011_09_26/2011_09_26_drive_0091_sync 6 l
2011_10_03/2011_10_03_drive_0034_sync 2264 r
2011_10_03/2011_10_03_drive_0034_sync 1763 r
2011_09_26/2011_09_26_drive_0061_sync 629 r
2011_09_26/2011_09_26_drive_0095_sync 196 l
2011_10_03/2011_10_03_drive_0034_sync 2306 r
2011_10_03/2011_10_03_drive_0042_sync 1052 r
2011_09_26/2011_09_26_drive_0022_sync 509 l
2011_10_03/2011_10_03_drive_0034_sync 4160 l
2011_10_03/2011_10_03_drive_0034_sync 2467 r
2011_09_30/2011_09_30_drive_0028_sync 2071 l
2011_10_03/2011_10_03_drive_0042_sync 1033 r
2011_09_30/2011_09_30_drive_0028_sync 1421 l
2011_09_30/2011_09_30_drive_0028_sync 1471 l
2011_10_03/2011_10_03_drive_0034_sync 2743 l
2011_09_26/2011_09_26_drive_0022_sync 74 l
2011_09_26/2011_09_26_drive_0061_sync 699 l
2011_09_26/2011_09_26_drive_0061_sync 115 r
2011_09_26/2011_09_26_drive_0019_sync 326 l
2011_10_03/2011_10_03_drive_0034_sync 3821 l
2011_10_03/2011_10_03_drive_0034_sync 1508 r
2011_09_30/2011_09_30_drive_0028_sync 165 l
2011_09_30/2011_09_30_drive_0028_sync 764 l
2011_10_03/2011_10_03_drive_0034_sync 2438 l
2011_09_30/2011_09_30_drive_0028_sync 2020 l
2011_09_30/2011_09_30_drive_0033_sync 617 r
2011_10_03/2011_10_03_drive_0034_sync 1614 r
2011_09_26/2011_09_26_drive_0070_sync 358 l
2011_09_30/2011_09_30_drive_0028_sync 1834 l
2011_10_03/2011_10_03_drive_0034_sync 3866 l
2011_09_29/2011_09_29_drive_0004_sync 169 l
2011_09_30/2011_09_30_drive_0028_sync 604 l
2011_09_30/2011_09_30_drive_0028_sync 3253 r
2011_10_03/2011_10_03_drive_0034_sync 4199 l
2011_09_26/2011_09_26_drive_0061_sync 560 r
2011_09_30/2011_09_30_drive_0020_sync 848 l
2011_10_03/2011_10_03_drive_0042_sync 585 r
2011_09_30/2011_09_30_drive_0033_sync 180 r
2011_09_30/2011_09_30_drive_0028_sync 3742 r
2011_10_03/2011_10_03_drive_0034_sync 1366 r
2011_10_03/2011_10_03_drive_0034_sync 568 l
2011_09_26/2011_09_26_drive_0061_sync 228 r
2011_10_03/2011_10_03_drive_0034_sync 161 l
2011_10_03/2011_10_03_drive_0042_sync 937 l
2011_09_26/2011_09_26_drive_0032_sync 177 r
2011_09_30/2011_09_30_drive_0033_sync 173 r
2011_09_26/2011_09_26_drive_0051_sync 384 l
2011_09_26/2011_09_26_drive_0087_sync 635 r
2011_09_26/2011_09_26_drive_0019_sync 320 l
2011_10_03/2011_10_03_drive_0034_sync 2895 r
2011_10_03/2011_10_03_drive_0034_sync 878 r
2011_09_26/2011_09_26_drive_0018_sync 243 r
2011_10_03/2011_10_03_drive_0042_sync 892 r
2011_10_03/2011_10_03_drive_0034_sync 2260 r
2011_09_26/2011_09_26_drive_0028_sync 78 r
2011_09_26/2011_09_26_drive_0070_sync 115 l
2011_09_26/2011_09_26_drive_0028_sync 346 l
2011_09_26/2011_09_26_drive_0087_sync 66 l
2011_10_03/2011_10_03_drive_0034_sync 1140 l
2011_09_30/2011_09_30_drive_0028_sync 503 r
2011_09_26/2011_09_26_drive_0091_sync 287 l
2011_09_26/2011_09_26_drive_0095_sync 53 r
2011_09_30/2011_09_30_drive_0034_sync 1051 l
2011_09_26/2011_09_26_drive_0087_sync 505 l
2011_09_29/2011_09_29_drive_0026_sync 10 r
2011_10_03/2011_10_03_drive_0034_sync 415 l
2011_10_03/2011_10_03_drive_0042_sync 464 l
2011_10_03/2011_10_03_drive_0034_sync 4417 r
2011_09_30/2011_09_30_drive_0028_sync 934 r
2011_09_26/2011_09_26_drive_0019_sync 308 r
2011_09_26/2011_09_26_drive_0051_sync 388 r
2011_10_03/2011_10_03_drive_0034_sync 4463 l
2011_09_26/2011_09_26_drive_0061_sync 363 r
2011_09_26/2011_09_26_drive_0005_sync 84 l
2011_10_03/2011_10_03_drive_0034_sync 2846 r
2011_09_30/2011_09_30_drive_0033_sync 887 l
2011_09_30/2011_09_30_drive_0028_sync 4506 l
2011_09_26/2011_09_26_drive_0087_sync 86 l
2011_09_26/2011_09_26_drive_0039_sync 55 l
2011_09_30/2011_09_30_drive_0033_sync 502 r
2011_09_30/2011_09_30_drive_0028_sync 4796 r
2011_09_30/2011_09_30_drive_0033_sync 909 r
2011_10_03/2011_10_03_drive_0034_sync 2945 r
2011_09_30/2011_09_30_drive_0028_sync 805 l
2011_09_26/2011_09_26_drive_0022_sync 515 l
2011_09_26/2011_09_26_drive_0022_sync 508 r
2011_09_30/2011_09_30_drive_0033_sync 796 r
2011_10_03/2011_10_03_drive_0034_sync 278 r
2011_09_26/2011_09_26_drive_0022_sync 79 l
2011_09_30/2011_09_30_drive_0033_sync 1400 l
2011_10_03/2011_10_03_drive_0034_sync 3213 l
2011_09_26/2011_09_26_drive_0011_sync 33 r
2011_10_03/2011_10_03_drive_0034_sync 4626 r
2011_09_30/2011_09_30_drive_0028_sync 4589 l
2011_09_30/2011_09_30_drive_0028_sync 2187 l
2011_09_30/2011_09_30_drive_0028_sync 914 r
2011_09_26/2011_09_26_drive_0018_sync 5 r
2011_09_30/2011_09_30_drive_0028_sync 2623 r
2011_09_26/2011_09_26_drive_0011_sync 54 r
2011_09_30/2011_09_30_drive_0034_sync 343 l
2011_09_26/2011_09_26_drive_0095_sync 191 l
2011_09_30/2011_09_30_drive_0028_sync 4094 l
2011_09_26/2011_09_26_drive_0022_sync 704 r
2011_09_30/2011_09_30_drive_0028_sync 2447 r
2011_09_26/2011_09_26_drive_0022_sync 72 r
2011_09_30/2011_09_30_drive_0028_sync 4679 l
2011_09_30/2011_09_30_drive_0033_sync 1125 r
2011_09_30/2011_09_30_drive_0033_sync 645 r
2011_09_26/2011_09_26_drive_0095_sync 51 l
2011_09_30/2011_09_30_drive_0028_sync 730 r
2011_09_26/2011_09_26_drive_0035_sync 97 r
2011_10_03/2011_10_03_drive_0042_sync 348 r
2011_09_26/2011_09_26_drive_0061_sync 18 r
2011_09_26/2011_09_26_drive_0022_sync 553 l
2011_09_26/2011_09_26_drive_0070_sync 386 l
2011_09_26/2011_09_26_drive_0022_sync 65 l
2011_10_03/2011_10_03_drive_0034_sync 2446 r
2011_09_30/2011_09_30_drive_0028_sync 948 l
2011_09_26/2011_09_26_drive_0028_sync 327 r
2011_09_30/2011_09_30_drive_0028_sync 1874 r
2011_09_30/2011_09_30_drive_0020_sync 555 r
2011_09_30/2011_09_30_drive_0033_sync 693 l
2011_09_30/2011_09_30_drive_0028_sync 4066 r
2011_10_03/2011_10_03_drive_0042_sync 552 l
2011_09_30/2011_09_30_drive_0028_sync 1607 l
2011_09_30/2011_09_30_drive_0028_sync 800 r
2011_10_03/2011_10_03_drive_0042_sync 1030 r
2011_09_26/2011_09_26_drive_0014_sync 263 r
2011_10_03/2011_10_03_drive_0034_sync 2320 l
2011_09_26/2011_09_26_drive_0051_sync 388 l
2011_09_30/2011_09_30_drive_0028_sync 3614 r
2011_10_03/2011_10_03_drive_0034_sync 2752 r
2011_09_26/2011_09_26_drive_0022_sync 78 r
2011_09_26/2011_09_26_drive_0104_sync 8 l
2011_09_30/2011_09_30_drive_0028_sync 3909 l
2011_10_03/2011_10_03_drive_0034_sync 1500 r
2011_10_03/2011_10_03_drive_0034_sync 1230 l
2011_09_30/2011_09_30_drive_0028_sync 4668 l
2011_09_26/2011_09_26_drive_0022_sync 607 r
2011_09_30/2011_09_30_drive_0034_sync 245 l
2011_10_03/2011_10_03_drive_0034_sync 2391 l
2011_09_30/2011_09_30_drive_0020_sync 597 l
2011_09_30/2011_09_30_drive_0028_sync 4343 l
2011_09_26/2011_09_26_drive_0039_sync 74 r
2011_10_03/2011_10_03_drive_0034_sync 4455 r
2011_09_26/2011_09_26_drive_0035_sync 90 l
2011_09_30/2011_09_30_drive_0028_sync 71 l
2011_09_30/2011_09_30_drive_0028_sync 839 r
2011_09_30/2011_09_30_drive_0033_sync 756 r
2011_09_26/2011_09_26_drive_0087_sync 667 r
2011_09_30/2011_09_30_drive_0034_sync 249 l
2011_09_30/2011_09_30_drive_0028_sync 1123 l
2011_09_30/2011_09_30_drive_0028_sync 1309 l
2011_09_26/2011_09_26_drive_0032_sync 271 l
2011_09_26/2011_09_26_drive_0014_sync 73 r
2011_09_26/2011_09_26_drive_0022_sync 732 l
2011_09_26/2011_09_26_drive_0061_sync 675 r
2011_09_26/2011_09_26_drive_0051_sync 103 r
2011_10_03/2011_10_03_drive_0042_sync 801 l
2011_09_30/2011_09_30_drive_0033_sync 402 r
2011_10_03/2011_10_03_drive_0034_sync 826 r
2011_10_03/2011_10_03_drive_0034_sync 4659 r
2011_09_30/2011_09_30_drive_0033_sync 1580 r
2011_10_03/2011_10_03_drive_0034_sync 2165 l
2011_09_30/2011_09_30_drive_0033_sync 1392 l
2011_09_26/2011_09_26_drive_0028_sync 212 r
2011_09_30/2011_09_30_drive_0034_sync 903 l
2011_09_26/2011_09_26_drive_0022_sync 92 l
2011_09_26/2011_09_26_drive_0087_sync 674 l
2011_09_30/2011_09_30_drive_0028_sync 220 r
2011_10_03/2011_10_03_drive_0034_sync 4296 r
2011_09_30/2011_09_30_drive_0028_sync 2238 l
2011_10_03/2011_10_03_drive_0042_sync 867 r
2011_10_03/2011_10_03_drive_0034_sync 1793 r
2011_09_30/2011_09_30_drive_0028_sync 4177 l
2011_09_30/2011_09_30_drive_0034_sync 667 r
2011_09_26/2011_09_26_drive_0032_sync 64 r
2011_09_30/2011_09_30_drive_0028_sync 4404 r
2011_10_03/2011_10_03_drive_0034_sync 2205 l
2011_09_30/2011_09_30_drive_0034_sync 185 r
2011_10_03/2011_10_03_drive_0034_sync 1333 l
2011_09_30/2011_09_30_drive_0028_sync 278 r
2011_09_26/2011_09_26_drive_0019_sync 112 r
2011_09_30/2011_09_30_drive_0028_sync 1461 l
2011_09_26/2011_09_26_drive_0019_sync 254 l
2011_09_30/2011_09_30_drive_0034_sync 812 l
2011_09_26/2011_09_26_drive_0032_sync 138 l
2011_10_03/2011_10_03_drive_0034_sync 3767 l
2011_10_03/2011_10_03_drive_0042_sync 933 l
2011_09_26/2011_09_26_drive_0039_sync 334 r
2011_09_30/2011_09_30_drive_0034_sync 470 r
2011_09_30/2011_09_30_drive_0028_sync 1247 l
2011_10_03/2011_10_03_drive_0034_sync 3339 l
2011_09_30/2011_09_30_drive_0033_sync 401 l
2011_09_30/2011_09_30_drive_0028_sync 3920 l
2011_10_03/2011_10_03_drive_0034_sync 3975 r
2011_09_30/2011_09_30_drive_0028_sync 3270 r
2011_09_30/2011_09_30_drive_0020_sync 695 r
2011_09_26/2011_09_26_drive_0104_sync 239 r
2011_09_30/2011_09_30_drive_0028_sync 585 l
2011_09_30/2011_09_30_drive_0020_sync 798 r
2011_09_26/2011_09_26_drive_0091_sync 187 r
2011_09_30/2011_09_30_drive_0028_sync 4823 r
2011_09_26/2011_09_26_drive_0019_sync 274 l
2011_10_03/2011_10_03_drive_0034_sync 4508 l
2011_09_30/2011_09_30_drive_0034_sync 1038 r
2011_10_03/2011_10_03_drive_0034_sync 3132 r
2011_09_30/2011_09_30_drive_0028_sync 852 r
2011_10_03/2011_10_03_drive_0042_sync 88 r
2011_10_03/2011_10_03_drive_0034_sync 167 l
2011_10_03/2011_10_03_drive_0034_sync 2788 r
2011_09_30/2011_09_30_drive_0028_sync 3162 r
2011_09_30/2011_09_30_drive_0028_sync 4946 r
2011_10_03/2011_10_03_drive_0034_sync 2107 l
2011_09_30/2011_09_30_drive_0020_sync 361 l
2011_09_30/2011_09_30_drive_0034_sync 857 l
2011_09_26/2011_09_26_drive_0028_sync 272 r
2011_10_03/2011_10_03_drive_0034_sync 3109 r
2011_10_03/2011_10_03_drive_0042_sync 653 r
2011_09_26/2011_09_26_drive_0087_sync 231 l
2011_09_26/2011_09_26_drive_0005_sync 13 r
2011_09_30/2011_09_30_drive_0028_sync 3033 r
2011_09_30/2011_09_30_drive_0034_sync 1018 l
2011_09_26/2011_09_26_drive_0070_sync 115 r
2011_09_26/2011_09_26_drive_0022_sync 364 l
2011_09_30/2011_09_30_drive_0020_sync 268 l
2011_09_30/2011_09_30_drive_0028_sync 2724 l
2011_09_29/2011_09_29_drive_0004_sync 208 l
2011_09_30/2011_09_30_drive_0028_sync 3318 l
2011_10_03/2011_10_03_drive_0034_sync 276 l
2011_10_03/2011_10_03_drive_0034_sync 4567 r
2011_09_30/2011_09_30_drive_0028_sync 5028 l
2011_09_30/2011_09_30_drive_0033_sync 418 l
2011_10_03/2011_10_03_drive_0034_sync 3792 r
2011_09_26/2011_09_26_drive_0070_sync 89 r
2011_09_26/2011_09_26_drive_0087_sync 138 r
2011_09_30/2011_09_30_drive_0033_sync 1077 r
2011_09_26/2011_09_26_drive_0087_sync 63 r
2011_10_03/2011_10_03_drive_0034_sync 4010 l
2011_09_26/2011_09_26_drive_0022_sync 224 r
2011_10_03/2011_10_03_drive_0034_sync 2663 l
2011_09_30/2011_09_30_drive_0028_sync 1696 r
2011_09_30/2011_09_30_drive_0028_sync 4383 r
2011_09_30/2011_09_30_drive_0028_sync 941 l
2011_09_26/2011_09_26_drive_0087_sync 241 r
2011_09_30/2011_09_30_drive_0028_sync 3644 l
2011_09_26/2011_09_26_drive_0014_sync 93 r
2011_09_30/2011_09_30_drive_0028_sync 3887 r
2011_09_30/2011_09_30_drive_0028_sync 4059 r
2011_09_26/2011_09_26_drive_0022_sync 316 l
2011_09_30/2011_09_30_drive_0028_sync 1714 l
2011_09_30/2011_09_30_drive_0020_sync 901 l
2011_10_03/2011_10_03_drive_0042_sync 520 r
2011_09_26/2011_09_26_drive_0051_sync 36 r
2011_10_03/2011_10_03_drive_0034_sync 1335 l
2011_10_03/2011_10_03_drive_0042_sync 383 l
2011_09_30/2011_09_30_drive_0028_sync 3817 r
2011_09_26/2011_09_26_drive_0015_sync 177 l
2011_10_03/2011_10_03_drive_0034_sync 2542 r
2011_09_30/2011_09_30_drive_0020_sync 1030 r
2011_10_03/2011_10_03_drive_0034_sync 1622 r
2011_09_30/2011_09_30_drive_0034_sync 754 l
2011_09_30/2011_09_30_drive_0034_sync 919 r
2011_09_30/2011_09_30_drive_0033_sync 849 l
2011_09_30/2011_09_30_drive_0028_sync 3995 r
2011_09_30/2011_09_30_drive_0028_sync 2058 r
2011_09_30/2011_09_30_drive_0033_sync 332 r
2011_10_03/2011_10_03_drive_0034_sync 945 l
2011_09_26/2011_09_26_drive_0028_sync 199 l
2011_09_26/2011_09_26_drive_0032_sync 377 l
2011_09_30/2011_09_30_drive_0028_sync 4549 r
2011_09_30/2011_09_30_drive_0028_sync 831 l
2011_09_26/2011_09_26_drive_0070_sync 119 l
2011_09_30/2011_09_30_drive_0034_sync 503 r
2011_10_03/2011_10_03_drive_0034_sync 3330 r
2011_09_29/2011_09_29_drive_0004_sync 67 r
2011_09_26/2011_09_26_drive_0022_sync 307 r
2011_10_03/2011_10_03_drive_0034_sync 3556 l
2011_09_30/2011_09_30_drive_0034_sync 152 r
2011_09_30/2011_09_30_drive_0034_sync 1059 r
2011_09_26/2011_09_26_drive_0095_sync 235 l
2011_10_03/2011_10_03_drive_0034_sync 837 r
2011_09_26/2011_09_26_drive_0070_sync 389 l
2011_09_30/2011_09_30_drive_0028_sync 2616 l
2011_09_30/2011_09_30_drive_0033_sync 1216 l
2011_10_03/2011_10_03_drive_0034_sync 4618 l
2011_09_26/2011_09_26_drive_0035_sync 48 r
2011_09_26/2011_09_26_drive_0087_sync 591 r
2011_09_30/2011_09_30_drive_0028_sync 2937 l
2011_09_30/2011_09_30_drive_0034_sync 147 r
2011_09_26/2011_09_26_drive_0057_sync 311 r
2011_09_30/2011_09_30_drive_0028_sync 482 l
2011_09_30/2011_09_30_drive_0028_sync 182 l
2011_09_26/2011_09_26_drive_0039_sync 177 r
2011_10_03/2011_10_03_drive_0034_sync 2028 r
2011_09_30/2011_09_30_drive_0028_sync 3002 r
2011_09_26/2011_09_26_drive_0019_sync 156 l
2011_09_26/2011_09_26_drive_0104_sync 48 r
2011_09_30/2011_09_30_drive_0034_sync 530 r
2011_09_30/2011_09_30_drive_0020_sync 35 l
2011_09_30/2011_09_30_drive_0028_sync 2677 r
2011_09_26/2011_09_26_drive_0087_sync 332 r
2011_09_30/2011_09_30_drive_0028_sync 883 r
2011_10_03/2011_10_03_drive_0034_sync 1068 r
2011_10_03/2011_10_03_drive_0042_sync 866 l
2011_10_03/2011_10_03_drive_0034_sync 3918 r
2011_09_30/2011_09_30_drive_0028_sync 388 l
2011_09_30/2011_09_30_drive_0028_sync 1232 l
2011_09_26/2011_09_26_drive_0095_sync 183 r
2011_09_26/2011_09_26_drive_0022_sync 116 r
2011_09_26/2011_09_26_drive_0104_sync 209 r
2011_10_03/2011_10_03_drive_0034_sync 3922 r
2011_09_30/2011_09_30_drive_0028_sync 1337 r
2011_09_30/2011_09_30_drive_0020_sync 630 r
2011_09_30/2011_09_30_drive_0033_sync 543 r
2011_09_26/2011_09_26_drive_0087_sync 559 l
2011_09_30/2011_09_30_drive_0033_sync 1136 l
2011_09_30/2011_09_30_drive_0020_sync 80 l
2011_09_26/2011_09_26_drive_0005_sync 41 r
2011_09_30/2011_09_30_drive_0028_sync 3256 r
2011_10_03/2011_10_03_drive_0034_sync 724 r
2011_09_30/2011_09_30_drive_0028_sync 1256 r
2011_09_30/2011_09_30_drive_0028_sync 3160 r
2011_09_30/2011_09_30_drive_0028_sync 1211 l
2011_09_26/2011_09_26_drive_0061_sync 608 r
2011_09_26/2011_09_26_drive_0104_sync 183 r
2011_09_30/2011_09_30_drive_0034_sync 136 r
2011_09_30/2011_09_30_drive_0020_sync 784 r
2011_09_26/2011_09_26_drive_0011_sync 56 r
2011_09_30/2011_09_30_drive_0034_sync 794 r
2011_09_26/2011_09_26_drive_0018_sync 200 r
2011_09_30/2011_09_30_drive_0033_sync 764 l
2011_09_26/2011_09_26_drive_0070_sync 48 l
2011_09_26/2011_09_26_drive_0035_sync 47 l
2011_09_26/2011_09_26_drive_0028_sync 59 l
2011_10_03/2011_10_03_drive_0034_sync 736 r
2011_10_03/2011_10_03_drive_0034_sync 3797 r
2011_10_03/2011_10_03_drive_0034_sync 820 r
2011_09_26/2011_09_26_drive_0022_sync 635 l
2011_10_03/2011_10_03_drive_0034_sync 3635 l
2011_09_30/2011_09_30_drive_0028_sync 5018 l
2011_09_30/2011_09_30_drive_0028_sync 1662 r
2011_09_26/2011_09_26_drive_0019_sync 307 r
2011_09_26/2011_09_26_drive_0087_sync 693 r
2011_09_26/2011_09_26_drive_0039_sync 239 r
2011_09_26/2011_09_26_drive_0051_sync 423 l
2011_09_30/2011_09_30_drive_0034_sync 75 l
2011_10_03/2011_10_03_drive_0034_sync 360 r
2011_09_30/2011_09_30_drive_0033_sync 1299 r
2011_09_26/2011_09_26_drive_0005_sync 52 r
2011_09_30/2011_09_30_drive_0028_sync 5093 r
2011_10_03/2011_10_03_drive_0034_sync 231 l
2011_10_03/2011_10_03_drive_0034_sync 1599 l
2011_09_30/2011_09_30_drive_0028_sync 5148 l
2011_09_26/2011_09_26_drive_0087_sync 498 l
2011_09_30/2011_09_30_drive_0028_sync 1389 r
2011_09_30/2011_09_30_drive_0028_sync 3530 l
2011_10_03/2011_10_03_drive_0034_sync 3348 l
2011_10_03/2011_10_03_drive_0034_sync 4575 l
2011_10_03/2011_10_03_drive_0034_sync 4317 l
2011_09_30/2011_09_30_drive_0033_sync 1325 l
2011_09_26/2011_09_26_drive_0039_sync 231 l
2011_10_03/2011_10_03_drive_0042_sync 1031 l
2011_09_26/2011_09_26_drive_0061_sync 264 r
2011_09_30/2011_09_30_drive_0033_sync 28 r
2011_09_30/2011_09_30_drive_0033_sync 799 r
2011_09_26/2011_09_26_drive_0087_sync 51 l
2011_10_03/2011_10_03_drive_0034_sync 838 r
2011_09_30/2011_09_30_drive_0034_sync 256 l
2011_09_30/2011_09_30_drive_0028_sync 412 r
2011_09_30/2011_09_30_drive_0028_sync 250 l
2011_10_03/2011_10_03_drive_0042_sync 750 r
2011_09_30/2011_09_30_drive_0028_sync 4630 r
2011_09_29/2011_09_29_drive_0004_sync 76 l
2011_09_30/2011_09_30_drive_0028_sync 1364 r
2011_09_30/2011_09_30_drive_0028_sync 2261 r
2011_09_30/2011_09_30_drive_0034_sync 648 l
2011_09_30/2011_09_30_drive_0033_sync 1135 r
2011_09_30/2011_09_30_drive_0020_sync 728 l
2011_10_03/2011_10_03_drive_0034_sync 3935 r
2011_09_26/2011_09_26_drive_0061_sync 254 l
2011_09_30/2011_09_30_drive_0033_sync 610 r
2011_09_30/2011_09_30_drive_0028_sync 3619 l
2011_09_30/2011_09_30_drive_0020_sync 206 r
2011_09_26/2011_09_26_drive_0061_sync 566 r
2011_09_30/2011_09_30_drive_0034_sync 912 l
2011_10_03/2011_10_03_drive_0034_sync 991 l
2011_09_30/2011_09_30_drive_0033_sync 1526 l
2011_09_30/2011_09_30_drive_0020_sync 127 l
2011_09_26/2011_09_26_drive_0015_sync 205 r
2011_10_03/2011_10_03_drive_0034_sync 4429 r
2011_09_30/2011_09_30_drive_0028_sync 4708 r
2011_09_30/2011_09_30_drive_0028_sync 394 r
2011_10_03/2011_10_03_drive_0034_sync 1225 l
2011_10_03/2011_10_03_drive_0042_sync 117 r
2011_09_26/2011_09_26_drive_0039_sync 298 l
2011_09_30/2011_09_30_drive_0034_sync 1104 r
2011_10_03/2011_10_03_drive_0042_sync 246 r
2011_09_26/2011_09_26_drive_0070_sync 414 r
2011_09_26/2011_09_26_drive_0005_sync 127 r
2011_09_26/2011_09_26_drive_0014_sync 295 r
2011_09_26/2011_09_26_drive_0091_sync 281 r
2011_09_26/2011_09_26_drive_0061_sync 586 l
2011_09_30/2011_09_30_drive_0033_sync 327 r
2011_10_03/2011_10_03_drive_0034_sync 57 l
2011_09_30/2011_09_30_drive_0020_sync 834 l
2011_09_30/2011_09_30_drive_0028_sync 4324 l
2011_09_30/2011_09_30_drive_0028_sync 1880 l
2011_09_26/2011_09_26_drive_0015_sync 108 l
2011_09_30/2011_09_30_drive_0033_sync 277 r
2011_09_26/2011_09_26_drive_0087_sync 682 r
2011_09_30/2011_09_30_drive_0028_sync 4120 l
2011_09_26/2011_09_26_drive_0061_sync 173 l
2011_09_30/2011_09_30_drive_0028_sync 3711 r
2011_09_26/2011_09_26_drive_0095_sync 78 r
2011_10_03/2011_10_03_drive_0034_sync 3634 r
2011_10_03/2011_10_03_drive_0034_sync 4177 l
2011_09_30/2011_09_30_drive_0020_sync 795 r
2011_09_30/2011_09_30_drive_0034_sync 264 r
2011_09_30/2011_09_30_drive_0028_sync 2090 r
2011_09_26/2011_09_26_drive_0104_sync 238 r
2011_10_03/2011_10_03_drive_0034_sync 364 r
2011_10_03/2011_10_03_drive_0042_sync 593 r
2011_09_26/2011_09_26_drive_0051_sync 248 r
2011_09_30/2011_09_30_drive_0028_sync 1219 r
2011_09_26/2011_09_26_drive_0087_sync 567 l
2011_09_30/2011_09_30_drive_0020_sync 696 r
2011_09_26/2011_09_26_drive_0070_sync 397 r
2011_09_26/2011_09_26_drive_0087_sync 127 r
2011_09_26/2011_09_26_drive_0019_sync 43 l
2011_09_26/2011_09_26_drive_0087_sync 98 l
2011_09_30/2011_09_30_drive_0033_sync 160 r
2011_10_03/2011_10_03_drive_0034_sync 3011 r
2011_10_03/2011_10_03_drive_0042_sync 960 l
2011_09_30/2011_09_30_drive_0034_sync 690 r
2011_09_30/2011_09_30_drive_0028_sync 4591 r
2011_09_30/2011_09_30_drive_0028_sync 5153 l
2011_10_03/2011_10_03_drive_0042_sync 411 r
2011_09_30/2011_09_30_drive_0034_sync 790 r
2011_09_30/2011_09_30_drive_0020_sync 548 l
2011_09_26/2011_09_26_drive_0022_sync 342 r
2011_10_03/2011_10_03_drive_0034_sync 1545 l
2011_09_30/2011_09_30_drive_0028_sync 20 r
2011_10_03/2011_10_03_drive_0042_sync 984 r
2011_09_26/2011_09_26_drive_0018_sync 80 l
2011_09_30/2011_09_30_drive_0034_sync 827 r
2011_09_26/2011_09_26_drive_0087_sync 399 l
2011_09_30/2011_09_30_drive_0028_sync 1225 r
2011_09_29/2011_09_29_drive_0004_sync 270 r
2011_10_03/2011_10_03_drive_0034_sync 3550 l
2011_10_03/2011_10_03_drive_0034_sync 4061 l
2011_09_26/2011_09_26_drive_0079_sync 37 l
2011_10_03/2011_10_03_drive_0034_sync 3018 r
2011_09_30/2011_09_30_drive_0028_sync 3557 l
2011_09_30/2011_09_30_drive_0028_sync 3121 l
2011_09_30/2011_09_30_drive_0034_sync 318 l
2011_09_26/2011_09_26_drive_0022_sync 373 r
2011_09_30/2011_09_30_drive_0028_sync 196 r
2011_10_03/2011_10_03_drive_0034_sync 3993 r
2011_09_30/2011_09_30_drive_0020_sync 881 l
2011_09_26/2011_09_26_drive_0061_sync 187 l
2011_09_30/2011_09_30_drive_0028_sync 2721 l
2011_10_03/2011_10_03_drive_0034_sync 358 r
2011_09_26/2011_09_26_drive_0039_sync 365 r
2011_09_26/2011_09_26_drive_0005_sync 80 r
2011_10_03/2011_10_03_drive_0034_sync 1095 l
2011_09_30/2011_09_30_drive_0033_sync 1215 l
2011_09_26/2011_09_26_drive_0014_sync 188 r
2011_09_26/2011_09_26_drive_0019_sync 198 r
2011_09_26/2011_09_26_drive_0057_sync 318 l
2011_09_26/2011_09_26_drive_0028_sync 422 r
2011_10_03/2011_10_03_drive_0034_sync 3670 l
2011_10_03/2011_10_03_drive_0034_sync 4074 r
2011_09_30/2011_09_30_drive_0034_sync 383 l
2011_09_30/2011_09_30_drive_0020_sync 1082 r
2011_09_30/2011_09_30_drive_0028_sync 2737 r
2011_09_30/2011_09_30_drive_0020_sync 1083 r
2011_09_30/2011_09_30_drive_0028_sync 5143 l
2011_09_26/2011_09_26_drive_0087_sync 566 l
2011_09_30/2011_09_30_drive_0028_sync 1614 r
2011_10_03/2011_10_03_drive_0042_sync 564 r
2011_09_26/2011_09_26_drive_0028_sync 216 r
2011_09_30/2011_09_30_drive_0034_sync 1024 l
2011_09_30/2011_09_30_drive_0028_sync 165 r
2011_09_30/2011_09_30_drive_0020_sync 76 l
2011_09_30/2011_09_30_drive_0033_sync 165 l
2011_09_30/2011_09_30_drive_0028_sync 2315 r
2011_09_30/2011_09_30_drive_0020_sync 757 r
2011_10_03/2011_10_03_drive_0034_sync 2257 l
2011_10_03/2011_10_03_drive_0034_sync 4036 r
2011_09_30/2011_09_30_drive_0028_sync 2030 r
2011_09_26/2011_09_26_drive_0028_sync 172 r
2011_09_29/2011_09_29_drive_0004_sync 212 r
2011_09_30/2011_09_30_drive_0028_sync 4532 l
2011_09_30/2011_09_30_drive_0028_sync 3540 r
2011_09_26/2011_09_26_drive_0070_sync 53 l
2011_09_30/2011_09_30_drive_0028_sync 5065 r
2011_09_26/2011_09_26_drive_0039_sync 124 r
2011_10_03/2011_10_03_drive_0034_sync 2732 l
2011_09_30/2011_09_30_drive_0028_sync 4714 l
2011_10_03/2011_10_03_drive_0034_sync 2512 r
2011_10_03/2011_10_03_drive_0034_sync 3487 r
2011_10_03/2011_10_03_drive_0034_sync 251 l
2011_09_30/2011_09_30_drive_0033_sync 226 l
2011_09_30/2011_09_30_drive_0034_sync 172 l
2011_09_30/2011_09_30_drive_0020_sync 212 l
2011_09_26/2011_09_26_drive_0022_sync 655 r
2011_09_30/2011_09_30_drive_0028_sync 3687 l
2011_09_30/2011_09_30_drive_0033_sync 336 l
2011_09_26/2011_09_26_drive_0087_sync 164 l
2011_09_26/2011_09_26_drive_0032_sync 161 l
2011_09_26/2011_09_26_drive_0061_sync 486 l
2011_09_30/2011_09_30_drive_0028_sync 957 r
2011_09_26/2011_09_26_drive_0039_sync 324 l
2011_09_26/2011_09_26_drive_0061_sync 493 l
2011_10_03/2011_10_03_drive_0034_sync 1014 l
2011_09_30/2011_09_30_drive_0028_sync 1030 r
2011_10_03/2011_10_03_drive_0042_sync 331 r
2011_09_26/2011_09_26_drive_0070_sync 243 l
2011_10_03/2011_10_03_drive_0042_sync 767 r
2011_09_30/2011_09_30_drive_0028_sync 4453 r
2011_10_03/2011_10_03_drive_0034_sync 501 r
2011_09_26/2011_09_26_drive_0015_sync 248 l
2011_10_03/2011_10_03_drive_0034_sync 700 l
2011_09_26/2011_09_26_drive_0057_sync 323 l
2011_10_03/2011_10_03_drive_0042_sync 261 r
2011_09_26/2011_09_26_drive_0095_sync 243 l
2011_10_03/2011_10_03_drive_0042_sync 1147 r
2011_09_26/2011_09_26_drive_0019_sync 276 l
2011_10_03/2011_10_03_drive_0034_sync 433 l
2011_10_03/2011_10_03_drive_0034_sync 3562 l
2011_09_30/2011_09_30_drive_0034_sync 1003 l
2011_10_03/2011_10_03_drive_0034_sync 1942 l
2011_10_03/2011_10_03_drive_0034_sync 3342 l
2011_09_30/2011_09_30_drive_0028_sync 3627 r
2011_09_26/2011_09_26_drive_0019_sync 356 r
2011_09_26/2011_09_26_drive_0113_sync 15 r
2011_10_03/2011_10_03_drive_0034_sync 3591 r
2011_09_30/2011_09_30_drive_0028_sync 2012 r
2011_09_26/2011_09_26_drive_0022_sync 763 r
2011_10_03/2011_10_03_drive_0034_sync 1278 r
2011_09_26/2011_09_26_drive_0061_sync 533 r
2011_09_30/2011_09_30_drive_0028_sync 4412 r
2011_09_28/2011_09_28_drive_0001_sync 60 r
2011_09_30/2011_09_30_drive_0028_sync 579 l
2011_09_26/2011_09_26_drive_0035_sync 103 r
2011_09_30/2011_09_30_drive_0028_sync 3748 l
2011_10_03/2011_10_03_drive_0034_sync 1522 r
2011_09_26/2011_09_26_drive_0087_sync 696 l
2011_10_03/2011_10_03_drive_0034_sync 2931 r
2011_09_30/2011_09_30_drive_0028_sync 4991 r
2011_09_30/2011_09_30_drive_0033_sync 1254 r
2011_09_30/2011_09_30_drive_0033_sync 671 l
2011_10_03/2011_10_03_drive_0034_sync 3174 l
2011_09_26/2011_09_26_drive_0051_sync 130 r
2011_09_30/2011_09_30_drive_0020_sync 202 r
2011_09_26/2011_09_26_drive_0061_sync 402 l
2011_09_30/2011_09_30_drive_0028_sync 302 r
2011_09_29/2011_09_29_drive_0004_sync 6 r
2011_09_30/2011_09_30_drive_0028_sync 737 l
2011_09_30/2011_09_30_drive_0028_sync 2461 l
2011_09_26/2011_09_26_drive_0028_sync 61 r
2011_10_03/2011_10_03_drive_0034_sync 153 r
2011_09_30/2011_09_30_drive_0028_sync 1649 l
2011_09_30/2011_09_30_drive_0033_sync 1219 l
2011_09_30/2011_09_30_drive_0028_sync 5031 r
2011_09_26/2011_09_26_drive_0087_sync 169 r
2011_09_30/2011_09_30_drive_0020_sync 1047 l
2011_09_26/2011_09_26_drive_0087_sync 455 r
2011_09_30/2011_09_30_drive_0020_sync 1097 r
2011_09_26/2011_09_26_drive_0104_sync 133 l
2011_09_30/2011_09_30_drive_0028_sync 221 l
2011_09_30/2011_09_30_drive_0028_sync 2759 l
2011_09_30/2011_09_30_drive_0020_sync 1038 r
2011_09_30/2011_09_30_drive_0028_sync 2774 l
2011_09_26/2011_09_26_drive_0022_sync 220 r
2011_09_30/2011_09_30_drive_0028_sync 1785 l
2011_10_03/2011_10_03_drive_0034_sync 3988 l
2011_09_30/2011_09_30_drive_0028_sync 1522 l
2011_09_30/2011_09_30_drive_0028_sync 901 r
2011_10_03/2011_10_03_drive_0034_sync 1367 l
2011_09_30/2011_09_30_drive_0028_sync 4310 l
2011_09_30/2011_09_30_drive_0028_sync 4090 l
2011_09_30/2011_09_30_drive_0028_sync 2409 l
2011_10_03/2011_10_03_drive_0034_sync 3793 l
2011_09_30/2011_09_30_drive_0020_sync 1002 r
2011_09_30/2011_09_30_drive_0020_sync 240 r
2011_09_30/2011_09_30_drive_0028_sync 3589 r
2011_09_30/2011_09_30_drive_0034_sync 1071 r
2011_09_30/2011_09_30_drive_0028_sync 1079 r
2011_09_26/2011_09_26_drive_0015_sync 85 l
2011_09_26/2011_09_26_drive_0104_sync 45 l
2011_10_03/2011_10_03_drive_0034_sync 2665 r
2011_09_30/2011_09_30_drive_0028_sync 2242 r
2011_09_30/2011_09_30_drive_0028_sync 1514 r
2011_09_26/2011_09_26_drive_0019_sync 217 l
2011_09_26/2011_09_26_drive_0028_sync 401 l
2011_09_30/2011_09_30_drive_0028_sync 1490 r
2011_10_03/2011_10_03_drive_0034_sync 3304 l
2011_09_26/2011_09_26_drive_0019_sync 196 r
2011_09_30/2011_09_30_drive_0028_sync 2657 l
2011_09_30/2011_09_30_drive_0033_sync 323 l
2011_10_03/2011_10_03_drive_0034_sync 1182 l
2011_10_03/2011_10_03_drive_0042_sync 380 l
2011_09_30/2011_09_30_drive_0020_sync 1042 l
2011_09_30/2011_09_30_drive_0020_sync 182 l
2011_09_30/2011_09_30_drive_0020_sync 1037 l
2011_09_26/2011_09_26_drive_0113_sync 80 r
2011_10_03/2011_10_03_drive_0042_sync 364 r
2011_09_26/2011_09_26_drive_0091_sync 93 r
2011_09_30/2011_09_30_drive_0028_sync 4315 r
2011_09_26/2011_09_26_drive_0019_sync 131 l
2011_10_03/2011_10_03_drive_0034_sync 634 r
2011_09_28/2011_09_28_drive_0001_sync 18 r
2011_09_29/2011_09_29_drive_0004_sync 110 r
2011_09_30/2011_09_30_drive_0028_sync 4843 l
2011_09_26/2011_09_26_drive_0070_sync 171 l
2011_09_30/2011_09_30_drive_0028_sync 3812 r
2011_09_30/2011_09_30_drive_0033_sync 496 r
2011_09_30/2011_09_30_drive_0034_sync 1048 r
2011_09_30/2011_09_30_drive_0028_sync 3299 l
2011_09_30/2011_09_30_drive_0028_sync 550 l
2011_09_26/2011_09_26_drive_0022_sync 740 l
2011_10_03/2011_10_03_drive_0042_sync 662 l
2011_10_03/2011_10_03_drive_0034_sync 3417 l
2011_10_03/2011_10_03_drive_0042_sync 778 r
2011_09_26/2011_09_26_drive_0014_sync 238 l
2011_09_30/2011_09_30_drive_0028_sync 4404 l
2011_09_30/2011_09_30_drive_0028_sync 1334 r
2011_10_03/2011_10_03_drive_0034_sync 642 l
2011_09_30/2011_09_30_drive_0020_sync 839 l
2011_09_30/2011_09_30_drive_0033_sync 1040 l
2011_09_30/2011_09_30_drive_0020_sync 703 r
2011_10_03/2011_10_03_drive_0034_sync 960 l
2011_09_30/2011_09_30_drive_0028_sync 2605 l
2011_09_26/2011_09_26_drive_0087_sync 9 r
2011_09_26/2011_09_26_drive_0014_sync 230 l
2011_10_03/2011_10_03_drive_0034_sync 198 r
2011_09_30/2011_09_30_drive_0028_sync 1920 l
2011_09_30/2011_09_30_drive_0028_sync 1670 r
2011_10_03/2011_10_03_drive_0034_sync 1292 l
2011_09_26/2011_09_26_drive_0035_sync 81 l
2011_09_30/2011_09_30_drive_0033_sync 485 l
2011_10_03/2011_10_03_drive_0034_sync 1256 l
2011_09_26/2011_09_26_drive_0019_sync 324 l
2011_09_30/2011_09_30_drive_0034_sync 686 l
2011_09_30/2011_09_30_drive_0028_sync 4723 l
2011_10_03/2011_10_03_drive_0034_sync 1635 l
2011_10_03/2011_10_03_drive_0034_sync 4472 l
2011_09_26/2011_09_26_drive_0070_sync 311 l
2011_09_30/2011_09_30_drive_0020_sync 1099 l
2011_09_30/2011_09_30_drive_0028_sync 4107 l
2011_10_03/2011_10_03_drive_0034_sync 1956 r
2011_09_30/2011_09_30_drive_0028_sync 770 r
2011_10_03/2011_10_03_drive_0034_sync 2727 r
2011_09_26/2011_09_26_drive_0091_sync 68 l
2011_09_30/2011_09_30_drive_0028_sync 1238 l
2011_09_30/2011_09_30_drive_0028_sync 1534 l
2011_09_30/2011_09_30_drive_0028_sync 1995 l
2011_09_26/2011_09_26_drive_0019_sync 210 r
2011_09_26/2011_09_26_drive_0032_sync 356 l
2011_10_03/2011_10_03_drive_0034_sync 3352 l
2011_09_26/2011_09_26_drive_0022_sync 352 l
2011_09_30/2011_09_30_drive_0020_sync 862 r
2011_10_03/2011_10_03_drive_0034_sync 1836 r
2011_09_30/2011_09_30_drive_0028_sync 3867 r
2011_09_30/2011_09_30_drive_0028_sync 3903 r
2011_09_30/2011_09_30_drive_0028_sync 51 l
2011_09_30/2011_09_30_drive_0020_sync 364 r
2011_09_30/2011_09_30_drive_0028_sync 3399 l
2011_09_30/2011_09_30_drive_0034_sync 48 l
2011_09_26/2011_09_26_drive_0104_sync 120 l
2011_09_26/2011_09_26_drive_0014_sync 250 r
2011_09_26/2011_09_26_drive_0028_sync 86 r
2011_09_30/2011_09_30_drive_0028_sync 3817 l
2011_09_26/2011_09_26_drive_0022_sync 83 r
2011_09_26/2011_09_26_drive_0019_sync 158 l
2011_10_03/2011_10_03_drive_0034_sync 2625 l
2011_09_30/2011_09_30_drive_0028_sync 2833 r
2011_09_30/2011_09_30_drive_0034_sync 1128 r
2011_09_30/2011_09_30_drive_0028_sync 3361 r
2011_09_30/2011_09_30_drive_0034_sync 265 r
2011_09_30/2011_09_30_drive_0028_sync 583 l
2011_09_30/2011_09_30_drive_0028_sync 2144 r
2011_10_03/2011_10_03_drive_0042_sync 141 l
2011_10_03/2011_10_03_drive_0034_sync 4031 l
2011_09_30/2011_09_30_drive_0028_sync 2116 r
2011_09_26/2011_09_26_drive_0087_sync 49 l
2011_09_26/2011_09_26_drive_0018_sync 42 l
2011_10_03/2011_10_03_drive_0034_sync 1709 l
2011_09_30/2011_09_30_drive_0028_sync 3294 l
2011_09_26/2011_09_26_drive_0104_sync 74 l
2011_10_03/2011_10_03_drive_0034_sync 1818 r
2011_09_26/2011_09_26_drive_0015_sync 173 r
2011_09_30/2011_09_30_drive_0028_sync 608 l
2011_09_30/2011_09_30_drive_0028_sync 4045 l
2011_09_30/2011_09_30_drive_0033_sync 988 l
2011_09_26/2011_09_26_drive_0095_sync 176 l
2011_09_26/2011_09_26_drive_0061_sync 358 l
2011_09_26/2011_09_26_drive_0028_sync 188 r
2011_09_30/2011_09_30_drive_0020_sync 830 l
2011_09_26/2011_09_26_drive_0039_sync 364 l
2011_10_03/2011_10_03_drive_0034_sync 821 l
2011_09_26/2011_09_26_drive_0001_sync 60 r
2011_09_26/2011_09_26_drive_0022_sync 61 r
2011_09_30/2011_09_30_drive_0028_sync 343 l
2011_09_30/2011_09_30_drive_0028_sync 2678 l
2011_09_26/2011_09_26_drive_0039_sync 19 r
2011_09_30/2011_09_30_drive_0033_sync 772 l
2011_10_03/2011_10_03_drive_0034_sync 933 l
2011_09_26/2011_09_26_drive_0104_sync 184 l
2011_10_03/2011_10_03_drive_0042_sync 996 r
2011_09_30/2011_09_30_drive_0028_sync 3204 r
2011_09_30/2011_09_30_drive_0034_sync 808 r
2011_09_30/2011_09_30_drive_0028_sync 1952 r
2011_09_30/2011_09_30_drive_0033_sync 1052 l
2011_10_03/2011_10_03_drive_0042_sync 1166 l
2011_09_30/2011_09_30_drive_0020_sync 341 l
2011_09_30/2011_09_30_drive_0028_sync 4397 l
2011_09_30/2011_09_30_drive_0028_sync 5118 l
2011_10_03/2011_10_03_drive_0042_sync 114 l
2011_09_30/2011_09_30_drive_0028_sync 4203 r
2011_09_30/2011_09_30_drive_0034_sync 82 r
2011_09_26/2011_09_26_drive_0032_sync 179 r
2011_09_26/2011_09_26_drive_0028_sync 134 r
2011_09_30/2011_09_30_drive_0028_sync 292 l
2011_09_26/2011_09_26_drive_0061_sync 664 r
2011_09_26/2011_09_26_drive_0091_sync 148 l
2011_09_30/2011_09_30_drive_0034_sync 715 r
2011_09_29/2011_09_29_drive_0004_sync 144 l
2011_09_30/2011_09_30_drive_0028_sync 1521 r
2011_09_30/2011_09_30_drive_0033_sync 23 r
2011_09_30/2011_09_30_drive_0028_sync 2308 l
2011_09_30/2011_09_30_drive_0028_sync 5033 r
2011_09_26/2011_09_26_drive_0087_sync 251 l
2011_09_26/2011_09_26_drive_0091_sync 145 r
2011_09_30/2011_09_30_drive_0020_sync 547 l
2011_09_26/2011_09_26_drive_0091_sync 95 l
2011_10_03/2011_10_03_drive_0042_sync 806 l
2011_09_30/2011_09_30_drive_0033_sync 1187 r
2011_09_26/2011_09_26_drive_0039_sync 236 r
2011_09_26/2011_09_26_drive_0070_sync 323 l
2011_09_26/2011_09_26_drive_0022_sync 186 r
2011_09_30/2011_09_30_drive_0033_sync 417 r
2011_09_30/2011_09_30_drive_0028_sync 4712 l
2011_09_30/2011_09_30_drive_0033_sync 134 r
2011_09_26/2011_09_26_drive_0022_sync 142 r
2011_10_03/2011_10_03_drive_0042_sync 379 r
2011_09_30/2011_09_30_drive_0028_sync 352 r
2011_09_26/2011_09_26_drive_0039_sync 389 r
2011_09_26/2011_09_26_drive_0022_sync 761 r
2011_09_30/2011_09_30_drive_0034_sync 178 r
2011_09_30/2011_09_30_drive_0028_sync 361 l
2011_09_30/2011_09_30_drive_0028_sync 504 l
2011_09_30/2011_09_30_drive_0028_sync 808 l
2011_09_26/2011_09_26_drive_0022_sync 276 l
2011_09_26/2011_09_26_drive_0014_sync 172 r
2011_09_30/2011_09_30_drive_0028_sync 2135 r
2011_09_30/2011_09_30_drive_0028_sync 1718 r
2011_09_30/2011_09_30_drive_0028_sync 580 r
2011_09_30/2011_09_30_drive_0028_sync 3671 l
2011_10_03/2011_10_03_drive_0034_sync 3065 r
2011_10_03/2011_10_03_drive_0034_sync 3072 r
2011_09_30/2011_09_30_drive_0028_sync 3809 r
2011_10_03/2011_10_03_drive_0034_sync 4306 l
2011_09_26/2011_09_26_drive_0028_sync 194 r
2011_09_30/2011_09_30_drive_0033_sync 912 r
2011_09_26/2011_09_26_drive_0001_sync 23 l
2011_09_30/2011_09_30_drive_0028_sync 2318 l
2011_09_30/2011_09_30_drive_0020_sync 921 l
2011_10_03/2011_10_03_drive_0034_sync 1979 r
2011_09_30/2011_09_30_drive_0020_sync 721 l
2011_09_26/2011_09_26_drive_0095_sync 61 r
2011_10_03/2011_10_03_drive_0042_sync 1018 l
2011_09_30/2011_09_30_drive_0028_sync 1428 l
2011_09_30/2011_09_30_drive_0028_sync 3114 r
2011_09_30/2011_09_30_drive_0020_sync 1099 r
2011_09_30/2011_09_30_drive_0020_sync 966 l
2011_10_03/2011_10_03_drive_0042_sync 88 l
2011_10_03/2011_10_03_drive_0034_sync 2064 r
2011_09_26/2011_09_26_drive_0087_sync 205 l
2011_09_30/2011_09_30_drive_0028_sync 4154 r
2011_09_26/2011_09_26_drive_0028_sync 201 r
2011_10_03/2011_10_03_drive_0042_sync 852 l
2011_09_26/2011_09_26_drive_0061_sync 298 l
2011_09_30/2011_09_30_drive_0034_sync 1118 l
2011_09_30/2011_09_30_drive_0028_sync 464 l
2011_09_26/2011_09_26_drive_0070_sync 193 r
2011_09_30/2011_09_30_drive_0034_sync 714 r
2011_09_30/2011_09_30_drive_0033_sync 695 l
2011_10_03/2011_10_03_drive_0034_sync 2564 r
2011_09_30/2011_09_30_drive_0028_sync 1427 l
2011_09_30/2011_09_30_drive_0028_sync 4095 r
2011_10_03/2011_10_03_drive_0034_sync 1228 l
2011_09_26/2011_09_26_drive_0051_sync 419 r
2011_10_03/2011_10_03_drive_0034_sync 4082 l
2011_09_26/2011_09_26_drive_0015_sync 54 l
2011_10_03/2011_10_03_drive_0042_sync 87 r
2011_09_30/2011_09_30_drive_0033_sync 603 r
2011_09_26/2011_09_26_drive_0028_sync 15 r
2011_09_26/2011_09_26_drive_0070_sync 340 r
2011_09_30/2011_09_30_drive_0020_sync 939 l
2011_09_30/2011_09_30_drive_0028_sync 3519 r
2011_09_26/2011_09_26_drive_0079_sync 20 r
2011_10_03/2011_10_03_drive_0034_sync 917 r
2011_10_03/2011_10_03_drive_0034_sync 1582 r
2011_09_30/2011_09_30_drive_0028_sync 2147 l
2011_09_26/2011_09_26_drive_0087_sync 357 r
2011_09_26/2011_09_26_drive_0051_sync 62 l
2011_09_26/2011_09_26_drive_0028_sync 271 l
2011_09_26/2011_09_26_drive_0019_sync 110 r
2011_10_03/2011_10_03_drive_0034_sync 1778 l
2011_09_26/2011_09_26_drive_0022_sync 162 l
2011_09_30/2011_09_30_drive_0033_sync 1592 l
2011_09_30/2011_09_30_drive_0028_sync 3924 r
2011_09_30/2011_09_30_drive_0034_sync 270 l
2011_09_30/2011_09_30_drive_0020_sync 566 r
2011_10_03/2011_10_03_drive_0034_sync 850 l
2011_09_30/2011_09_30_drive_0020_sync 809 l
2011_09_26/2011_09_26_drive_0022_sync 591 r
2011_09_30/2011_09_30_drive_0028_sync 3780 r
2011_09_26/2011_09_26_drive_0014_sync 273 r
2011_09_26/2011_09_26_drive_0035_sync 91 r
2011_09_30/2011_09_30_drive_0028_sync 2062 l
2011_09_30/2011_09_30_drive_0028_sync 3511 r
2011_10_03/2011_10_03_drive_0034_sync 447 r
2011_09_26/2011_09_26_drive_0061_sync 151 r
2011_09_30/2011_09_30_drive_0028_sync 4486 l
2011_10_03/2011_10_03_drive_0034_sync 2194 r
2011_10_03/2011_10_03_drive_0034_sync 3176 l
2011_09_26/2011_09_26_drive_0061_sync 303 r
2011_09_26/2011_09_26_drive_0015_sync 3 l
2011_09_26/2011_09_26_drive_0032_sync 176 l
2011_09_26/2011_09_26_drive_0019_sync 194 r
2011_09_26/2011_09_26_drive_0070_sync 284 l
2011_09_30/2011_09_30_drive_0020_sync 342 l
2011_09_26/2011_09_26_drive_0087_sync 358 r
2011_10_03/2011_10_03_drive_0034_sync 2964 l
2011_09_30/2011_09_30_drive_0028_sync 1023 r
2011_09_26/2011_09_26_drive_0028_sync 246 r
2011_09_30/2011_09_30_drive_0028_sync 1310 r
2011_09_26/2011_09_26_drive_0061_sync 40 r
2011_10_03/2011_10_03_drive_0034_sync 1943 r
2011_09_30/2011_09_30_drive_0033_sync 1341 l
2011_09_26/2011_09_26_drive_0022_sync 307 l
2011_09_26/2011_09_26_drive_0091_sync 286 r
2011_10_03/2011_10_03_drive_0042_sync 83 l
2011_09_30/2011_09_30_drive_0028_sync 3710 r
2011_09_26/2011_09_26_drive_0104_sync 51 r
2011_10_03/2011_10_03_drive_0034_sync 3525 r
2011_10_03/2011_10_03_drive_0034_sync 668 l
2011_09_26/2011_09_26_drive_0022_sync 707 r
2011_10_03/2011_10_03_drive_0034_sync 2561 l
2011_09_30/2011_09_30_drive_0020_sync 195 l
2011_09_26/2011_09_26_drive_0104_sync 91 r
2011_09_29/2011_09_29_drive_0004_sync 97 l
2011_09_30/2011_09_30_drive_0033_sync 1240 r
2011_10_03/2011_10_03_drive_0034_sync 4430 r
2011_09_26/2011_09_26_drive_0022_sync 720 l
2011_09_30/2011_09_30_drive_0020_sync 126 l
2011_10_03/2011_10_03_drive_0034_sync 574 r
2011_09_30/2011_09_30_drive_0034_sync 900 r
2011_10_03/2011_10_03_drive_0034_sync 2084 l
2011_10_03/2011_10_03_drive_0034_sync 4329 l
2011_09_26/2011_09_26_drive_0095_sync 38 l
2011_09_30/2011_09_30_drive_0020_sync 475 r
2011_10_03/2011_10_03_drive_0034_sync 1207 r
2011_09_26/2011_09_26_drive_0022_sync 619 r
2011_09_30/2011_09_30_drive_0028_sync 3464 l
2011_10_03/2011_10_03_drive_0034_sync 507 r
2011_09_26/2011_09_26_drive_0011_sync 109 r
2011_09_30/2011_09_30_drive_0028_sync 790 r
2011_09_30/2011_09_30_drive_0028_sync 1355 l
2011_10_03/2011_10_03_drive_0034_sync 2700 r
2011_09_26/2011_09_26_drive_0022_sync 393 l
2011_09_30/2011_09_30_drive_0028_sync 3736 r
2011_10_03/2011_10_03_drive_0042_sync 658 r
2011_09_30/2011_09_30_drive_0028_sync 4229 l
2011_10_03/2011_10_03_drive_0042_sync 983 l
2011_10_03/2011_10_03_drive_0034_sync 822 l
2011_09_30/2011_09_30_drive_0020_sync 87 r
2011_10_03/2011_10_03_drive_0034_sync 696 r
2011_10_03/2011_10_03_drive_0034_sync 2686 r
2011_09_26/2011_09_26_drive_0051_sync 324 l
2011_09_30/2011_09_30_drive_0028_sync 3947 r
2011_09_30/2011_09_30_drive_0028_sync 516 r
2011_09_30/2011_09_30_drive_0028_sync 4156 r
2011_09_30/2011_09_30_drive_0028_sync 3607 r
2011_09_26/2011_09_26_drive_0015_sync 45 r
2011_09_26/2011_09_26_drive_0005_sync 81 l
2011_10_03/2011_10_03_drive_0034_sync 2143 r
2011_09_30/2011_09_30_drive_0028_sync 2701 l
2011_10_03/2011_10_03_drive_0034_sync 4493 l
2011_09_26/2011_09_26_drive_0019_sync 48 r
2011_09_30/2011_09_30_drive_0028_sync 2991 l
2011_09_26/2011_09_26_drive_0022_sync 115 r
2011_09_26/2011_09_26_drive_0087_sync 177 l
2011_09_26/2011_09_26_drive_0104_sync 292 r
2011_09_30/2011_09_30_drive_0034_sync 681 l
2011_09_30/2011_09_30_drive_0028_sync 1360 r
2011_09_30/2011_09_30_drive_0028_sync 1748 l
2011_10_03/2011_10_03_drive_0034_sync 2735 l
2011_09_30/2011_09_30_drive_0028_sync 626 r
2011_09_26/2011_09_26_drive_0011_sync 116 r
2011_10_03/2011_10_03_drive_0042_sync 336 l
2011_09_26/2011_09_26_drive_0028_sync 375 r
2011_09_26/2011_09_26_drive_0061_sync 262 r
2011_10_03/2011_10_03_drive_0034_sync 597 l
2011_09_26/2011_09_26_drive_0022_sync 150 l
2011_09_30/2011_09_30_drive_0034_sync 127 r
2011_09_26/2011_09_26_drive_0022_sync 193 r
2011_09_30/2011_09_30_drive_0028_sync 4156 l
2011_09_26/2011_09_26_drive_0032_sync 227 r
2011_10_03/2011_10_03_drive_0034_sync 2504 l
2011_09_30/2011_09_30_drive_0028_sync 4442 l
2011_09_30/2011_09_30_drive_0034_sync 918 r
2011_10_03/2011_10_03_drive_0042_sync 481 l
2011_09_30/2011_09_30_drive_0028_sync 2734 l
2011_09_26/2011_09_26_drive_0019_sync 365 r
2011_09_26/2011_09_26_drive_0015_sync 106 l
2011_09_30/2011_09_30_drive_0020_sync 44 l
2011_09_30/2011_09_30_drive_0028_sync 1803 r
2011_10_03/2011_10_03_drive_0034_sync 4347 l
2011_09_29/2011_09_29_drive_0004_sync 121 l
2011_09_26/2011_09_26_drive_0061_sync 4 l
2011_09_30/2011_09_30_drive_0028_sync 417 l
2011_09_30/2011_09_30_drive_0033_sync 836 l
2011_09_26/2011_09_26_drive_0018_sync 268 r
2011_09_26/2011_09_26_drive_0015_sync 165 l
2011_09_30/2011_09_30_drive_0028_sync 2470 r
2011_09_26/2011_09_26_drive_0035_sync 51 l
2011_09_30/2011_09_30_drive_0033_sync 432 l
2011_10_03/2011_10_03_drive_0034_sync 4521 r
2011_10_03/2011_10_03_drive_0042_sync 59 r
2011_09_30/2011_09_30_drive_0034_sync 247 r
2011_09_30/2011_09_30_drive_0028_sync 4871 l
2011_09_26/2011_09_26_drive_0091_sync 179 l
2011_09_30/2011_09_30_drive_0028_sync 3838 l
2011_09_26/2011_09_26_drive_0022_sync 284 l
2011_10_03/2011_10_03_drive_0034_sync 2407 r
2011_09_26/2011_09_26_drive_0061_sync 250 r
2011_09_30/2011_09_30_drive_0034_sync 459 r
2011_09_26/2011_09_26_drive_0032_sync 46 l
2011_09_26/2011_09_26_drive_0061_sync 131 l
2011_09_30/2011_09_30_drive_0028_sync 2027 l
2011_09_30/2011_09_30_drive_0028_sync 4317 r
2011_10_03/2011_10_03_drive_0034_sync 4500 l
2011_09_26/2011_09_26_drive_0039_sync 288 r
2011_10_03/2011_10_03_drive_0034_sync 4429 l
2011_10_03/2011_10_03_drive_0042_sync 521 l
2011_10_03/2011_10_03_drive_0034_sync 293 l
2011_09_26/2011_09_26_drive_0018_sync 255 l
2011_09_29/2011_09_29_drive_0004_sync 267 r
2011_09_26/2011_09_26_drive_0091_sync 230 r
2011_09_30/2011_09_30_drive_0028_sync 442 l
2011_09_29/2011_09_29_drive_0004_sync 183 r
2011_09_30/2011_09_30_drive_0033_sync 1462 r
2011_09_29/2011_09_29_drive_0004_sync 102 l
2011_09_30/2011_09_30_drive_0028_sync 866 r
2011_10_03/2011_10_03_drive_0034_sync 2911 r
2011_10_03/2011_10_03_drive_0034_sync 1787 r
2011_10_03/2011_10_03_drive_0034_sync 603 l
2011_10_03/2011_10_03_drive_0034_sync 2759 l
2011_10_03/2011_10_03_drive_0034_sync 3667 l
2011_10_03/2011_10_03_drive_0034_sync 2971 l
2011_09_30/2011_09_30_drive_0028_sync 2744 l
2011_09_30/2011_09_30_drive_0028_sync 857 r
2011_09_30/2011_09_30_drive_0028_sync 2775 l
2011_09_26/2011_09_26_drive_0095_sync 15 l
2011_09_30/2011_09_30_drive_0028_sync 1770 r
2011_10_03/2011_10_03_drive_0034_sync 2096 r
2011_10_03/2011_10_03_drive_0034_sync 7 l
2011_09_26/2011_09_26_drive_0001_sync 62 l
2011_09_30/2011_09_30_drive_0028_sync 4733 l
2011_09_26/2011_09_26_drive_0028_sync 264 l
2011_09_30/2011_09_30_drive_0028_sync 2906 r
2011_09_30/2011_09_30_drive_0028_sync 3134 r
2011_09_30/2011_09_30_drive_0020_sync 801 r
2011_10_03/2011_10_03_drive_0034_sync 4071 l
2011_09_26/2011_09_26_drive_0051_sync 93 l
2011_09_30/2011_09_30_drive_0028_sync 1906 l
2011_09_26/2011_09_26_drive_0061_sync 500 r
2011_09_29/2011_09_29_drive_0004_sync 33 r
2011_09_30/2011_09_30_drive_0033_sync 1029 l
2011_09_30/2011_09_30_drive_0033_sync 616 l
2011_09_26/2011_09_26_drive_0061_sync 122 r
2011_09_30/2011_09_30_drive_0028_sync 708 r
2011_09_26/2011_09_26_drive_0028_sync 99 r
2011_09_30/2011_09_30_drive_0028_sync 4520 r
2011_09_30/2011_09_30_drive_0020_sync 592 r
2011_09_30/2011_09_30_drive_0028_sync 2254 l
2011_09_26/2011_09_26_drive_0113_sync 22 r
2011_10_03/2011_10_03_drive_0034_sync 1072 r
2011_10_03/2011_10_03_drive_0034_sync 2711 r
2011_09_30/2011_09_30_drive_0028_sync 1386 r
2011_10_03/2011_10_03_drive_0042_sync 1152 l
2011_09_30/2011_09_30_drive_0033_sync 981 r
2011_10_03/2011_10_03_drive_0034_sync 943 r
2011_10_03/2011_10_03_drive_0034_sync 4426 r
2011_09_30/2011_09_30_drive_0033_sync 636 l
2011_09_30/2011_09_30_drive_0020_sync 246 l
2011_09_30/2011_09_30_drive_0020_sync 13 l
2011_09_29/2011_09_29_drive_0004_sync 178 r
2011_09_26/2011_09_26_drive_0011_sync 91 l
2011_10_03/2011_10_03_drive_0034_sync 4407 r
2011_09_30/2011_09_30_drive_0028_sync 664 r
2011_09_26/2011_09_26_drive_0019_sync 215 l
2011_09_30/2011_09_30_drive_0033_sync 1310 l
2011_09_30/2011_09_30_drive_0028_sync 2007 r
2011_10_03/2011_10_03_drive_0034_sync 3686 r
2011_09_26/2011_09_26_drive_0039_sync 272 r
2011_09_26/2011_09_26_drive_0015_sync 2 r
2011_09_26/2011_09_26_drive_0095_sync 236 l
2011_10_03/2011_10_03_drive_0034_sync 1108 r
2011_10_03/2011_10_03_drive_0042_sync 674 l
2011_09_26/2011_09_26_drive_0032_sync 285 r
2011_09_26/2011_09_26_drive_0104_sync 2 l
2011_09_26/2011_09_26_drive_0028_sync 172 l
2011_09_30/2011_09_30_drive_0028_sync 4232 r
2011_09_30/2011_09_30_drive_0028_sync 2413 r
2011_09_30/2011_09_30_drive_0028_sync 4265 l
2011_10_03/2011_10_03_drive_0042_sync 1050 l
2011_09_30/2011_09_30_drive_0028_sync 5118 r
2011_10_03/2011_10_03_drive_0034_sync 4591 r
2011_09_28/2011_09_28_drive_0001_sync 66 l
2011_10_03/2011_10_03_drive_0042_sync 786 l
2011_09_26/2011_09_26_drive_0087_sync 176 l
2011_09_26/2011_09_26_drive_0039_sync 162 r
2011_09_26/2011_09_26_drive_0014_sync 146 r
2011_10_03/2011_10_03_drive_0034_sync 2324 l
2011_09_26/2011_09_26_drive_0051_sync 248 l
2011_10_03/2011_10_03_drive_0034_sync 2888 r
2011_10_03/2011_10_03_drive_0034_sync 807 l
2011_09_30/2011_09_30_drive_0033_sync 660 l
2011_09_26/2011_09_26_drive_0104_sync 181 r
2011_09_30/2011_09_30_drive_0028_sync 3311 r
2011_09_30/2011_09_30_drive_0034_sync 486 r
2011_09_30/2011_09_30_drive_0028_sync 1942 l
2011_10_03/2011_10_03_drive_0034_sync 1186 l
2011_09_30/2011_09_30_drive_0028_sync 3750 r
2011_09_30/2011_09_30_drive_0028_sync 2944 l
2011_09_26/2011_09_26_drive_0022_sync 183 l
2011_09_26/2011_09_26_drive_0091_sync 168 r
2011_09_30/2011_09_30_drive_0034_sync 427 r
2011_09_30/2011_09_30_drive_0028_sync 155 r
2011_10_03/2011_10_03_drive_0034_sync 2283 r
2011_09_30/2011_09_30_drive_0028_sync 3646 l
2011_09_30/2011_09_30_drive_0033_sync 60 l
2011_09_30/2011_09_30_drive_0034_sync 323 r
2011_09_30/2011_09_30_drive_0028_sync 2046 l
2011_10_03/2011_10_03_drive_0042_sync 766 l
2011_10_03/2011_10_03_drive_0034_sync 1689 l
2011_10_03/2011_10_03_drive_0042_sync 624 l
2011_09_26/2011_09_26_drive_0087_sync 618 r
2011_09_30/2011_09_30_drive_0028_sync 3152 r
2011_10_03/2011_10_03_drive_0034_sync 865 l
2011_10_03/2011_10_03_drive_0042_sync 137 r
2011_09_26/2011_09_26_drive_0019_sync 376 r
2011_09_30/2011_09_30_drive_0028_sync 1317 l
2011_09_30/2011_09_30_drive_0033_sync 1529 r
2011_09_30/2011_09_30_drive_0034_sync 1054 l
2011_10_03/2011_10_03_drive_0034_sync 2079 l
2011_09_30/2011_09_30_drive_0033_sync 243 r
2011_09_26/2011_09_26_drive_0095_sync 62 l
2011_09_26/2011_09_26_drive_0091_sync 57 l
2011_09_30/2011_09_30_drive_0033_sync 359 l
2011_09_30/2011_09_30_drive_0020_sync 36 r
2011_09_30/2011_09_30_drive_0028_sync 3351 r
2011_09_30/2011_09_30_drive_0028_sync 4378 l
2011_09_30/2011_09_30_drive_0033_sync 539 l
2011_09_26/2011_09_26_drive_0028_sync 32 r
2011_09_30/2011_09_30_drive_0028_sync 4888 l
2011_09_30/2011_09_30_drive_0028_sync 948 r
2011_09_30/2011_09_30_drive_0028_sync 3801 r
2011_09_30/2011_09_30_drive_0028_sync 2310 r
2011_09_30/2011_09_30_drive_0033_sync 885 l
2011_09_29/2011_09_29_drive_0004_sync 58 r
2011_09_30/2011_09_30_drive_0033_sync 289 r
2011_09_26/2011_09_26_drive_0028_sync 175 l
2011_09_30/2011_09_30_drive_0020_sync 612 l
2011_09_30/2011_09_30_drive_0033_sync 456 l
2011_09_30/2011_09_30_drive_0034_sync 519 l
2011_09_30/2011_09_30_drive_0028_sync 2958 r
2011_09_26/2011_09_26_drive_0022_sync 249 l
2011_09_26/2011_09_26_drive_0091_sync 283 r
2011_10_03/2011_10_03_drive_0034_sync 2948 r
2011_09_26/2011_09_26_drive_0095_sync 68 r
2011_09_30/2011_09_30_drive_0028_sync 563 l
2011_09_30/2011_09_30_drive_0028_sync 1024 r
2011_09_30/2011_09_30_drive_0028_sync 397 l
2011_09_30/2011_09_30_drive_0020_sync 773 r
2011_09_26/2011_09_26_drive_0095_sync 144 r
2011_10_03/2011_10_03_drive_0034_sync 1573 r
2011_10_03/2011_10_03_drive_0034_sync 4522 r
2011_09_26/2011_09_26_drive_0022_sync 226 l
2011_09_30/2011_09_30_drive_0033_sync 93 r
2011_09_26/2011_09_26_drive_0091_sync 229 r
2011_10_03/2011_10_03_drive_0034_sync 1588 l
2011_09_30/2011_09_30_drive_0034_sync 906 l
2011_09_30/2011_09_30_drive_0028_sync 4148 l
2011_09_26/2011_09_26_drive_0022_sync 604 l
2011_10_03/2011_10_03_drive_0034_sync 1609 l
2011_09_30/2011_09_30_drive_0028_sync 2196 l
2011_09_30/2011_09_30_drive_0028_sync 4352 l
2011_09_30/2011_09_30_drive_0033_sync 876 l
2011_09_30/2011_09_30_drive_0028_sync 3358 r
2011_10_03/2011_10_03_drive_0034_sync 3228 l
2011_09_30/2011_09_30_drive_0028_sync 3241 r
2011_10_03/2011_10_03_drive_0034_sync 2332 l
2011_09_30/2011_09_30_drive_0028_sync 3698 l
2011_10_03/2011_10_03_drive_0034_sync 3715 r
2011_09_28/2011_09_28_drive_0001_sync 93 l
2011_09_30/2011_09_30_drive_0034_sync 595 r
2011_09_26/2011_09_26_drive_0087_sync 331 l
2011_09_30/2011_09_30_drive_0028_sync 907 r
2011_09_26/2011_09_26_drive_0091_sync 149 r
2011_09_30/2011_09_30_drive_0020_sync 807 l
2011_09_30/2011_09_30_drive_0034_sync 1017 r
2011_09_30/2011_09_30_drive_0020_sync 630 l
2011_10_03/2011_10_03_drive_0034_sync 1986 r
2011_09_26/2011_09_26_drive_0061_sync 47 r
2011_09_26/2011_09_26_drive_0061_sync 701 r
2011_10_03/2011_10_03_drive_0034_sync 2294 r
2011_09_26/2011_09_26_drive_0087_sync 386 r
2011_10_03/2011_10_03_drive_0034_sync 2115 l
2011_09_28/2011_09_28_drive_0001_sync 28 r
2011_09_26/2011_09_26_drive_0022_sync 540 l
2011_09_30/2011_09_30_drive_0028_sync 4950 l
2011_09_30/2011_09_30_drive_0028_sync 1077 r
2011_09_26/2011_09_26_drive_0015_sync 105 l
2011_09_30/2011_09_30_drive_0033_sync 866 r
2011_10_03/2011_10_03_drive_0034_sync 279 l
2011_09_30/2011_09_30_drive_0034_sync 505 l
2011_09_30/2011_09_30_drive_0020_sync 699 r
2011_09_26/2011_09_26_drive_0079_sync 11 l
2011_09_29/2011_09_29_drive_0004_sync 203 l
2011_10_03/2011_10_03_drive_0034_sync 2818 r
2011_10_03/2011_10_03_drive_0034_sync 1893 r
2011_09_30/2011_09_30_drive_0028_sync 3781 r
2011_09_26/2011_09_26_drive_0087_sync 250 r
2011_09_30/2011_09_30_drive_0028_sync 2835 l
2011_09_30/2011_09_30_drive_0028_sync 1840 l
2011_09_30/2011_09_30_drive_0028_sync 4016 r
2011_09_26/2011_09_26_drive_0032_sync 15 l
2011_09_26/2011_09_26_drive_0018_sync 245 l
2011_10_03/2011_10_03_drive_0034_sync 2929 l
2011_09_30/2011_09_30_drive_0028_sync 1502 r
2011_09_26/2011_09_26_drive_0061_sync 249 r
2011_09_30/2011_09_30_drive_0028_sync 987 l
2011_09_26/2011_09_26_drive_0091_sync 78 r
2011_09_26/2011_09_26_drive_0032_sync 362 l
2011_10_03/2011_10_03_drive_0034_sync 484 r
2011_10_03/2011_10_03_drive_0042_sync 888 l
2011_09_30/2011_09_30_drive_0028_sync 262 r
2011_09_26/2011_09_26_drive_0032_sync 156 l
2011_09_30/2011_09_30_drive_0020_sync 11 r
2011_09_30/2011_09_30_drive_0028_sync 3027 r
2011_09_26/2011_09_26_drive_0014_sync 252 l
2011_09_30/2011_09_30_drive_0028_sync 4154 l
2011_10_03/2011_10_03_drive_0034_sync 3517 l
2011_09_30/2011_09_30_drive_0028_sync 2943 r
2011_09_26/2011_09_26_drive_0087_sync 429 r
2011_09_30/2011_09_30_drive_0033_sync 320 r
2011_09_30/2011_09_30_drive_0028_sync 5068 l
2011_09_28/2011_09_28_drive_0001_sync 91 r
2011_10_03/2011_10_03_drive_0042_sync 220 l
2011_09_26/2011_09_26_drive_0039_sync 168 l
2011_10_03/2011_10_03_drive_0034_sync 3784 l
2011_09_30/2011_09_30_drive_0028_sync 3402 l
2011_09_30/2011_09_30_drive_0028_sync 151 r
2011_09_26/2011_09_26_drive_0039_sync 172 l
2011_09_30/2011_09_30_drive_0020_sync 41 l
2011_09_26/2011_09_26_drive_0022_sync 548 l
2011_09_26/2011_09_26_drive_0091_sync 215 r
2011_09_26/2011_09_26_drive_0028_sync 352 l
2011_10_03/2011_10_03_drive_0034_sync 1171 l
2011_09_26/2011_09_26_drive_0104_sync 302 l
2011_09_30/2011_09_30_drive_0033_sync 1311 r
2011_09_30/2011_09_30_drive_0028_sync 3523 l
2011_09_26/2011_09_26_drive_0028_sync 244 r
2011_09_30/2011_09_30_drive_0028_sync 4157 r
2011_09_30/2011_09_30_drive_0033_sync 506 r
2011_09_26/2011_09_26_drive_0070_sync 158 r
2011_10_03/2011_10_03_drive_0034_sync 1677 l
2011_09_30/2011_09_30_drive_0033_sync 932 l
2011_09_26/2011_09_26_drive_0014_sync 257 l
2011_09_30/2011_09_30_drive_0034_sync 495 r
2011_09_30/2011_09_30_drive_0028_sync 5005 l
2011_09_26/2011_09_26_drive_0022_sync 624 r
2011_09_30/2011_09_30_drive_0020_sync 478 r
2011_09_26/2011_09_26_drive_0028_sync 367 r
2011_09_26/2011_09_26_drive_0028_sync 170 r
2011_10_03/2011_10_03_drive_0034_sync 3448 l
2011_09_26/2011_09_26_drive_0070_sync 299 l
2011_09_30/2011_09_30_drive_0020_sync 686 l
2011_09_30/2011_09_30_drive_0034_sync 749 r
2011_09_26/2011_09_26_drive_0022_sync 710 l
2011_10_03/2011_10_03_drive_0034_sync 1299 r
2011_09_26/2011_09_26_drive_0087_sync 522 l
2011_09_30/2011_09_30_drive_0020_sync 1008 l
2011_10_03/2011_10_03_drive_0042_sync 345 l
2011_10_03/2011_10_03_drive_0034_sync 379 r
2011_09_26/2011_09_26_drive_0019_sync 216 r
2011_10_03/2011_10_03_drive_0034_sync 375 r
2011_10_03/2011_10_03_drive_0034_sync 758 r
2011_09_30/2011_09_30_drive_0028_sync 2027 r
2011_10_03/2011_10_03_drive_0042_sync 914 l
2011_09_26/2011_09_26_drive_0039_sync 71 l
2011_09_30/2011_09_30_drive_0033_sync 604 l
2011_09_26/2011_09_26_drive_0039_sync 319 l
2011_09_30/2011_09_30_drive_0028_sync 2188 l
2011_10_03/2011_10_03_drive_0034_sync 1326 l
2011_10_03/2011_10_03_drive_0034_sync 432 l
2011_10_03/2011_10_03_drive_0034_sync 2826 l
2011_09_30/2011_09_30_drive_0033_sync 944 r
2011_09_26/2011_09_26_drive_0061_sync 97 r
2011_09_26/2011_09_26_drive_0061_sync 542 l
2011_09_26/2011_09_26_drive_0051_sync 380 r
2011_09_26/2011_09_26_drive_0087_sync 44 r
2011_10_03/2011_10_03_drive_0034_sync 3471 l
2011_10_03/2011_10_03_drive_0034_sync 2209 r
2011_10_03/2011_10_03_drive_0034_sync 486 l
2011_09_30/2011_09_30_drive_0028_sync 1182 r
2011_09_26/2011_09_26_drive_0019_sync 314 l
2011_09_30/2011_09_30_drive_0020_sync 1041 l
2011_09_26/2011_09_26_drive_0070_sync 190 l
2011_09_30/2011_09_30_drive_0028_sync 3078 l
2011_09_26/2011_09_26_drive_0087_sync 194 l
2011_09_30/2011_09_30_drive_0028_sync 3636 r
2011_09_30/2011_09_30_drive_0028_sync 4609 r
2011_09_26/2011_09_26_drive_0005_sync 14 l
2011_09_30/2011_09_30_drive_0028_sync 54 r
2011_09_30/2011_09_30_drive_0028_sync 1194 l
2011_10_03/2011_10_03_drive_0042_sync 604 r
2011_10_03/2011_10_03_drive_0034_sync 4403 r
2011_10_03/2011_10_03_drive_0034_sync 4278 r
2011_09_26/2011_09_26_drive_0028_sync 408 l
2011_09_30/2011_09_30_drive_0034_sync 678 r
2011_09_26/2011_09_26_drive_0091_sync 213 l
2011_09_26/2011_09_26_drive_0032_sync 175 r
2011_09_30/2011_09_30_drive_0020_sync 897 r
2011_09_30/2011_09_30_drive_0028_sync 1516 r
2011_09_26/2011_09_26_drive_0051_sync 63 r
2011_09_30/2011_09_30_drive_0034_sync 1055 r
2011_09_26/2011_09_26_drive_0039_sync 376 r
2011_10_03/2011_10_03_drive_0042_sync 451 l
2011_09_30/2011_09_30_drive_0034_sync 337 l
2011_09_30/2011_09_30_drive_0028_sync 575 l
2011_10_03/2011_10_03_drive_0034_sync 1358 l
2011_09_26/2011_09_26_drive_0022_sync 239 l
2011_09_30/2011_09_30_drive_0033_sync 1260 l
2011_10_03/2011_10_03_drive_0034_sync 3206 l
2011_09_30/2011_09_30_drive_0034_sync 456 r
2011_09_30/2011_09_30_drive_0028_sync 3846 l
2011_09_26/2011_09_26_drive_0070_sync 205 r
2011_09_30/2011_09_30_drive_0033_sync 1209 r
2011_09_28/2011_09_28_drive_0001_sync 67 r
2011_09_26/2011_09_26_drive_0022_sync 700 r
2011_10_03/2011_10_03_drive_0034_sync 1136 r
2011_09_30/2011_09_30_drive_0028_sync 2033 r
2011_09_30/2011_09_30_drive_0028_sync 4483 r
2011_09_30/2011_09_30_drive_0028_sync 991 l
2011_09_26/2011_09_26_drive_0070_sync 385 l
2011_09_30/2011_09_30_drive_0028_sync 894 l
2011_09_30/2011_09_30_drive_0028_sync 2237 l
2011_10_03/2011_10_03_drive_0042_sync 1036 r
2011_09_26/2011_09_26_drive_0087_sync 269 l
2011_10_03/2011_10_03_drive_0034_sync 4522 l
2011_09_30/2011_09_30_drive_0028_sync 1324 l
2011_10_03/2011_10_03_drive_0034_sync 4293 l
2011_10_03/2011_10_03_drive_0034_sync 1894 l
2011_10_03/2011_10_03_drive_0034_sync 238 r
2011_09_30/2011_09_30_drive_0028_sync 1084 r
2011_09_30/2011_09_30_drive_0028_sync 4348 r
2011_10_03/2011_10_03_drive_0034_sync 3999 r
2011_09_26/2011_09_26_drive_0022_sync 524 r
2011_09_26/2011_09_26_drive_0022_sync 238 r
2011_09_30/2011_09_30_drive_0028_sync 3592 l
2011_10_03/2011_10_03_drive_0034_sync 4359 l
2011_09_26/2011_09_26_drive_0028_sync 377 r
2011_09_26/2011_09_26_drive_0061_sync 499 l
2011_09_30/2011_09_30_drive_0028_sync 3084 r
2011_09_30/2011_09_30_drive_0028_sync 2266 l
2011_09_30/2011_09_30_drive_0028_sync 2574 l
2011_10_03/2011_10_03_drive_0034_sync 1087 l
2011_10_03/2011_10_03_drive_0034_sync 640 l
2011_09_30/2011_09_30_drive_0028_sync 3073 r
2011_10_03/2011_10_03_drive_0034_sync 1896 r
2011_09_30/2011_09_30_drive_0028_sync 825 l
2011_09_26/2011_09_26_drive_0019_sync 278 r
2011_09_30/2011_09_30_drive_0034_sync 284 r
2011_09_26/2011_09_26_drive_0022_sync 55 l
2011_09_30/2011_09_30_drive_0028_sync 817 r
2011_10_03/2011_10_03_drive_0034_sync 1223 r
2011_09_30/2011_09_30_drive_0028_sync 1831 l
2011_09_30/2011_09_30_drive_0020_sync 3 r
2011_10_03/2011_10_03_drive_0034_sync 186 l
2011_09_28/2011_09_28_drive_0001_sync 34 l
2011_09_30/2011_09_30_drive_0034_sync 750 l
2011_09_26/2011_09_26_drive_0051_sync 15 l
2011_09_30/2011_09_30_drive_0034_sync 701 l
2011_10_03/2011_10_03_drive_0034_sync 2340 r
2011_09_30/2011_09_30_drive_0028_sync 752 l
2011_09_30/2011_09_30_drive_0033_sync 1150 r
2011_09_26/2011_09_26_drive_0087_sync 688 r
2011_09_26/2011_09_26_drive_0032_sync 53 l
2011_10_03/2011_10_03_drive_0042_sync 69 l
2011_09_26/2011_09_26_drive_0018_sync 59 r
2011_09_26/2011_09_26_drive_0104_sync 192 l
2011_10_03/2011_10_03_drive_0034_sync 1946 r
2011_10_03/2011_10_03_drive_0034_sync 1969 l
2011_09_30/2011_09_30_drive_0020_sync 114 l
2011_09_29/2011_09_29_drive_0004_sync 73 l
2011_09_30/2011_09_30_drive_0028_sync 658 r
2011_09_26/2011_09_26_drive_0035_sync 111 r
2011_09_26/2011_09_26_drive_0087_sync 608 r
2011_09_30/2011_09_30_drive_0028_sync 4627 r
2011_09_26/2011_09_26_drive_0028_sync 203 r
2011_10_03/2011_10_03_drive_0042_sync 2 r
2011_10_03/2011_10_03_drive_0034_sync 3519 r
2011_10_03/2011_10_03_drive_0034_sync 3329 l
2011_09_26/2011_09_26_drive_0095_sync 165 l
2011_09_30/2011_09_30_drive_0034_sync 918 l
2011_09_30/2011_09_30_drive_0028_sync 4841 l
2011_09_26/2011_09_26_drive_0022_sync 75 r
2011_09_26/2011_09_26_drive_0061_sync 475 r
2011_10_03/2011_10_03_drive_0034_sync 4355 l
2011_09_26/2011_09_26_drive_0022_sync 217 l
2011_09_26/2011_09_26_drive_0035_sync 99 r
2011_09_26/2011_09_26_drive_0061_sync 301 r
2011_09_30/2011_09_30_drive_0028_sync 1541 l
2011_10_03/2011_10_03_drive_0034_sync 3386 l
2011_09_26/2011_09_26_drive_0015_sync 190 l
2011_10_03/2011_10_03_drive_0042_sync 351 l
2011_10_03/2011_10_03_drive_0034_sync 3085 l
2011_09_30/2011_09_30_drive_0020_sync 98 l
2011_10_03/2011_10_03_drive_0034_sync 1899 l
2011_10_03/2011_10_03_drive_0042_sync 1062 r
2011_09_30/2011_09_30_drive_0028_sync 34 r
2011_09_30/2011_09_30_drive_0028_sync 5008 l
2011_09_26/2011_09_26_drive_0091_sync 112 r
2011_10_03/2011_10_03_drive_0034_sync 2822 r
2011_09_30/2011_09_30_drive_0033_sync 188 r
2011_09_30/2011_09_30_drive_0034_sync 575 l
2011_10_03/2011_10_03_drive_0034_sync 2098 r
2011_09_26/2011_09_26_drive_0051_sync 297 l
2011_09_30/2011_09_30_drive_0020_sync 410 r
2011_10_03/2011_10_03_drive_0034_sync 3685 r
2011_10_03/2011_10_03_drive_0042_sync 815 r
2011_10_03/2011_10_03_drive_0034_sync 3143 l
2011_09_29/2011_09_29_drive_0004_sync 248 l
2011_09_30/2011_09_30_drive_0028_sync 2841 l
2011_09_26/2011_09_26_drive_0032_sync 113 l
2011_09_30/2011_09_30_drive_0033_sync 587 l
2011_09_30/2011_09_30_drive_0028_sync 4028 l
2011_09_30/2011_09_30_drive_0033_sync 16 r
2011_09_26/2011_09_26_drive_0070_sync 374 r
2011_09_30/2011_09_30_drive_0028_sync 2086 l
2011_10_03/2011_10_03_drive_0034_sync 1722 l
2011_09_26/2011_09_26_drive_0087_sync 70 l
2011_09_30/2011_09_30_drive_0034_sync 270 r
2011_09_30/2011_09_30_drive_0028_sync 4579 l
2011_09_26/2011_09_26_drive_0091_sync 121 r
2011_09_30/2011_09_30_drive_0034_sync 101 r
2011_09_30/2011_09_30_drive_0033_sync 1441 r
2011_10_03/2011_10_03_drive_0034_sync 337 l
2011_09_26/2011_09_26_drive_0087_sync 689 l
2011_09_30/2011_09_30_drive_0034_sync 722 r
2011_10_03/2011_10_03_drive_0034_sync 920 r
2011_09_30/2011_09_30_drive_0028_sync 4301 l
2011_09_30/2011_09_30_drive_0033_sync 800 r
2011_09_30/2011_09_30_drive_0028_sync 500 l
2011_09_30/2011_09_30_drive_0028_sync 283 r
2011_09_26/2011_09_26_drive_0022_sync 117 l
2011_09_30/2011_09_30_drive_0033_sync 733 l
2011_09_30/2011_09_30_drive_0028_sync 260 l
2011_10_03/2011_10_03_drive_0034_sync 4219 l
2011_09_30/2011_09_30_drive_0028_sync 613 l
2011_09_30/2011_09_30_drive_0028_sync 4917 l
2011_09_30/2011_09_30_drive_0028_sync 645 r
2011_09_26/2011_09_26_drive_0070_sync 273 r
2011_09_30/2011_09_30_drive_0033_sync 1282 r
2011_09_26/2011_09_26_drive_0028_sync 237 l
2011_09_26/2011_09_26_drive_0095_sync 245 l
2011_09_30/2011_09_30_drive_0028_sync 3682 l
2011_09_30/2011_09_30_drive_0028_sync 2 l
2011_09_26/2011_09_26_drive_0095_sync 175 r
2011_10_03/2011_10_03_drive_0034_sync 3285 l
2011_09_26/2011_09_26_drive_0001_sync 7 l
2011_09_30/2011_09_30_drive_0028_sync 4325 r
2011_10_03/2011_10_03_drive_0034_sync 1332 l
2011_10_03/2011_10_03_drive_0042_sync 67 l
2011_09_26/2011_09_26_drive_0061_sync 41 r
2011_09_26/2011_09_26_drive_0019_sync 380 r
2011_09_26/2011_09_26_drive_0019_sync 99 l
2011_10_03/2011_10_03_drive_0034_sync 104 l
2011_09_26/2011_09_26_drive_0061_sync 607 r
2011_10_03/2011_10_03_drive_0034_sync 1150 l
2011_10_03/2011_10_03_drive_0034_sync 3922 l
2011_09_30/2011_09_30_drive_0028_sync 2727 r
2011_10_03/2011_10_03_drive_0034_sync 128 r
2011_10_03/2011_10_03_drive_0034_sync 2575 r
2011_10_03/2011_10_03_drive_0034_sync 802 r
2011_09_26/2011_09_26_drive_0087_sync 705 r
2011_09_26/2011_09_26_drive_0087_sync 4 l
2011_09_30/2011_09_30_drive_0034_sync 358 r
2011_10_03/2011_10_03_drive_0034_sync 4440 l
2011_09_26/2011_09_26_drive_0019_sync 468 l
2011_10_03/2011_10_03_drive_0034_sync 2215 l
2011_09_30/2011_09_30_drive_0033_sync 1522 l
2011_10_03/2011_10_03_drive_0034_sync 2489 r
2011_10_03/2011_10_03_drive_0034_sync 1025 l
2011_10_03/2011_10_03_drive_0042_sync 1066 l
2011_09_30/2011_09_30_drive_0033_sync 606 l
2011_09_26/2011_09_26_drive_0001_sync 95 r
2011_09_26/2011_09_26_drive_0070_sync 415 l
2011_09_26/2011_09_26_drive_0095_sync 137 r
2011_09_26/2011_09_26_drive_0104_sync 1 r
2011_09_30/2011_09_30_drive_0028_sync 2065 l
2011_09_30/2011_09_30_drive_0033_sync 473 l
2011_10_03/2011_10_03_drive_0034_sync 1561 l
2011_09_26/2011_09_26_drive_0095_sync 177 r
2011_09_26/2011_09_26_drive_0022_sync 673 l
2011_09_30/2011_09_30_drive_0034_sync 254 l
2011_09_30/2011_09_30_drive_0028_sync 582 l
2011_09_26/2011_09_26_drive_0028_sync 327 l
2011_09_30/2011_09_30_drive_0028_sync 2859 l
2011_09_30/2011_09_30_drive_0034_sync 911 r
2011_09_30/2011_09_30_drive_0034_sync 1063 r
2011_10_03/2011_10_03_drive_0042_sync 648 l
2011_09_30/2011_09_30_drive_0028_sync 4739 r
2011_09_30/2011_09_30_drive_0028_sync 1085 l
2011_10_03/2011_10_03_drive_0034_sync 31 r
2011_09_30/2011_09_30_drive_0020_sync 108 r
2011_09_26/2011_09_26_drive_0011_sync 82 l
2011_10_03/2011_10_03_drive_0034_sync 3771 l
2011_09_30/2011_09_30_drive_0028_sync 2667 l
2011_09_30/2011_09_30_drive_0033_sync 1088 r
2011_09_26/2011_09_26_drive_0005_sync 71 l
2011_09_30/2011_09_30_drive_0020_sync 546 r
2011_09_26/2011_09_26_drive_0061_sync 95 r
2011_09_30/2011_09_30_drive_0028_sync 1281 r
2011_09_30/2011_09_30_drive_0033_sync 67 l
2011_09_30/2011_09_30_drive_0028_sync 4909 r
2011_09_26/2011_09_26_drive_0104_sync 307 r
2011_09_30/2011_09_30_drive_0028_sync 2693 r
2011_09_30/2011_09_30_drive_0020_sync 387 r
2011_09_30/2011_09_30_drive_0020_sync 580 l
2011_09_26/2011_09_26_drive_0032_sync 282 r
2011_09_30/2011_09_30_drive_0028_sync 2179 r
2011_09_26/2011_09_26_drive_0061_sync 440 r
2011_09_30/2011_09_30_drive_0034_sync 296 r
2011_09_26/2011_09_26_drive_0087_sync 385 r
2011_10_03/2011_10_03_drive_0034_sync 4091 r
2011_10_03/2011_10_03_drive_0042_sync 168 l
2011_10_03/2011_10_03_drive_0042_sync 781 l
2011_09_26/2011_09_26_drive_0087_sync 429 l
2011_10_03/2011_10_03_drive_0034_sync 2476 r
2011_10_03/2011_10_03_drive_0034_sync 3484 r
2011_09_26/2011_09_26_drive_0001_sync 75 r
2011_09_26/2011_09_26_drive_0079_sync 36 r
2011_09_26/2011_09_26_drive_0095_sync 254 l
2011_09_26/2011_09_26_drive_0039_sync 47 l
2011_10_03/2011_10_03_drive_0034_sync 253 r
2011_09_30/2011_09_30_drive_0028_sync 4180 l
2011_09_30/2011_09_30_drive_0028_sync 244 l
2011_09_26/2011_09_26_drive_0022_sync 483 l
2011_09_26/2011_09_26_drive_0039_sync 259 r
2011_09_30/2011_09_30_drive_0028_sync 4046 l
2011_10_03/2011_10_03_drive_0042_sync 717 r
2011_10_03/2011_10_03_drive_0034_sync 1708 l
2011_09_26/2011_09_26_drive_0087_sync 201 l
2011_09_30/2011_09_30_drive_0033_sync 1404 l
2011_10_03/2011_10_03_drive_0034_sync 4628 l
2011_10_03/2011_10_03_drive_0034_sync 3844 r
2011_10_03/2011_10_03_drive_0034_sync 3734 r
2011_09_26/2011_09_26_drive_0019_sync 274 r
2011_09_26/2011_09_26_drive_0104_sync 113 l
2011_09_26/2011_09_26_drive_0051_sync 123 r
2011_09_26/2011_09_26_drive_0015_sync 87 r
2011_09_30/2011_09_30_drive_0020_sync 222 l
2011_09_30/2011_09_30_drive_0028_sync 1609 l
2011_09_26/2011_09_26_drive_0091_sync 244 l
2011_10_03/2011_10_03_drive_0042_sync 694 r
2011_09_30/2011_09_30_drive_0033_sync 705 l
2011_09_30/2011_09_30_drive_0028_sync 4044 r
2011_09_30/2011_09_30_drive_0034_sync 547 r
2011_09_30/2011_09_30_drive_0034_sync 698 l
2011_10_03/2011_10_03_drive_0034_sync 3326 l
2011_09_30/2011_09_30_drive_0028_sync 2843 r
2011_09_26/2011_09_26_drive_0051_sync 80 r
2011_09_26/2011_09_26_drive_0061_sync 165 r
2011_09_30/2011_09_30_drive_0028_sync 2929 l
2011_10_03/2011_10_03_drive_0034_sync 3759 l
2011_10_03/2011_10_03_drive_0034_sync 3198 l
2011_09_30/2011_09_30_drive_0034_sync 888 l
2011_09_26/2011_09_26_drive_0011_sync 88 r
2011_09_26/2011_09_26_drive_0061_sync 428 r
2011_09_30/2011_09_30_drive_0028_sync 1213 r
2011_09_26/2011_09_26_drive_0061_sync 184 r
2011_10_03/2011_10_03_drive_0042_sync 751 r
2011_09_30/2011_09_30_drive_0033_sync 1038 r
2011_09_26/2011_09_26_drive_0087_sync 102 l
2011_10_03/2011_10_03_drive_0034_sync 3996 l
2011_09_30/2011_09_30_drive_0028_sync 4513 r
2011_09_29/2011_09_29_drive_0004_sync 99 r
2011_09_26/2011_09_26_drive_0095_sync 171 l
2011_10_03/2011_10_03_drive_0034_sync 2358 l
2011_09_30/2011_09_30_drive_0028_sync 986 r
2011_09_30/2011_09_30_drive_0033_sync 321 r
2011_09_30/2011_09_30_drive_0020_sync 328 r
2011_09_30/2011_09_30_drive_0020_sync 180 r
2011_09_26/2011_09_26_drive_0011_sync 110 l
2011_10_03/2011_10_03_drive_0034_sync 3340 l
2011_10_03/2011_10_03_drive_0034_sync 1672 l
2011_09_26/2011_09_26_drive_0039_sync 59 l
2011_09_26/2011_09_26_drive_0019_sync 279 l
2011_10_03/2011_10_03_drive_0034_sync 1391 r
2011_09_30/2011_09_30_drive_0028_sync 2372 r
2011_09_26/2011_09_26_drive_0014_sync 21 l
2011_09_30/2011_09_30_drive_0034_sync 711 l
2011_10_03/2011_10_03_drive_0034_sync 1252 l
2011_09_30/2011_09_30_drive_0033_sync 619 r
2011_10_03/2011_10_03_drive_0034_sync 1565 l
2011_09_30/2011_09_30_drive_0034_sync 624 l
2011_09_26/2011_09_26_drive_0028_sync 59 r
2011_09_26/2011_09_26_drive_0091_sync 295 r
2011_10_03/2011_10_03_drive_0034_sync 3785 l
2011_10_03/2011_10_03_drive_0034_sync 3316 l
2011_09_28/2011_09_28_drive_0001_sync 40 r
2011_09_30/2011_09_30_drive_0020_sync 250 l
2011_09_30/2011_09_30_drive_0028_sync 700 r
2011_09_30/2011_09_30_drive_0033_sync 401 r
2011_09_30/2011_09_30_drive_0020_sync 596 r
2011_10_03/2011_10_03_drive_0034_sync 1304 r
2011_09_26/2011_09_26_drive_0104_sync 270 l
2011_09_30/2011_09_30_drive_0028_sync 1291 l
2011_09_30/2011_09_30_drive_0034_sync 963 l
2011_09_30/2011_09_30_drive_0034_sync 851 l
2011_09_26/2011_09_26_drive_0087_sync 244 l
2011_10_03/2011_10_03_drive_0042_sync 1158 l
2011_09_26/2011_09_26_drive_0039_sync 66 r
2011_09_26/2011_09_26_drive_0091_sync 17 l
2011_09_30/2011_09_30_drive_0028_sync 4964 l
2011_09_30/2011_09_30_drive_0033_sync 1037 r
2011_09_30/2011_09_30_drive_0028_sync 1142 l
2011_10_03/2011_10_03_drive_0034_sync 2692 r
2011_09_30/2011_09_30_drive_0028_sync 2332 r
2011_10_03/2011_10_03_drive_0034_sync 1897 r
2011_09_30/2011_09_30_drive_0028_sync 2072 l
2011_09_26/2011_09_26_drive_0019_sync 332 l
2011_10_03/2011_10_03_drive_0034_sync 1759 l
2011_09_26/2011_09_26_drive_0022_sync 545 r
2011_09_30/2011_09_30_drive_0034_sync 355 l
2011_09_26/2011_09_26_drive_0018_sync 198 l
2011_09_26/2011_09_26_drive_0022_sync 551 r
2011_09_30/2011_09_30_drive_0028_sync 5057 l
2011_10_03/2011_10_03_drive_0034_sync 1041 l
2011_10_03/2011_10_03_drive_0034_sync 1251 r
2011_10_03/2011_10_03_drive_0034_sync 3790 l
2011_09_30/2011_09_30_drive_0034_sync 502 r
2011_09_30/2011_09_30_drive_0028_sync 129 l
2011_09_30/2011_09_30_drive_0033_sync 249 r
2011_09_30/2011_09_30_drive_0028_sync 4369 l
2011_09_30/2011_09_30_drive_0028_sync 2542 l
2011_09_26/2011_09_26_drive_0014_sync 156 l
2011_09_26/2011_09_26_drive_0104_sync 43 r
2011_10_03/2011_10_03_drive_0034_sync 3125 l
2011_10_03/2011_10_03_drive_0034_sync 817 l
2011_10_03/2011_10_03_drive_0034_sync 750 l
2011_10_03/2011_10_03_drive_0034_sync 494 l
2011_09_26/2011_09_26_drive_0061_sync 45 r
2011_10_03/2011_10_03_drive_0034_sync 610 l
2011_09_30/2011_09_30_drive_0028_sync 4000 r
2011_09_30/2011_09_30_drive_0028_sync 3787 l
2011_09_26/2011_09_26_drive_0019_sync 93 r
2011_10_03/2011_10_03_drive_0034_sync 503 r
2011_09_26/2011_09_26_drive_0022_sync 640 l
2011_10_03/2011_10_03_drive_0034_sync 531 l
2011_09_30/2011_09_30_drive_0028_sync 2370 l
2011_09_26/2011_09_26_drive_0087_sync 163 r
2011_10_03/2011_10_03_drive_0042_sync 1100 l
2011_10_03/2011_10_03_drive_0034_sync 45 r
2011_09_30/2011_09_30_drive_0028_sync 3168 l
2011_09_26/2011_09_26_drive_0039_sync 42 l
2011_09_28/2011_09_28_drive_0001_sync 36 r
2011_09_30/2011_09_30_drive_0034_sync 926 l
2011_09_26/2011_09_26_drive_0061_sync 7 l
2011_10_03/2011_10_03_drive_0034_sync 1430 r
2011_09_30/2011_09_30_drive_0034_sync 762 l
2011_10_03/2011_10_03_drive_0034_sync 1025 r
2011_09_26/2011_09_26_drive_0018_sync 206 r
2011_09_26/2011_09_26_drive_0087_sync 558 l
2011_09_30/2011_09_30_drive_0033_sync 1395 r
2011_09_28/2011_09_28_drive_0001_sync 88 r
2011_09_30/2011_09_30_drive_0028_sync 4967 l
2011_09_30/2011_09_30_drive_0028_sync 2803 r
2011_09_26/2011_09_26_drive_0005_sync 116 l
2011_10_03/2011_10_03_drive_0034_sync 1905 l
2011_09_26/2011_09_26_drive_0005_sync 87 l
2011_09_30/2011_09_30_drive_0028_sync 3898 l
2011_09_26/2011_09_26_drive_0087_sync 630 r
2011_09_30/2011_09_30_drive_0033_sync 1497 r
2011_10_03/2011_10_03_drive_0034_sync 2248 l
2011_10_03/2011_10_03_drive_0042_sync 802 l
2011_09_30/2011_09_30_drive_0028_sync 428 l
2011_09_30/2011_09_30_drive_0033_sync 953 r
2011_09_30/2011_09_30_drive_0028_sync 4195 r
2011_09_26/2011_09_26_drive_0091_sync 29 l
2011_09_30/2011_09_30_drive_0028_sync 832 r
2011_09_30/2011_09_30_drive_0034_sync 514 l
2011_09_29/2011_09_29_drive_0004_sync 38 r
2011_09_26/2011_09_26_drive_0022_sync 195 l
2011_09_26/2011_09_26_drive_0028_sync 71 r
2011_09_26/2011_09_26_drive_0104_sync 32 l
2011_09_26/2011_09_26_drive_0061_sync 418 r
2011_09_26/2011_09_26_drive_0015_sync 204 r
2011_10_03/2011_10_03_drive_0042_sync 1127 l
2011_09_26/2011_09_26_drive_0019_sync 237 r
2011_09_30/2011_09_30_drive_0028_sync 1297 l
2011_09_26/2011_09_26_drive_0091_sync 82 l
2011_09_26/2011_09_26_drive_0061_sync 442 r
2011_09_26/2011_09_26_drive_0091_sync 309 r
2011_10_03/2011_10_03_drive_0042_sync 949 l
2011_10_03/2011_10_03_drive_0034_sync 2522 r
2011_10_03/2011_10_03_drive_0034_sync 433 r
2011_09_30/2011_09_30_drive_0028_sync 2456 r
2011_09_26/2011_09_26_drive_0022_sync 691 l
2011_09_30/2011_09_30_drive_0028_sync 1835 r
2011_09_30/2011_09_30_drive_0028_sync 2182 r
2011_09_30/2011_09_30_drive_0034_sync 449 l
2011_09_30/2011_09_30_drive_0033_sync 311 r
2011_09_30/2011_09_30_drive_0020_sync 140 l
2011_09_29/2011_09_29_drive_0004_sync 130 r
2011_09_30/2011_09_30_drive_0028_sync 97 r
2011_09_26/2011_09_26_drive_0061_sync 53 r
2011_09_30/2011_09_30_drive_0020_sync 645 r
2011_09_30/2011_09_30_drive_0028_sync 4937 l
2011_09_30/2011_09_30_drive_0028_sync 4865 l
2011_09_26/2011_09_26_drive_0091_sync 151 l
2011_09_30/2011_09_30_drive_0033_sync 940 l
2011_09_30/2011_09_30_drive_0028_sync 86 l
2011_10_03/2011_10_03_drive_0034_sync 3536 r
2011_10_03/2011_10_03_drive_0042_sync 443 r
2011_09_26/2011_09_26_drive_0022_sync 628 l
2011_09_30/2011_09_30_drive_0033_sync 36 l
2011_09_30/2011_09_30_drive_0028_sync 3317 r
2011_09_30/2011_09_30_drive_0033_sync 1303 r
2011_10_03/2011_10_03_drive_0034_sync 2975 l
2011_09_30/2011_09_30_drive_0033_sync 1532 l
2011_09_29/2011_09_29_drive_0004_sync 280 r
2011_09_26/2011_09_26_drive_0015_sync 124 l
2011_09_26/2011_09_26_drive_0022_sync 17 l
2011_09_30/2011_09_30_drive_0028_sync 1693 l
2011_09_30/2011_09_30_drive_0028_sync 2527 r
2011_10_03/2011_10_03_drive_0034_sync 2403 l
2011_09_26/2011_09_26_drive_0035_sync 90 r
2011_09_26/2011_09_26_drive_0070_sync 228 l
2011_09_30/2011_09_30_drive_0028_sync 294 r
2011_09_29/2011_09_29_drive_0004_sync 230 r
2011_09_26/2011_09_26_drive_0061_sync 531 r
2011_09_30/2011_09_30_drive_0033_sync 171 l
2011_10_03/2011_10_03_drive_0034_sync 52 l
2011_09_26/2011_09_26_drive_0022_sync 509 r
2011_09_26/2011_09_26_drive_0061_sync 63 r
2011_09_26/2011_09_26_drive_0095_sync 61 l
2011_09_30/2011_09_30_drive_0028_sync 3212 r
2011_10_03/2011_10_03_drive_0034_sync 2378 l
2011_09_26/2011_09_26_drive_0014_sync 30 l
2011_09_30/2011_09_30_drive_0028_sync 2617 r
2011_09_30/2011_09_30_drive_0028_sync 3496 l
2011_10_03/2011_10_03_drive_0034_sync 1872 l
2011_10_03/2011_10_03_drive_0042_sync 432 r
2011_09_30/2011_09_30_drive_0034_sync 56 l
2011_09_30/2011_09_30_drive_0033_sync 333 r
2011_09_30/2011_09_30_drive_0033_sync 841 l
2011_09_26/2011_09_26_drive_0028_sync 64 l
2011_10_03/2011_10_03_drive_0034_sync 1403 r
2011_09_30/2011_09_30_drive_0028_sync 5164 l
2011_09_30/2011_09_30_drive_0028_sync 4652 r
2011_09_30/2011_09_30_drive_0034_sync 741 r
2011_09_30/2011_09_30_drive_0033_sync 1022 l
2011_10_03/2011_10_03_drive_0034_sync 2016 l
2011_09_26/2011_09_26_drive_0028_sync 38 l
2011_10_03/2011_10_03_drive_0034_sync 3494 l
2011_09_30/2011_09_30_drive_0028_sync 4535 r
2011_09_30/2011_09_30_drive_0020_sync 495 r
2011_10_03/2011_10_03_drive_0034_sync 4032 l
2011_09_30/2011_09_30_drive_0033_sync 1364 r
2011_10_03/2011_10_03_drive_0034_sync 3445 r
2011_09_26/2011_09_26_drive_0087_sync 565 r
2011_10_03/2011_10_03_drive_0034_sync 4279 l
2011_10_03/2011_10_03_drive_0034_sync 3282 l
2011_09_30/2011_09_30_drive_0028_sync 1979 l
2011_09_30/2011_09_30_drive_0028_sync 3558 l
2011_09_26/2011_09_26_drive_0022_sync 181 r
2011_09_26/2011_09_26_drive_0001_sync 57 l
2011_09_30/2011_09_30_drive_0034_sync 340 l
2011_09_30/2011_09_30_drive_0028_sync 2815 r
2011_09_30/2011_09_30_drive_0028_sync 2268 r
2011_09_30/2011_09_30_drive_0033_sync 1583 r
2011_10_03/2011_10_03_drive_0034_sync 4103 r
2011_10_03/2011_10_03_drive_0034_sync 2870 r
2011_10_03/2011_10_03_drive_0034_sync 2486 r
2011_10_03/2011_10_03_drive_0034_sync 137 r
2011_10_03/2011_10_03_drive_0034_sync 4212 l
2011_09_30/2011_09_30_drive_0033_sync 563 r
2011_09_26/2011_09_26_drive_0014_sync 103 l
2011_09_30/2011_09_30_drive_0028_sync 3065 l
2011_10_03/2011_10_03_drive_0034_sync 1490 l
2011_10_03/2011_10_03_drive_0034_sync 2048 r
2011_09_30/2011_09_30_drive_0028_sync 3047 r
2011_09_30/2011_09_30_drive_0028_sync 2676 l
2011_09_26/2011_09_26_drive_0087_sync 560 r
2011_09_30/2011_09_30_drive_0028_sync 3536 r
2011_09_26/2011_09_26_drive_0087_sync 228 r
2011_09_26/2011_09_26_drive_0057_sync 343 l
2011_09_30/2011_09_30_drive_0028_sync 4415 r
2011_09_26/2011_09_26_drive_0028_sync 35 r
2011_10_03/2011_10_03_drive_0034_sync 2008 l
2011_10_03/2011_10_03_drive_0034_sync 2292 r
2011_10_03/2011_10_03_drive_0034_sync 1990 r
2011_09_30/2011_09_30_drive_0034_sync 876 l
2011_09_30/2011_09_30_drive_0028_sync 3813 l
2011_10_03/2011_10_03_drive_0034_sync 3305 r
2011_09_30/2011_09_30_drive_0028_sync 3799 r
2011_09_30/2011_09_30_drive_0020_sync 702 r
2011_09_30/2011_09_30_drive_0028_sync 2361 l
2011_09_30/2011_09_30_drive_0033_sync 571 l
2011_09_26/2011_09_26_drive_0104_sync 310 l
2011_09_30/2011_09_30_drive_0034_sync 753 r
2011_09_30/2011_09_30_drive_0033_sync 1201 l
2011_09_30/2011_09_30_drive_0028_sync 3994 l
2011_09_26/2011_09_26_drive_0091_sync 59 r
2011_09_26/2011_09_26_drive_0039_sync 370 r
2011_09_26/2011_09_26_drive_0061_sync 333 l
2011_10_03/2011_10_03_drive_0034_sync 808 r
2011_09_26/2011_09_26_drive_0028_sync 358 r
2011_09_30/2011_09_30_drive_0033_sync 474 r
2011_09_30/2011_09_30_drive_0028_sync 2253 l
2011_10_03/2011_10_03_drive_0034_sync 4006 r
2011_09_26/2011_09_26_drive_0039_sync 389 l
2011_09_26/2011_09_26_drive_0087_sync 583 l
2011_10_03/2011_10_03_drive_0034_sync 3917 l
2011_09_30/2011_09_30_drive_0028_sync 997 l
2011_10_03/2011_10_03_drive_0034_sync 3673 l
2011_09_26/2011_09_26_drive_0014_sync 133 r
2011_09_30/2011_09_30_drive_0028_sync 4808 r
2011_10_03/2011_10_03_drive_0034_sync 3586 r
2011_09_26/2011_09_26_drive_0022_sync 265 r
2011_09_26/2011_09_26_drive_0087_sync 198 r
2011_10_03/2011_10_03_drive_0034_sync 3789 r
2011_09_30/2011_09_30_drive_0033_sync 692 r
2011_09_26/2011_09_26_drive_0028_sync 279 l
2011_10_03/2011_10_03_drive_0034_sync 146 l
2011_09_30/2011_09_30_drive_0034_sync 613 r
2011_10_03/2011_10_03_drive_0034_sync 1028 l
2011_09_30/2011_09_30_drive_0033_sync 595 l
2011_09_30/2011_09_30_drive_0028_sync 3823 r
2011_09_26/2011_09_26_drive_0039_sync 308 l
2011_09_30/2011_09_30_drive_0028_sync 1730 r
2011_09_26/2011_09_26_drive_0061_sync 278 r
2011_09_30/2011_09_30_drive_0034_sync 1103 l
2011_09_26/2011_09_26_drive_0091_sync 271 l
2011_09_26/2011_09_26_drive_0061_sync 552 l
2011_09_30/2011_09_30_drive_0034_sync 112 r
2011_09_26/2011_09_26_drive_0005_sync 72 l
2011_09_30/2011_09_30_drive_0028_sync 571 l
2011_09_26/2011_09_26_drive_0070_sync 204 l
2011_10_03/2011_10_03_drive_0034_sync 2545 r
2011_10_03/2011_10_03_drive_0034_sync 396 r
2011_09_30/2011_09_30_drive_0028_sync 628 l
2011_09_30/2011_09_30_drive_0034_sync 432 r
2011_09_30/2011_09_30_drive_0028_sync 2233 l
2011_09_26/2011_09_26_drive_0061_sync 569 l
2011_09_26/2011_09_26_drive_0019_sync 128 l
2011_09_30/2011_09_30_drive_0033_sync 1422 r
2011_10_03/2011_10_03_drive_0034_sync 3623 l
2011_09_30/2011_09_30_drive_0033_sync 377 r
2011_10_03/2011_10_03_drive_0034_sync 2031 l
2011_09_30/2011_09_30_drive_0028_sync 2771 l
2011_09_26/2011_09_26_drive_0087_sync 539 l
2011_09_30/2011_09_30_drive_0028_sync 1380 l
2011_09_30/2011_09_30_drive_0028_sync 3979 l
2011_09_26/2011_09_26_drive_0104_sync 122 l
2011_09_26/2011_09_26_drive_0087_sync 240 l
2011_10_03/2011_10_03_drive_0034_sync 4608 l
2011_09_26/2011_09_26_drive_0091_sync 297 l
2011_09_30/2011_09_30_drive_0028_sync 1187 r
2011_09_30/2011_09_30_drive_0033_sync 1123 r
2011_09_30/2011_09_30_drive_0020_sync 504 l
2011_09_30/2011_09_30_drive_0020_sync 255 r
2011_09_30/2011_09_30_drive_0028_sync 2131 r
2011_09_26/2011_09_26_drive_0070_sync 39 r
2011_10_03/2011_10_03_drive_0034_sync 2079 r
2011_10_03/2011_10_03_drive_0034_sync 3755 l
2011_09_26/2011_09_26_drive_0019_sync 77 r
2011_09_30/2011_09_30_drive_0028_sync 3097 r
2011_09_30/2011_09_30_drive_0028_sync 3113 r
2011_09_30/2011_09_30_drive_0028_sync 124 r
2011_09_30/2011_09_30_drive_0034_sync 1041 r
2011_09_26/2011_09_26_drive_0057_sync 335 l
2011_09_30/2011_09_30_drive_0028_sync 699 r
2011_09_26/2011_09_26_drive_0014_sync 86 l
2011_09_26/2011_09_26_drive_0104_sync 88 l
2011_10_03/2011_10_03_drive_0034_sync 437 r
2011_09_26/2011_09_26_drive_0095_sync 106 l
2011_09_30/2011_09_30_drive_0033_sync 341 l
2011_09_26/2011_09_26_drive_0091_sync 143 l
2011_09_26/2011_09_26_drive_0032_sync 157 r
2011_09_26/2011_09_26_drive_0104_sync 56 r
2011_09_26/2011_09_26_drive_0005_sync 36 r
2011_10_03/2011_10_03_drive_0034_sync 3061 l
2011_09_26/2011_09_26_drive_0005_sync 45 l
2011_10_03/2011_10_03_drive_0034_sync 573 r
2011_10_03/2011_10_03_drive_0034_sync 2661 r
2011_09_30/2011_09_30_drive_0020_sync 353 l
2011_09_30/2011_09_30_drive_0033_sync 1218 l
2011_09_30/2011_09_30_drive_0028_sync 4685 l
2011_09_30/2011_09_30_drive_0028_sync 697 r
2011_09_30/2011_09_30_drive_0033_sync 977 l
2011_09_26/2011_09_26_drive_0061_sync 354 r
2011_09_26/2011_09_26_drive_0032_sync 320 l
2011_10_03/2011_10_03_drive_0034_sync 735 l
2011_10_03/2011_10_03_drive_0042_sync 428 r
2011_09_26/2011_09_26_drive_0028_sync 81 r
2011_09_29/2011_09_29_drive_0004_sync 259 r
2011_09_26/2011_09_26_drive_0005_sync 5 l
2011_10_03/2011_10_03_drive_0042_sync 765 r
2011_10_03/2011_10_03_drive_0042_sync 472 r
2011_09_30/2011_09_30_drive_0028_sync 4824 l
2011_10_03/2011_10_03_drive_0034_sync 4501 l
2011_09_30/2011_09_30_drive_0028_sync 4501 r
2011_10_03/2011_10_03_drive_0034_sync 587 l
2011_09_26/2011_09_26_drive_0087_sync 300 l
2011_09_30/2011_09_30_drive_0033_sync 1220 r
2011_10_03/2011_10_03_drive_0034_sync 3634 l
2011_09_26/2011_09_26_drive_0019_sync 329 l
2011_09_30/2011_09_30_drive_0033_sync 1201 r
2011_10_03/2011_10_03_drive_0042_sync 60 l
2011_09_30/2011_09_30_drive_0028_sync 4146 r
2011_09_26/2011_09_26_drive_0087_sync 452 r
2011_09_30/2011_09_30_drive_0033_sync 85 l
2011_09_26/2011_09_26_drive_0070_sync 174 l
2011_09_26/2011_09_26_drive_0019_sync 193 l
2011_10_03/2011_10_03_drive_0034_sync 1546 l
2011_09_30/2011_09_30_drive_0028_sync 848 r
2011_10_03/2011_10_03_drive_0034_sync 1967 l
2011_09_30/2011_09_30_drive_0028_sync 2710 l
2011_09_30/2011_09_30_drive_0028_sync 699 l
2011_10_03/2011_10_03_drive_0034_sync 178 r
2011_09_30/2011_09_30_drive_0020_sync 307 l
2011_10_03/2011_10_03_drive_0034_sync 4043 r
2011_09_30/2011_09_30_drive_0033_sync 260 l
2011_09_30/2011_09_30_drive_0028_sync 3350 r
2011_09_26/2011_09_26_drive_0019_sync 162 l
2011_09_30/2011_09_30_drive_0028_sync 1749 l
2011_09_30/2011_09_30_drive_0028_sync 3420 r
2011_09_26/2011_09_26_drive_0022_sync 672 l
2011_10_03/2011_10_03_drive_0034_sync 1797 r
2011_10_03/2011_10_03_drive_0042_sync 191 l
2011_09_30/2011_09_30_drive_0028_sync 3174 r
2011_09_30/2011_09_30_drive_0028_sync 2438 l
2011_10_03/2011_10_03_drive_0034_sync 1861 r
2011_09_26/2011_09_26_drive_0028_sync 199 r
2011_09_26/2011_09_26_drive_0019_sync 126 l
2011_10_03/2011_10_03_drive_0034_sync 4466 l
2011_09_30/2011_09_30_drive_0020_sync 1068 l
2011_09_26/2011_09_26_drive_0061_sync 655 l
2011_09_30/2011_09_30_drive_0028_sync 2500 r
2011_09_26/2011_09_26_drive_0113_sync 17 r
2011_10_03/2011_10_03_drive_0034_sync 488 l
2011_09_26/2011_09_26_drive_0070_sync 161 l
2011_09_30/2011_09_30_drive_0028_sync 2683 r
2011_09_26/2011_09_26_drive_0070_sync 281 r
2011_10_03/2011_10_03_drive_0034_sync 1165 r
2011_09_26/2011_09_26_drive_0087_sync 614 r
2011_09_29/2011_09_29_drive_0004_sync 267 l
2011_09_26/2011_09_26_drive_0091_sync 242 l
2011_10_03/2011_10_03_drive_0034_sync 1849 l
2011_09_26/2011_09_26_drive_0061_sync 144 l
2011_10_03/2011_10_03_drive_0034_sync 4286 r
2011_09_30/2011_09_30_drive_0033_sync 1407 l
2011_09_26/2011_09_26_drive_0035_sync 32 r
2011_10_03/2011_10_03_drive_0034_sync 1471 l
2011_10_03/2011_10_03_drive_0034_sync 3098 l
2011_09_30/2011_09_30_drive_0028_sync 2635 r
2011_10_03/2011_10_03_drive_0034_sync 2936 r
2011_10_03/2011_10_03_drive_0034_sync 3284 r
2011_09_26/2011_09_26_drive_0061_sync 458 r
2011_09_26/2011_09_26_drive_0070_sync 342 r
2011_10_03/2011_10_03_drive_0034_sync 708 r
2011_09_26/2011_09_26_drive_0022_sync 127 r
2011_09_26/2011_09_26_drive_0061_sync 38 r
2011_09_26/2011_09_26_drive_0014_sync 110 r
2011_09_26/2011_09_26_drive_0057_sync 315 l
2011_09_30/2011_09_30_drive_0034_sync 904 r
2011_10_03/2011_10_03_drive_0034_sync 2795 l
2011_10_03/2011_10_03_drive_0034_sync 2966 l
2011_09_26/2011_09_26_drive_0018_sync 220 l
2011_10_03/2011_10_03_drive_0042_sync 680 r
2011_09_26/2011_09_26_drive_0028_sync 140 l
2011_09_26/2011_09_26_drive_0087_sync 78 r
2011_10_03/2011_10_03_drive_0042_sync 216 l
2011_09_26/2011_09_26_drive_0028_sync 83 r
2011_09_30/2011_09_30_drive_0028_sync 2158 l
2011_09_30/2011_09_30_drive_0028_sync 1107 l
2011_09_26/2011_09_26_drive_0104_sync 136 l
2011_10_03/2011_10_03_drive_0034_sync 2801 l
2011_09_30/2011_09_30_drive_0028_sync 273 l
2011_09_30/2011_09_30_drive_0028_sync 1908 l
2011_09_26/2011_09_26_drive_0022_sync 320 r
2011_10_03/2011_10_03_drive_0034_sync 3174 r
2011_09_30/2011_09_30_drive_0034_sync 41 l
2011_09_30/2011_09_30_drive_0028_sync 2790 r
2011_09_26/2011_09_26_drive_0091_sync 178 l
2011_09_26/2011_09_26_drive_0039_sync 276 l
2011_09_26/2011_09_26_drive_0095_sync 96 l
2011_10_03/2011_10_03_drive_0042_sync 551 l
2011_09_30/2011_09_30_drive_0028_sync 3879 r
2011_10_03/2011_10_03_drive_0034_sync 2769 r
2011_09_26/2011_09_26_drive_0070_sync 352 r
2011_09_26/2011_09_26_drive_0022_sync 511 r
2011_10_03/2011_10_03_drive_0034_sync 4174 r
2011_09_30/2011_09_30_drive_0028_sync 1678 l
2011_09_30/2011_09_30_drive_0028_sync 4934 r
2011_10_03/2011_10_03_drive_0042_sync 469 l
2011_09_26/2011_09_26_drive_0061_sync 124 r
2011_10_03/2011_10_03_drive_0034_sync 704 l
2011_09_30/2011_09_30_drive_0028_sync 2607 l
2011_10_03/2011_10_03_drive_0034_sync 1182 r
2011_10_03/2011_10_03_drive_0034_sync 167 r
2011_10_03/2011_10_03_drive_0034_sync 2289 l
2011_09_30/2011_09_30_drive_0028_sync 2370 r
2011_10_03/2011_10_03_drive_0042_sync 1151 r
2011_09_30/2011_09_30_drive_0028_sync 619 l
2011_09_30/2011_09_30_drive_0028_sync 2888 r
2011_10_03/2011_10_03_drive_0034_sync 803 l
2011_09_26/2011_09_26_drive_0015_sync 26 r
2011_09_30/2011_09_30_drive_0033_sync 1569 l
2011_09_30/2011_09_30_drive_0020_sync 610 l
2011_09_30/2011_09_30_drive_0028_sync 2819 l
2011_10_03/2011_10_03_drive_0034_sync 4581 l
2011_09_26/2011_09_26_drive_0005_sync 48 l
2011_09_26/2011_09_26_drive_0087_sync 410 r
2011_10_03/2011_10_03_drive_0034_sync 4014 r
2011_09_26/2011_09_26_drive_0028_sync 142 l
2011_09_26/2011_09_26_drive_0104_sync 71 l
2011_10_03/2011_10_03_drive_0034_sync 4401 l
2011_09_26/2011_09_26_drive_0019_sync 355 l
2011_10_03/2011_10_03_drive_0034_sync 4635 l
2011_09_26/2011_09_26_drive_0022_sync 567 r
2011_09_26/2011_09_26_drive_0032_sync 70 r
2011_09_30/2011_09_30_drive_0028_sync 475 r
2011_09_30/2011_09_30_drive_0020_sync 960 l
2011_09_26/2011_09_26_drive_0051_sync 432 l
2011_09_30/2011_09_30_drive_0034_sync 750 r
2011_09_30/2011_09_30_drive_0034_sync 38 l
2011_09_30/2011_09_30_drive_0028_sync 3987 r
2011_09_30/2011_09_30_drive_0028_sync 1803 l
2011_10_03/2011_10_03_drive_0034_sync 4282 r
2011_09_30/2011_09_30_drive_0028_sync 4409 l
2011_10_03/2011_10_03_drive_0034_sync 883 r
2011_09_30/2011_09_30_drive_0034_sync 895 l
2011_09_26/2011_09_26_drive_0070_sync 197 l
2011_09_26/2011_09_26_drive_0061_sync 379 l
2011_09_26/2011_09_26_drive_0039_sync 223 r
2011_09_26/2011_09_26_drive_0087_sync 258 r
2011_09_30/2011_09_30_drive_0028_sync 3016 l
2011_09_30/2011_09_30_drive_0034_sync 662 r
2011_09_30/2011_09_30_drive_0033_sync 1246 l
2011_09_26/2011_09_26_drive_0011_sync 60 r
2011_09_26/2011_09_26_drive_0095_sync 174 r
2011_09_26/2011_09_26_drive_0051_sync 383 l
2011_09_30/2011_09_30_drive_0028_sync 1184 l
2011_09_26/2011_09_26_drive_0028_sync 383 l
2011_09_26/2011_09_26_drive_0057_sync 308 r
2011_09_26/2011_09_26_drive_0032_sync 187 r
2011_09_30/2011_09_30_drive_0033_sync 305 r
2011_09_30/2011_09_30_drive_0028_sync 3223 r
2011_09_26/2011_09_26_drive_0051_sync 139 r
2011_09_30/2011_09_30_drive_0020_sync 425 l
2011_09_26/2011_09_26_drive_0005_sync 8 r
2011_09_26/2011_09_26_drive_0014_sync 228 r
2011_09_30/2011_09_30_drive_0034_sync 665 r
2011_09_26/2011_09_26_drive_0104_sync 177 l
2011_10_03/2011_10_03_drive_0042_sync 1111 r
2011_09_30/2011_09_30_drive_0020_sync 623 l
2011_09_26/2011_09_26_drive_0022_sync 216 l
2011_09_30/2011_09_30_drive_0020_sync 311 l
2011_10_03/2011_10_03_drive_0042_sync 830 l
2011_09_30/2011_09_30_drive_0033_sync 686 r
2011_09_26/2011_09_26_drive_0005_sync 126 l
2011_10_03/2011_10_03_drive_0034_sync 2271 r
2011_09_26/2011_09_26_drive_0104_sync 67 r
2011_09_26/2011_09_26_drive_0061_sync 691 r
2011_09_28/2011_09_28_drive_0001_sync 62 l
2011_09_30/2011_09_30_drive_0033_sync 514 r
2011_10_03/2011_10_03_drive_0034_sync 3751 l
2011_09_26/2011_09_26_drive_0051_sync 118 r
2011_09_26/2011_09_26_drive_0001_sync 74 l
2011_10_03/2011_10_03_drive_0034_sync 2099 r
2011_09_30/2011_09_30_drive_0028_sync 1616 r
2011_09_30/2011_09_30_drive_0033_sync 620 l
2011_09_26/2011_09_26_drive_0019_sync 228 l
2011_09_30/2011_09_30_drive_0033_sync 756 l
2011_09_30/2011_09_30_drive_0034_sync 54 r
2011_10_03/2011_10_03_drive_0034_sync 1221 r
2011_09_30/2011_09_30_drive_0028_sync 2303 r
2011_09_30/2011_09_30_drive_0028_sync 4925 l
2011_09_28/2011_09_28_drive_0001_sync 21 l
2011_09_26/2011_09_26_drive_0005_sync 142 r
2011_09_26/2011_09_26_drive_0095_sync 260 l
2011_09_26/2011_09_26_drive_0087_sync 217 l
2011_09_26/2011_09_26_drive_0019_sync 360 l
2011_09_26/2011_09_26_drive_0014_sync 135 l
2011_10_03/2011_10_03_drive_0034_sync 1336 r
2011_09_26/2011_09_26_drive_0022_sync 617 r
2011_09_30/2011_09_30_drive_0028_sync 2652 r
2011_09_30/2011_09_30_drive_0028_sync 1537 r
2011_10_03/2011_10_03_drive_0034_sync 2151 r
2011_09_30/2011_09_30_drive_0034_sync 85 r
2011_09_26/2011_09_26_drive_0061_sync 486 r
2011_10_03/2011_10_03_drive_0034_sync 884 l
2011_09_26/2011_09_26_drive_0087_sync 275 r
2011_09_30/2011_09_30_drive_0033_sync 1428 r
2011_09_26/2011_09_26_drive_0022_sync 315 l
2011_09_30/2011_09_30_drive_0033_sync 606 r
2011_09_26/2011_09_26_drive_0087_sync 407 l
2011_09_30/2011_09_30_drive_0034_sync 1001 r
2011_10_03/2011_10_03_drive_0034_sync 762 l
2011_09_30/2011_09_30_drive_0034_sync 1049 l
2011_10_03/2011_10_03_drive_0034_sync 4517 r
2011_09_30/2011_09_30_drive_0033_sync 228 l
2011_10_03/2011_10_03_drive_0034_sync 2371 l
2011_09_26/2011_09_26_drive_0113_sync 61 r
2011_09_30/2011_09_30_drive_0033_sync 742 l
2011_09_30/2011_09_30_drive_0028_sync 1166 l
2011_09_30/2011_09_30_drive_0028_sync 272 r
2011_09_30/2011_09_30_drive_0020_sync 52 l
2011_09_30/2011_09_30_drive_0033_sync 230 l
2011_09_30/2011_09_30_drive_0028_sync 2600 l
2011_10_03/2011_10_03_drive_0042_sync 647 r
2011_09_26/2011_09_26_drive_0019_sync 100 l
2011_09_30/2011_09_30_drive_0028_sync 1930 r
2011_09_30/2011_09_30_drive_0028_sync 2602 l
2011_09_26/2011_09_26_drive_0087_sync 675 l
2011_09_26/2011_09_26_drive_0087_sync 194 r
2011_09_30/2011_09_30_drive_0033_sync 1142 r
2011_09_26/2011_09_26_drive_0051_sync 229 l
2011_09_30/2011_09_30_drive_0028_sync 457 l
2011_10_03/2011_10_03_drive_0034_sync 3801 l
2011_10_03/2011_10_03_drive_0034_sync 1662 r
2011_09_26/2011_09_26_drive_0039_sync 368 r
2011_09_26/2011_09_26_drive_0104_sync 119 r
2011_10_03/2011_10_03_drive_0042_sync 1143 r
2011_09_30/2011_09_30_drive_0034_sync 864 l
2011_10_03/2011_10_03_drive_0034_sync 2513 l
2011_09_26/2011_09_26_drive_0022_sync 427 r
2011_10_03/2011_10_03_drive_0034_sync 229 r
2011_09_26/2011_09_26_drive_0095_sync 83 l
2011_09_30/2011_09_30_drive_0028_sync 1507 r
2011_09_26/2011_09_26_drive_0019_sync 251 r
2011_09_29/2011_09_29_drive_0004_sync 11 l
2011_09_30/2011_09_30_drive_0034_sync 148 l
2011_09_30/2011_09_30_drive_0034_sync 306 r
2011_09_30/2011_09_30_drive_0034_sync 929 r
2011_10_03/2011_10_03_drive_0034_sync 122 l
2011_10_03/2011_10_03_drive_0034_sync 3273 l
2011_09_30/2011_09_30_drive_0028_sync 1097 r
2011_09_26/2011_09_26_drive_0087_sync 628 l
2011_10_03/2011_10_03_drive_0034_sync 4185 l
2011_10_03/2011_10_03_drive_0034_sync 4398 l
2011_09_26/2011_09_26_drive_0001_sync 80 l
2011_09_30/2011_09_30_drive_0028_sync 3650 r
2011_09_28/2011_09_28_drive_0001_sync 64 r
2011_09_26/2011_09_26_drive_0005_sync 113 r
2011_09_26/2011_09_26_drive_0087_sync 494 r
2011_10_03/2011_10_03_drive_0042_sync 310 l
2011_09_30/2011_09_30_drive_0033_sync 55 l
2011_09_26/2011_09_26_drive_0079_sync 68 l
2011_09_26/2011_09_26_drive_0070_sync 51 r
2011_09_26/2011_09_26_drive_0032_sync 271 r
2011_09_26/2011_09_26_drive_0091_sync 172 r
2011_10_03/2011_10_03_drive_0034_sync 3585 r
2011_09_30/2011_09_30_drive_0028_sync 2718 r
2011_09_30/2011_09_30_drive_0028_sync 1605 l
2011_09_26/2011_09_26_drive_0022_sync 599 l
2011_10_03/2011_10_03_drive_0034_sync 4223 r
2011_09_30/2011_09_30_drive_0033_sync 1270 r
2011_10_03/2011_10_03_drive_0034_sync 2547 l
2011_10_03/2011_10_03_drive_0034_sync 210 l
2011_09_30/2011_09_30_drive_0028_sync 786 r
2011_09_30/2011_09_30_drive_0028_sync 2110 r
2011_10_03/2011_10_03_drive_0034_sync 1058 r
2011_10_03/2011_10_03_drive_0034_sync 2744 l
2011_09_26/2011_09_26_drive_0022_sync 257 r
2011_09_26/2011_09_26_drive_0019_sync 161 l
2011_09_26/2011_09_26_drive_0113_sync 79 r
2011_09_30/2011_09_30_drive_0028_sync 3658 l
2011_09_30/2011_09_30_drive_0033_sync 476 r
2011_10_03/2011_10_03_drive_0034_sync 4141 l
2011_10_03/2011_10_03_drive_0034_sync 4330 r
2011_09_26/2011_09_26_drive_0032_sync 151 r
2011_09_30/2011_09_30_drive_0028_sync 2074 r
2011_10_03/2011_10_03_drive_0034_sync 621 l
2011_09_26/2011_09_26_drive_0032_sync 324 l
2011_09_26/2011_09_26_drive_0104_sync 129 l
2011_10_03/2011_10_03_drive_0034_sync 2352 r
2011_09_30/2011_09_30_drive_0028_sync 185 r
2011_10_03/2011_10_03_drive_0034_sync 875 l
2011_09_30/2011_09_30_drive_0020_sync 896 l
2011_10_03/2011_10_03_drive_0034_sync 4198 r
2011_09_26/2011_09_26_drive_0061_sync 502 r
2011_09_26/2011_09_26_drive_0022_sync 189 r
2011_09_30/2011_09_30_drive_0028_sync 2210 r
2011_09_26/2011_09_26_drive_0061_sync 205 r
2011_09_30/2011_09_30_drive_0033_sync 458 r
2011_10_03/2011_10_03_drive_0034_sync 4013 l
2011_09_26/2011_09_26_drive_0091_sync 72 l
2011_09_26/2011_09_26_drive_0051_sync 152 r
2011_09_26/2011_09_26_drive_0087_sync 184 l
2011_09_26/2011_09_26_drive_0087_sync 72 l
2011_10_03/2011_10_03_drive_0042_sync 603 r
2011_10_03/2011_10_03_drive_0034_sync 913 r
2011_09_30/2011_09_30_drive_0028_sync 384 r
2011_09_26/2011_09_26_drive_0022_sync 520 r
2011_09_26/2011_09_26_drive_0070_sync 6 l
2011_10_03/2011_10_03_drive_0034_sync 882 l
2011_09_30/2011_09_30_drive_0034_sync 695 r
2011_10_03/2011_10_03_drive_0042_sync 806 r
2011_09_26/2011_09_26_drive_0032_sync 367 r
2011_09_26/2011_09_26_drive_0032_sync 93 r
2011_09_26/2011_09_26_drive_0018_sync 193 r
2011_09_26/2011_09_26_drive_0014_sync 174 r
2011_09_26/2011_09_26_drive_0022_sync 647 r
2011_09_26/2011_09_26_drive_0051_sync 377 r
2011_09_30/2011_09_30_drive_0028_sync 290 r
2011_09_26/2011_09_26_drive_0022_sync 350 r
2011_09_26/2011_09_26_drive_0028_sync 258 l
2011_09_30/2011_09_30_drive_0028_sync 390 r
2011_09_26/2011_09_26_drive_0061_sync 482 l
2011_09_26/2011_09_26_drive_0051_sync 249 r
2011_09_30/2011_09_30_drive_0028_sync 2396 r
2011_09_30/2011_09_30_drive_0033_sync 403 r
2011_10_03/2011_10_03_drive_0042_sync 921 r
2011_09_30/2011_09_30_drive_0028_sync 2880 r
2011_09_26/2011_09_26_drive_0091_sync 275 r
2011_09_30/2011_09_30_drive_0028_sync 774 r
2011_09_26/2011_09_26_drive_0005_sync 106 r
2011_09_30/2011_09_30_drive_0033_sync 339 r
2011_10_03/2011_10_03_drive_0034_sync 2502 l
2011_09_30/2011_09_30_drive_0028_sync 1181 l
2011_09_30/2011_09_30_drive_0020_sync 145 l
2011_09_26/2011_09_26_drive_0104_sync 18 l
2011_09_26/2011_09_26_drive_0091_sync 114 l
2011_10_03/2011_10_03_drive_0042_sync 419 r
2011_09_26/2011_09_26_drive_0039_sync 311 r
2011_09_30/2011_09_30_drive_0034_sync 1013 r
2011_09_30/2011_09_30_drive_0033_sync 1402 r
2011_09_26/2011_09_26_drive_0028_sync 27 r
2011_10_03/2011_10_03_drive_0034_sync 3581 r
2011_10_03/2011_10_03_drive_0034_sync 224 r
2011_09_26/2011_09_26_drive_0035_sync 4 l
2011_09_26/2011_09_26_drive_0022_sync 465 l
2011_09_26/2011_09_26_drive_0039_sync 167 r
2011_09_30/2011_09_30_drive_0028_sync 311 l
2011_10_03/2011_10_03_drive_0034_sync 3924 r
2011_09_30/2011_09_30_drive_0028_sync 963 l
2011_10_03/2011_10_03_drive_0034_sync 2033 r
2011_09_30/2011_09_30_drive_0028_sync 4734 r
2011_09_30/2011_09_30_drive_0020_sync 91 l
2011_09_26/2011_09_26_drive_0070_sync 417 r
2011_10_03/2011_10_03_drive_0042_sync 93 r
2011_09_30/2011_09_30_drive_0034_sync 1034 r
2011_09_26/2011_09_26_drive_0032_sync 117 l
2011_09_26/2011_09_26_drive_0039_sync 321 r
2011_09_29/2011_09_29_drive_0004_sync 46 r
2011_09_30/2011_09_30_drive_0028_sync 4007 l
2011_09_30/2011_09_30_drive_0028_sync 1952 l
2011_09_26/2011_09_26_drive_0032_sync 351 r
2011_09_30/2011_09_30_drive_0033_sync 749 r
2011_09_30/2011_09_30_drive_0028_sync 1011 r
2011_09_30/2011_09_30_drive_0033_sync 1392 r
2011_09_26/2011_09_26_drive_0014_sync 302 l
2011_09_30/2011_09_30_drive_0033_sync 1274 l
2011_10_03/2011_10_03_drive_0034_sync 714 r
2011_10_03/2011_10_03_drive_0042_sync 280 l
2011_09_26/2011_09_26_drive_0022_sync 447 l
2011_09_30/2011_09_30_drive_0020_sync 638 l
2011_09_26/2011_09_26_drive_0061_sync 55 l
2011_09_30/2011_09_30_drive_0028_sync 57 l
2011_09_30/2011_09_30_drive_0028_sync 3575 l
2011_09_30/2011_09_30_drive_0028_sync 3058 r
2011_10_03/2011_10_03_drive_0034_sync 2736 l
2011_09_26/2011_09_26_drive_0070_sync 363 r
2011_09_30/2011_09_30_drive_0028_sync 716 l
2011_09_30/2011_09_30_drive_0028_sync 134 r
2011_09_26/2011_09_26_drive_0061_sync 222 r
2011_09_30/2011_09_30_drive_0034_sync 553 r
2011_09_30/2011_09_30_drive_0028_sync 807 l
2011_10_03/2011_10_03_drive_0034_sync 1337 l
2011_09_26/2011_09_26_drive_0070_sync 388 r
2011_10_03/2011_10_03_drive_0042_sync 267 r
2011_09_30/2011_09_30_drive_0028_sync 1584 r
2011_09_30/2011_09_30_drive_0020_sync 350 r
2011_10_03/2011_10_03_drive_0042_sync 42 l
2011_09_26/2011_09_26_drive_0018_sync 245 r
2011_10_03/2011_10_03_drive_0034_sync 1679 l
2011_09_26/2011_09_26_drive_0032_sync 123 r
2011_09_30/2011_09_30_drive_0034_sync 573 r
2011_10_03/2011_10_03_drive_0034_sync 769 l
2011_09_30/2011_09_30_drive_0028_sync 3555 l
2011_10_03/2011_10_03_drive_0034_sync 1634 r
2011_10_03/2011_10_03_drive_0034_sync 2400 l
2011_09_26/2011_09_26_drive_0035_sync 125 r
2011_09_30/2011_09_30_drive_0028_sync 2803 l
2011_09_30/2011_09_30_drive_0033_sync 1020 r
2011_09_26/2011_09_26_drive_0028_sync 7 r
2011_09_30/2011_09_30_drive_0034_sync 363 r
2011_09_30/2011_09_30_drive_0028_sync 2557 r
2011_09_30/2011_09_30_drive_0028_sync 2065 r
2011_10_03/2011_10_03_drive_0034_sync 4549 r
2011_09_26/2011_09_26_drive_0061_sync 566 l
2011_09_26/2011_09_26_drive_0051_sync 418 l
2011_09_26/2011_09_26_drive_0087_sync 616 l
2011_09_30/2011_09_30_drive_0020_sync 28 l
2011_09_26/2011_09_26_drive_0061_sync 187 r
2011_09_30/2011_09_30_drive_0020_sync 389 r
2011_09_30/2011_09_30_drive_0028_sync 4856 l
2011_09_28/2011_09_28_drive_0001_sync 104 l
2011_10_03/2011_10_03_drive_0042_sync 1123 r
2011_09_30/2011_09_30_drive_0028_sync 2043 l
2011_09_30/2011_09_30_drive_0020_sync 220 r
2011_10_03/2011_10_03_drive_0034_sync 224 l
2011_09_30/2011_09_30_drive_0033_sync 1443 l
2011_10_03/2011_10_03_drive_0034_sync 2974 l
2011_09_26/2011_09_26_drive_0087_sync 313 l
2011_09_26/2011_09_26_drive_0028_sync 298 l
2011_10_03/2011_10_03_drive_0034_sync 3338 r
2011_09_30/2011_09_30_drive_0034_sync 999 r
2011_10_03/2011_10_03_drive_0034_sync 3583 l
2011_09_26/2011_09_26_drive_0022_sync 540 r
2011_09_30/2011_09_30_drive_0028_sync 5165 r
2011_09_26/2011_09_26_drive_0014_sync 269 r
2011_09_30/2011_09_30_drive_0028_sync 3535 l
2011_09_30/2011_09_30_drive_0028_sync 28 l
2011_09_26/2011_09_26_drive_0087_sync 315 r
2011_10_03/2011_10_03_drive_0034_sync 4569 l
2011_09_30/2011_09_30_drive_0028_sync 5073 l
2011_09_26/2011_09_26_drive_0039_sync 132 l
2011_09_30/2011_09_30_drive_0028_sync 3703 r
2011_10_03/2011_10_03_drive_0034_sync 2416 l
2011_09_30/2011_09_30_drive_0033_sync 1278 l
2011_09_30/2011_09_30_drive_0020_sync 813 l
2011_10_03/2011_10_03_drive_0034_sync 4216 l
2011_10_03/2011_10_03_drive_0042_sync 1042 l
2011_10_03/2011_10_03_drive_0042_sync 368 l
2011_10_03/2011_10_03_drive_0034_sync 24 r
2011_09_30/2011_09_30_drive_0028_sync 3184 r
2011_09_26/2011_09_26_drive_0019_sync 235 r
2011_10_03/2011_10_03_drive_0042_sync 769 r
2011_09_30/2011_09_30_drive_0028_sync 1038 l
2011_09_30/2011_09_30_drive_0020_sync 371 l
2011_10_03/2011_10_03_drive_0034_sync 4419 r
2011_10_03/2011_10_03_drive_0034_sync 554 l
2011_09_30/2011_09_30_drive_0028_sync 3531 r
2011_10_03/2011_10_03_drive_0034_sync 3333 r
2011_09_28/2011_09_28_drive_0001_sync 69 r
2011_10_03/2011_10_03_drive_0034_sync 2672 r
2011_09_30/2011_09_30_drive_0020_sync 421 r
2011_10_03/2011_10_03_drive_0034_sync 4267 l
2011_09_30/2011_09_30_drive_0028_sync 1766 r
2011_09_30/2011_09_30_drive_0033_sync 1177 r
2011_10_03/2011_10_03_drive_0034_sync 2960 l
2011_09_30/2011_09_30_drive_0033_sync 1009 l
2011_09_26/2011_09_26_drive_0051_sync 109 l
2011_09_30/2011_09_30_drive_0028_sync 4303 r
2011_09_26/2011_09_26_drive_0087_sync 466 r
2011_09_26/2011_09_26_drive_0028_sync 162 r
2011_09_26/2011_09_26_drive_0070_sync 167 r
2011_09_30/2011_09_30_drive_0033_sync 1356 r
2011_09_30/2011_09_30_drive_0034_sync 333 l
2011_09_30/2011_09_30_drive_0028_sync 3107 l
2011_10_03/2011_10_03_drive_0034_sync 1192 r
2011_10_03/2011_10_03_drive_0034_sync 1895 l
2011_09_30/2011_09_30_drive_0028_sync 3257 l
2011_09_26/2011_09_26_drive_0104_sync 111 r
2011_09_26/2011_09_26_drive_0001_sync 10 l
2011_09_26/2011_09_26_drive_0061_sync 77 r
2011_09_30/2011_09_30_drive_0020_sync 814 l
2011_09_26/2011_09_26_drive_0015_sync 114 r
2011_09_30/2011_09_30_drive_0028_sync 1746 r
2011_09_26/2011_09_26_drive_0018_sync 265 r
2011_10_03/2011_10_03_drive_0034_sync 4636 l
2011_09_30/2011_09_30_drive_0033_sync 480 r
2011_10_03/2011_10_03_drive_0034_sync 1901 l
2011_09_30/2011_09_30_drive_0028_sync 925 r
2011_09_30/2011_09_30_drive_0033_sync 986 r
2011_09_30/2011_09_30_drive_0028_sync 4810 l
2011_09_26/2011_09_26_drive_0057_sync 299 l
2011_09_26/2011_09_26_drive_0019_sync 460 l
2011_09_30/2011_09_30_drive_0028_sync 4894 l
2011_10_03/2011_10_03_drive_0034_sync 2013 r
2011_09_26/2011_09_26_drive_0019_sync 40 l
2011_09_30/2011_09_30_drive_0020_sync 599 r
2011_09_26/2011_09_26_drive_0039_sync 207 l
2011_09_30/2011_09_30_drive_0034_sync 161 r
2011_10_03/2011_10_03_drive_0034_sync 3693 r
2011_09_30/2011_09_30_drive_0028_sync 3307 r
2011_09_30/2011_09_30_drive_0028_sync 4026 r
2011_09_30/2011_09_30_drive_0033_sync 1291 r
2011_09_30/2011_09_30_drive_0028_sync 2457 l
2011_10_03/2011_10_03_drive_0034_sync 1497 l
2011_09_30/2011_09_30_drive_0028_sync 949 l
2011_09_30/2011_09_30_drive_0033_sync 1285 l
2011_09_30/2011_09_30_drive_0028_sync 2432 r
2011_10_03/2011_10_03_drive_0034_sync 2967 l
2011_10_03/2011_10_03_drive_0034_sync 1717 r
2011_10_03/2011_10_03_drive_0034_sync 3134 r
2011_10_03/2011_10_03_drive_0042_sync 207 l
2011_09_26/2011_09_26_drive_0087_sync 261 l
2011_09_30/2011_09_30_drive_0028_sync 4590 r
2011_09_26/2011_09_26_drive_0011_sync 47 l
2011_09_26/2011_09_26_drive_0057_sync 350 l
2011_09_30/2011_09_30_drive_0020_sync 681 r
2011_09_30/2011_09_30_drive_0028_sync 4556 l
2011_09_29/2011_09_29_drive_0004_sync 314 r
2011_10_03/2011_10_03_drive_0034_sync 596 l
2011_10_03/2011_10_03_drive_0034_sync 4368 l
2011_09_30/2011_09_30_drive_0028_sync 3076 r
2011_09_30/2011_09_30_drive_0028_sync 2957 r
2011_09_30/2011_09_30_drive_0033_sync 1223 l
2011_10_03/2011_10_03_drive_0034_sync 4322 l
2011_10_03/2011_10_03_drive_0042_sync 153 r
2011_09_30/2011_09_30_drive_0028_sync 19 l
2011_10_03/2011_10_03_drive_0034_sync 2426 r
2011_10_03/2011_10_03_drive_0034_sync 496 l
2011_09_26/2011_09_26_drive_0087_sync 282 l
2011_09_30/2011_09_30_drive_0020_sync 658 l
2011_09_30/2011_09_30_drive_0028_sync 1126 r
2011_09_30/2011_09_30_drive_0028_sync 3411 l
2011_09_30/2011_09_30_drive_0028_sync 1249 r
2011_09_30/2011_09_30_drive_0033_sync 410 l
2011_09_26/2011_09_26_drive_0035_sync 118 r
2011_09_30/2011_09_30_drive_0028_sync 2350 l
2011_09_30/2011_09_30_drive_0028_sync 1231 r
2011_09_26/2011_09_26_drive_0019_sync 123 l
2011_09_30/2011_09_30_drive_0020_sync 251 l
2011_10_03/2011_10_03_drive_0034_sync 4524 r
2011_09_26/2011_09_26_drive_0061_sync 311 r
2011_10_03/2011_10_03_drive_0034_sync 591 r
2011_09_30/2011_09_30_drive_0033_sync 1551 r
2011_09_30/2011_09_30_drive_0028_sync 2276 l
2011_09_26/2011_09_26_drive_0061_sync 155 l
2011_09_26/2011_09_26_drive_0028_sync 387 l
2011_10_03/2011_10_03_drive_0034_sync 4655 r
2011_09_26/2011_09_26_drive_0019_sync 316 r
2011_09_30/2011_09_30_drive_0020_sync 173 l
2011_09_26/2011_09_26_drive_0070_sync 112 r
2011_09_30/2011_09_30_drive_0028_sync 3460 l
2011_09_30/2011_09_30_drive_0028_sync 78 l
2011_10_03/2011_10_03_drive_0034_sync 2102 l
2011_09_26/2011_09_26_drive_0028_sync 243 l
2011_09_26/2011_09_26_drive_0028_sync 354 l
2011_09_30/2011_09_30_drive_0033_sync 1234 l
2011_09_30/2011_09_30_drive_0028_sync 2905 l
2011_09_30/2011_09_30_drive_0028_sync 2497 r
2011_09_30/2011_09_30_drive_0033_sync 399 r
2011_09_30/2011_09_30_drive_0028_sync 649 l
2011_09_26/2011_09_26_drive_0001_sync 40 r
2011_09_30/2011_09_30_drive_0034_sync 230 l
2011_09_26/2011_09_26_drive_0091_sync 261 r
2011_09_30/2011_09_30_drive_0028_sync 3469 r
2011_09_30/2011_09_30_drive_0033_sync 435 r
2011_10_03/2011_10_03_drive_0034_sync 4362 r
2011_09_26/2011_09_26_drive_0032_sync 19 r
2011_09_26/2011_09_26_drive_0070_sync 356 r
2011_10_03/2011_10_03_drive_0034_sync 574 l
2011_09_30/2011_09_30_drive_0033_sync 348 r
2011_09_30/2011_09_30_drive_0020_sync 476 r
2011_10_03/2011_10_03_drive_0034_sync 1196 r
2011_09_30/2011_09_30_drive_0020_sync 431 r
2011_09_30/2011_09_30_drive_0028_sync 590 l
2011_10_03/2011_10_03_drive_0034_sync 2230 r
2011_09_30/2011_09_30_drive_0028_sync 3667 l
2011_09_26/2011_09_26_drive_0022_sync 516 l
2011_09_30/2011_09_30_drive_0034_sync 396 l
2011_09_29/2011_09_29_drive_0004_sync 276 r
2011_10_03/2011_10_03_drive_0034_sync 3058 l
2011_09_26/2011_09_26_drive_0091_sync 265 l
2011_10_03/2011_10_03_drive_0034_sync 667 r
2011_09_26/2011_09_26_drive_0015_sync 227 r
2011_10_03/2011_10_03_drive_0034_sync 3546 r
2011_09_30/2011_09_30_drive_0033_sync 316 l
2011_09_30/2011_09_30_drive_0028_sync 3215 r
2011_09_30/2011_09_30_drive_0028_sync 2114 r
2011_09_26/2011_09_26_drive_0091_sync 173 l
2011_09_30/2011_09_30_drive_0034_sync 179 l
2011_09_26/2011_09_26_drive_0011_sync 48 r
2011_09_30/2011_09_30_drive_0020_sync 833 l
2011_10_03/2011_10_03_drive_0034_sync 4236 r
2011_09_30/2011_09_30_drive_0028_sync 2319 r
2011_10_03/2011_10_03_drive_0034_sync 3742 r
2011_10_03/2011_10_03_drive_0034_sync 1558 l
2011_09_30/2011_09_30_drive_0028_sync 230 r
2011_09_26/2011_09_26_drive_0018_sync 264 l
2011_09_30/2011_09_30_drive_0028_sync 2688 l
2011_10_03/2011_10_03_drive_0042_sync 406 r
2011_09_30/2011_09_30_drive_0033_sync 1363 r
2011_09_26/2011_09_26_drive_0018_sync 252 r
2011_09_26/2011_09_26_drive_0091_sync 243 r
2011_09_26/2011_09_26_drive_0061_sync 157 l
2011_10_03/2011_10_03_drive_0034_sync 1531 r
2011_09_26/2011_09_26_drive_0087_sync 449 l
2011_10_03/2011_10_03_drive_0034_sync 787 l
2011_10_03/2011_10_03_drive_0042_sync 114 r
2011_09_30/2011_09_30_drive_0020_sync 132 r
2011_09_30/2011_09_30_drive_0033_sync 497 r
2011_10_03/2011_10_03_drive_0034_sync 93 r
2011_09_26/2011_09_26_drive_0091_sync 273 l
2011_09_26/2011_09_26_drive_0001_sync 2 l
2011_09_26/2011_09_26_drive_0104_sync 76 l
2011_10_03/2011_10_03_drive_0034_sync 3357 l
2011_09_30/2011_09_30_drive_0028_sync 1253 r
2011_09_30/2011_09_30_drive_0028_sync 592 l
2011_10_03/2011_10_03_drive_0034_sync 2934 l
2011_09_30/2011_09_30_drive_0033_sync 1000 l
2011_09_26/2011_09_26_drive_0051_sync 380 l
2011_10_03/2011_10_03_drive_0034_sync 793 r
2011_10_03/2011_10_03_drive_0034_sync 4018 r
2011_09_26/2011_09_26_drive_0005_sync 123 l
2011_09_30/2011_09_30_drive_0033_sync 225 r
2011_09_30/2011_09_30_drive_0028_sync 2915 l
2011_09_30/2011_09_30_drive_0033_sync 310 l
2011_10_03/2011_10_03_drive_0034_sync 4294 l
2011_09_26/2011_09_26_drive_0061_sync 373 l
2011_09_30/2011_09_30_drive_0033_sync 1475 l
2011_09_26/2011_09_26_drive_0028_sync 69 r
2011_09_30/2011_09_30_drive_0034_sync 295 l
2011_09_30/2011_09_30_drive_0034_sync 1095 r
2011_09_30/2011_09_30_drive_0028_sync 712 r
2011_09_30/2011_09_30_drive_0033_sync 1281 r
2011_10_03/2011_10_03_drive_0034_sync 1723 r
2011_09_30/2011_09_30_drive_0028_sync 1209 l
2011_09_26/2011_09_26_drive_0070_sync 173 l
2011_09_30/2011_09_30_drive_0028_sync 2826 l
2011_09_30/2011_09_30_drive_0028_sync 2375 r
2011_09_30/2011_09_30_drive_0033_sync 62 l
2011_09_30/2011_09_30_drive_0028_sync 2383 r
2011_10_03/2011_10_03_drive_0034_sync 3615 r
2011_09_30/2011_09_30_drive_0034_sync 598 r
2011_10_03/2011_10_03_drive_0042_sync 1078 l
2011_10_03/2011_10_03_drive_0034_sync 3955 r
2011_10_03/2011_10_03_drive_0034_sync 368 r
2011_09_30/2011_09_30_drive_0028_sync 3108 r
2011_09_30/2011_09_30_drive_0034_sync 988 r
2011_09_26/2011_09_26_drive_0039_sync 109 r
2011_09_30/2011_09_30_drive_0033_sync 729 l
2011_09_30/2011_09_30_drive_0028_sync 827 r
2011_10_03/2011_10_03_drive_0034_sync 1771 r
2011_09_26/2011_09_26_drive_0028_sync 76 l
2011_09_30/2011_09_30_drive_0034_sync 351 r
2011_09_26/2011_09_26_drive_0070_sync 43 l
2011_10_03/2011_10_03_drive_0034_sync 2293 l
2011_09_30/2011_09_30_drive_0028_sync 3261 l
2011_10_03/2011_10_03_drive_0034_sync 3246 r
2011_10_03/2011_10_03_drive_0034_sync 1904 l
2011_09_30/2011_09_30_drive_0020_sync 974 r
2011_10_03/2011_10_03_drive_0034_sync 4594 r
2011_09_26/2011_09_26_drive_0028_sync 414 r
2011_09_30/2011_09_30_drive_0028_sync 5139 l
2011_09_26/2011_09_26_drive_0070_sync 197 r
2011_09_30/2011_09_30_drive_0033_sync 816 r
2011_10_03/2011_10_03_drive_0034_sync 1040 l
2011_09_30/2011_09_30_drive_0033_sync 336 r
2011_09_30/2011_09_30_drive_0034_sync 8 r
2011_10_03/2011_10_03_drive_0034_sync 862 r
2011_09_30/2011_09_30_drive_0028_sync 4083 l
2011_10_03/2011_10_03_drive_0034_sync 345 l
2011_10_03/2011_10_03_drive_0034_sync 2851 r
2011_09_26/2011_09_26_drive_0061_sync 84 r
2011_09_26/2011_09_26_drive_0091_sync 88 l
2011_09_30/2011_09_30_drive_0028_sync 1307 r
2011_09_30/2011_09_30_drive_0033_sync 393 l
2011_09_30/2011_09_30_drive_0028_sync 4904 r
2011_09_30/2011_09_30_drive_0028_sync 1357 r
2011_10_03/2011_10_03_drive_0034_sync 2028 l
2011_09_30/2011_09_30_drive_0028_sync 3202 r
2011_10_03/2011_10_03_drive_0034_sync 986 l
2011_09_30/2011_09_30_drive_0033_sync 946 l
2011_09_26/2011_09_26_drive_0022_sync 133 l
2011_09_26/2011_09_26_drive_0087_sync 142 r
2011_09_26/2011_09_26_drive_0028_sync 298 r
2011_09_30/2011_09_30_drive_0028_sync 3795 l
2011_09_30/2011_09_30_drive_0028_sync 1634 l
2011_10_03/2011_10_03_drive_0034_sync 4384 l
2011_10_03/2011_10_03_drive_0034_sync 1975 r
2011_10_03/2011_10_03_drive_0034_sync 3359 l
2011_09_26/2011_09_26_drive_0005_sync 10 r
2011_10_03/2011_10_03_drive_0034_sync 4652 r
2011_09_26/2011_09_26_drive_0070_sync 376 l
2011_09_30/2011_09_30_drive_0033_sync 700 l
2011_10_03/2011_10_03_drive_0034_sync 4580 r
2011_09_26/2011_09_26_drive_0061_sync 695 r
2011_10_03/2011_10_03_drive_0034_sync 336 r
2011_09_29/2011_09_29_drive_0004_sync 219 l
2011_09_26/2011_09_26_drive_0061_sync 78 r
2011_09_26/2011_09_26_drive_0001_sync 21 r
2011_10_03/2011_10_03_drive_0042_sync 598 l
2011_09_30/2011_09_30_drive_0033_sync 1306 r
2011_10_03/2011_10_03_drive_0042_sync 1059 l
2011_10_03/2011_10_03_drive_0034_sync 1919 r
2011_09_26/2011_09_26_drive_0104_sync 101 l
2011_10_03/2011_10_03_drive_0034_sync 2390 l
2011_09_26/2011_09_26_drive_0005_sync 22 r
2011_10_03/2011_10_03_drive_0034_sync 1087 r
2011_10_03/2011_10_03_drive_0034_sync 4099 r
2011_10_03/2011_10_03_drive_0034_sync 2162 r
2011_10_03/2011_10_03_drive_0034_sync 4541 r
2011_09_30/2011_09_30_drive_0034_sync 111 r
2011_09_26/2011_09_26_drive_0087_sync 195 l
2011_09_30/2011_09_30_drive_0028_sync 333 r
2011_09_30/2011_09_30_drive_0028_sync 402 l
2011_09_30/2011_09_30_drive_0028_sync 2680 l
2011_10_03/2011_10_03_drive_0034_sync 2765 l
2011_09_30/2011_09_30_drive_0028_sync 3958 l
2011_09_26/2011_09_26_drive_0091_sync 138 l
2011_09_30/2011_09_30_drive_0033_sync 966 l
2011_09_26/2011_09_26_drive_0039_sync 295 l
2011_10_03/2011_10_03_drive_0034_sync 3187 r
2011_09_26/2011_09_26_drive_0022_sync 568 l
2011_09_26/2011_09_26_drive_0061_sync 147 l
2011_10_03/2011_10_03_drive_0034_sync 2502 r
2011_09_30/2011_09_30_drive_0034_sync 956 r
2011_09_30/2011_09_30_drive_0020_sync 6 l
2011_09_26/2011_09_26_drive_0087_sync 392 l
2011_09_29/2011_09_29_drive_0004_sync 312 r
2011_09_30/2011_09_30_drive_0034_sync 756 r
2011_10_03/2011_10_03_drive_0034_sync 607 l
2011_09_26/2011_09_26_drive_0087_sync 592 r
2011_10_03/2011_10_03_drive_0034_sync 3707 r
2011_10_03/2011_10_03_drive_0042_sync 213 r
2011_10_03/2011_10_03_drive_0034_sync 2169 r
2011_09_30/2011_09_30_drive_0028_sync 796 r
2011_10_03/2011_10_03_drive_0034_sync 2863 r
2011_10_03/2011_10_03_drive_0034_sync 3602 l
2011_10_03/2011_10_03_drive_0034_sync 520 l
2011_10_03/2011_10_03_drive_0034_sync 2466 r
2011_09_26/2011_09_26_drive_0032_sync 276 r
2011_09_30/2011_09_30_drive_0033_sync 1536 r
2011_09_26/2011_09_26_drive_0014_sync 31 l
2011_09_30/2011_09_30_drive_0033_sync 313 r
2011_09_30/2011_09_30_drive_0028_sync 1853 l
2011_09_26/2011_09_26_drive_0087_sync 710 r
2011_09_26/2011_09_26_drive_0019_sync 62 l
2011_09_30/2011_09_30_drive_0034_sync 231 r
2011_09_30/2011_09_30_drive_0028_sync 1060 l
2011_09_30/2011_09_30_drive_0028_sync 365 r
2011_09_26/2011_09_26_drive_0070_sync 231 l
2011_09_26/2011_09_26_drive_0015_sync 280 l
[truncated: 1,362,083 more chars]
