# Supplementary material for: Online supervised attention-based recurrent depth estimation from monocular video
Source: PeerJ Comput Sci. 2020 Nov 23;6:e317. doi: 10.7717/peerj-cs.317 (PMC7924529; doi:10.7717/peerj-cs.317)
Supplement: Supplemental Information 1 [file peerj-cs-06-317-s001.zip › rnn_attention/splits/train_sequences.txt]

2011_09_26/2011_09_26_drive_0057_sync
2011_09_26/2011_09_26_drive_0014_sync
2011_09_30/2011_09_30_drive_0028_sync
2011_09_30/2011_09_30_drive_0033_sync
2011_09_26/2011_09_26_drive_0005_sync
2011_09_26/2011_09_26_drive_0019_sync
2011_09_26/2011_09_26_drive_0087_sync
2011_09_26/2011_09_26_drive_0018_sync
2011_09_26/2011_09_26_drive_0017_sync
2011_09_26/2011_09_26_drive_0091_sync
2011_09_30/2011_09_30_drive_0020_sync
2011_10_03/2011_10_03_drive_0034_sync
2011_09_26/2011_09_26_drive_0022_sync
2011_09_26/2011_09_26_drive_0079_sync
2011_09_26/2011_09_26_drive_0001_sync
2011_09_26/2011_09_26_drive_0061_sync
2011_09_26/2011_09_26_drive_0051_sync
2011_09_26/2011_09_26_drive_0039_sync
2011_09_26/2011_09_26_drive_0095_sync
2011_09_26/2011_09_26_drive_0070_sync
2011_09_30/2011_09_30_drive_0034_sync
2011_09_26/2011_09_26_drive_0035_sync
2011_09_26/2011_09_26_drive_0028_sync
2011_09_26/2011_09_26_drive_0113_sync
2011_09_26/2011_09_26_drive_0032_sync
2011_09_29/2011_09_29_drive_0004_sync
2011_09_29/2011_09_29_drive_0026_sync
