# Supplementary material for: Online supervised attention-based recurrent depth estimation from monocular video
Source: PeerJ Comput Sci. 2020 Nov 23;6:e317. doi: 10.7717/peerj-cs.317 (PMC7924529; doi:10.7717/peerj-cs.317)
Supplement: Supplemental Information 1 [file peerj-cs-06-317-s001.zip › rnn_attention/splits/val_sequences.txt]

2011_09_26/2011_09_26_drive_0011_sync
2011_09_26/2011_09_26_drive_0015_sync
2011_09_26/2011_09_26_drive_0104_sync
2011_09_28/2011_09_28_drive_0001_sync
2011_10_03/2011_10_03_drive_0042_sync
