# Supplementary material for: Online supervised attention-based recurrent depth estimation from monocular video
Source: PeerJ Comput Sci. 2020 Nov 23;6:e317. doi: 10.7717/peerj-cs.317 (PMC7924529; doi:10.7717/peerj-cs.317)
Supplement: Supplemental Information 1 [file peerj-cs-06-317-s001.zip › rnn_attention/testing.ipynb]

# %% [code]
import numpy as np
import os
import random
import sys
from tqdm import tqdm
from tqdm.auto import trange
from time import sleep
import yaml
import torch
import torch.nn as nn
from torch.utils.data import DataLoader
import torch.nn.functional as F

# %% [code]
import PIL.Image as pil
import torch
from torchvision import transforms
import time

# %% [code]
from models.encoder import ResnetEncoder
from models.decoder import DepthDecoder_v1
from models.rnn import ConvLSTMModel_v1, ConvGRUModel_v1, ConvGRUModel_v2, ConvLSTMModel_v2

from data_load import KITTIDataset_v1, KITTIDataset_v2, KITTIDataset_v3

from utils import disp_to_depth, transform_depth, MetricAggregator, sort_test_seq_func
from utils import get_context_vector
from PIL import Image
from kitti_utils import generate_depth_map
import skimage
import matplotlib as mpl
import matplotlib.pyplot as plt
import matplotlib.cm as cm

# %% [code]
device = 'cuda'
config = yaml.load(open('config/config_rnn.yaml', "r"), Loader = yaml.FullLoader)
kitti_path=  'D:\\Datasets\\kitti\\kitti_data\\'

# %% [code]
# with open(config['test_filepath'], 'r') as f:
#     test_filenames = f.read().splitlines()

# #val_dataset = KITTIDataset_v2(config, test_filenames, False) 

# %% [code]
def pil_loader(path):
    with open(path, 'rb') as f:
        with Image.open(f) as img:
            return img.convert('RGB')

def get_image_path(data_path, frame_index, sequence_name, side):

    scene_date, scene_name = sequence_name.split('/')
    f_str = "{:010d}.jpg".format(frame_index)

    image_path = os.path.join(
        data_path, 
        scene_date, 
        scene_name, 
        "image_0{}".format(side), 
        "data", 
        f_str)

    return image_path

def get_color(image_path):
    color = pil_loader(image_path)
    color = color.resize((config['width'], config['height']))

    return np.asarray(color)

def get_depth(data_path, frame_index, sequence_name):

    scene_date, scene_name = sequence_name.split('/')

    calib_path = os.path.join(data_path, scene_date)
    filename = "{:010d}.bin".format(frame_index)

    velo_filename = os.path.join(
        data_path,
        scene_date,
        scene_name,
        "velodyne_points/data",
        filename)

    depth_gt = generate_depth_map(calib_path, velo_filename)
    depth_gt = skimage.transform.resize(
        depth_gt, (1242, 375)[::-1], order=0, preserve_range=True, mode='constant')

    return depth_gt
        
def get_rgb_depth(data_path, filename):

    sequence_name, frame_index, side = filename.split()
    frame_index = int(frame_index)

    frame_fname = get_image_path(data_path, frame_index, sequence_name, {'l':2,'r':3}[side])

    rgb = get_color(frame_fname)

    rgb = np.transpose(rgb, (2, 0, 1))

    rgb = torch.tensor(rgb).float()

    depth = get_depth(data_path, frame_index, sequence_name)

    depth = torch.tensor(depth).unsqueeze(0).float()

    return (rgb, depth)

# %% [markdown]
__creating datasets/dataloaders__

# %% [code]
# dim_dict = {
#     'input_dim':512,
#     'height': 6,
#     'width':20,
#     'hidden_dim_1':256,
#     'hidden_dim_2':256
# }

# %% [markdown]
__testing inference queue__

# %% [code]
# img_dict = {
#     "img1": '2011_09_26/2011_09_26_drive_0002_sync 0000000003 l',
#     "img2": '2011_09_26/2011_09_26_drive_0002_sync 0000000039 l',
#     "img3": '2011_09_26/2011_09_26_drive_0013_sync 0000000120 l',
#     "img4": '2011_09_26/2011_09_26_drive_0029_sync 0000000380 l',
#     "img5": '2011_09_26/2011_09_26_drive_0036_sync 0000000096 l'
# }

# %% [code]
# q = get_rgb_depth(kitti_path, img_dict['img1'])

# %% [code]
# # exp 1
# baseline_encoder_path = "nn_checkpoints/best_enc_dec/encoder_model_11.pth"
# baseline_decoder_path = "nn_checkpoints/best_enc_dec/decoder_model_11.pth"

# %% [code]
# # exp 4
# baseline_encoder_path = "nn_checkpoints/gru_v6_30epochs/run_gru_v6_elu_30epochs_pretrained_enc_dec_2020-05-24_00-30-35/encoder_model_8.pth"
# baseline_decoder_path = "nn_checkpoints/gru_v6_30epochs/run_gru_v6_elu_30epochs_pretrained_enc_dec_2020-05-24_00-30-35/decoder_model_8.pth"
# clstm_path = "nn_checkpoints/gru_v6_30epochs/run_gru_v6_elu_30epochs_pretrained_enc_dec_2020-05-24_00-30-35/clstm_model_8.pth"

# %% [code]
def process_depth(img, cmap='magma'):
    vmax = np.percentile(img, 95)
    normalizer = mpl.colors.Normalize(vmin=img.min(), vmax=vmax)
    mapper = cm.ScalarMappable(norm=normalizer, cmap=cmap)
    colormapped_im = (mapper.to_rgba(img)[:, :, :3] * 255).astype(np.uint8)
    return colormapped_im

def disp_to_depth(disp, min_depth=0.1, max_depth=100.0):

    min_disp = 1 / max_depth
    max_disp = 1 / min_depth
    scaled_disp = min_disp + (max_disp - min_disp) * disp
    depth = 1 / scaled_disp
    return scaled_disp, depth

# %% [code]
encoder = ResnetEncoder(18, True)
#loaded_dict_enc = torch.load(baseline_encoder_path, map_location=device)
#filtered_dict_enc = {k: v for k, v in loaded_dict_enc.items() if k in encoder.state_dict()}
#encoder.load_state_dict(filtered_dict_enc)
encoder = encoder.to(device)

decoder = DepthDecoder_v1(num_ch_enc=encoder.num_ch_enc)
# load state dicts for decoder 
#loaded_dict = torch.load(baseline_decoder_path, map_location=device)
#decoder.load_state_dict(loaded_dict)
decoder = decoder.to(device)

encoder.eval()
decoder.eval()

# %% [code]
dim_dict_rnn = {
    'input_dim':512,
    'height': 6,
    'width':20,
    'hidden_dim_1':512,
    'hidden_dim_2':512
}
dim_dict_att = {
    'input_dim':512,
    'height': 6,
    'width':20,
    'hidden_dim_1':256,
    'hidden_dim_2':256
}

# %% [code]
# gru
cgru = ConvGRUModel_v1(dim_dict_rnn, (3,3), True, device)  
cgru = cgru.to(device)

# %% [code]
# gru + att

cgru_att = ConvGRUModel_v2(dim_dict_att, (3,3), True, device)  
cgru_att = cgru_att.to(device)

# %% [code]
# lstm
clstm_model = ConvLSTMModel_v1(dim_dict_rnn, (3,3), True, device)
clstm_model = clstm_model.to(device)

# %% [code]
# lstm + att
clstm_model_att = ConvLSTMModel_v2(dim_dict_att, (3,3), True, device)
clstm_model_att = clstm_model_att.to(device)

# %% [code]
def baseline_eval(kitti_path, encoder, decoder, img_dict, folder_name='baseline_exp1', device='cuda'):
    encoder.eval()
    decoder.eval()
    exp_artifacts_path = 'figures/{}'.format(folder_name)
    if not os.path.exists(exp_artifacts_path):
        os.makedirs(exp_artifacts_path)
    with torch.no_grad():
        for img_name, img_filepath in img_dict.items():
            img, depth_gt = get_rgb_depth(kitti_path,img_filepath)
            input_image = img.to(device)
            depth_gt = depth_gt.to(device)
            features = encoder(input_image.unsqueeze(0))
            disp = decoder(features)
            
            disp = torch.nn.functional.interpolate(disp, (375, 1242), mode="bilinear", align_corners=False)
            
            # transform disp to depth
            # scaled_disp, depth_pred = disp_to_depth(disp)

            img = img.detach().cpu().numpy().astype(np.uint8)
            
            depth = disp.detach().squeeze().cpu().numpy()
            #depth = scaled_disp.detach().squeeze().cpu().numpy()
            #depth = depth_pred.detach().squeeze().cpu().numpy()
            depth = process_depth(depth)
            
            depth_gt = depth_gt.squeeze().cpu().numpy()
            depth_gt = process_depth(depth_gt)

            Image.fromarray(np.transpose(img, (1, 2, 0))).save('figures/{}/{}.png'.format(folder_name, img_name))
            #print(depth.shape, depth_gt.shape)
            Image.fromarray(depth).save('figures/{}/depth_{}.png'.format(folder_name, img_name))
            Image.fromarray(depth_gt).save('figures/{}/true_depth_{}.png'.format(folder_name, img_name))

# %% [code]
# filename = img_dict['img1']

# sequence_name, frame_index, side = filename.split()
# frame_index = int(frame_index)

# image_path = get_image_path(kitti_path, frame_index, sequence_name, {'l':2,'r':3}[side])
# print(image_path)

# %% [code]
# input_image = pil.open(image_path).convert('RGB')
# original_width, original_height = input_image.size

# feed_height = 192
# feed_width = 640
# input_image_resized = input_image.resize((feed_width, feed_height), pil.LANCZOS)

# input_image_pytorch = transforms.ToTensor()(input_image_resized).unsqueeze(0).to(device)

# %% [code]
# with torch.no_grad():
#     features = encoder(input_image_pytorch)
#     disp = decoder(features)

# %% [code]
# disp_resized = torch.nn.functional.interpolate(disp,
#     (original_height, original_width), mode="bilinear", align_corners=False)

# # Saving colormapped depth image
# disp_resized_np = disp_resized.squeeze().cpu().numpy()
# vmax = np.percentile(disp_resized_np, 95)

# plt.figure(figsize=(10, 10))
# plt.subplot(211)
# plt.imshow(input_image)
# plt.title("Input", fontsize=22)
# plt.axis('off')

# plt.subplot(212)
# plt.imshow(disp_resized_np, cmap='magma', vmax=vmax)
# plt.title("Disparity prediction", fontsize=22)
# plt.axis('off');

# %% [code]
#baseline_eval(kitti_path, encoder, decoder, img_dict)

# %% [code]
with open(config['test_filepath'], 'r') as f:
    test_filenames = f.read().splitlines()

# create test frame dict
test_frames_dict = sort_test_seq_func(test_filenames) 

# %% [code]
sequence_name = '2011_09_26/2011_09_26_drive_0002_sync'
frame_list = test_frames_dict[sequence_name]
dataset = KITTIDataset_v3(config, frame_list, sequence_name)

# %% [markdown]
# BASELINE

# %% [code]
%%time

full_time_arr = []
full_fps_arr = []

for i in trange(50):
    
    time_arr = []
    
    with torch.no_grad():

        for i in range(len(dataset)):

            frame_idx, rgb, depth_gt = dataset[i]
            rgb = rgb.to(config['device'])

            start = time.time()

            feature_arr = encoder(rgb)                    
            output = decoder(feature_arr)

            time_arr.append(time.time()- start)

    avg_time_frame = np.mean(time_arr)
    fps = 1 / avg_time_frame
    full_time_arr.append(np.round(avg_time_frame*1000, 2))
    full_fps_arr.append(np.round(fps, 2))
    

print('Time for one frame, mean: {:.1f}, std: {:.1f}, FPS, mean: {:.1f}, std: {:.1f}'.format(
    np.mean(full_time_arr), 2*np.std(full_time_arr), np.mean(full_fps_arr), 2*np.std(full_fps_arr))
)

# %% [markdown]
# BASELINE RESULT
Time for one frame, mean: 14.2, std: 0.7, FPS, mean: 70.4, std: 3.5

# %% [markdown]
# GRU

# %% [code]
%%time

full_time_arr = []
full_fps_arr = []

for i in trange(50):
    
    time_arr = []
    
    with torch.no_grad():

        hidden_state_1 = cgru.h0_layer1

        for i in range(len(dataset)):

            frame_idx, rgb, depth_gt = dataset[i]
            rgb = rgb.to(config['device'])
            
            start = time.time()
            
            feature_arr = encoder(rgb)                    

            new_hidden_state_1 = cgru(feature_arr[-1], hidden_state_1)          
            
            disp = decoder(feature_arr[:-1] + [new_hidden_state_1])
            
            time_arr.append(time.time() - start)

            hidden_state_1 = new_hidden_state_1
            
    avg_time_frame = np.mean(time_arr)
    fps = 1 / avg_time_frame
    full_time_arr.append(np.round(avg_time_frame*1000, 2))
    full_fps_arr.append(np.round(fps, 2))
    

print('Time for one frame, mean: {:.1f}, std: {:.1f}, FPS, mean: {:.1f}, std: {:.1f}'.format(
    np.mean(full_time_arr), 2*np.std(full_time_arr), np.mean(full_fps_arr), 2*np.std(full_fps_arr))
)

# %% [markdown]
# Results
Time for one frame, mean: 15.7, std: 1.6, FPS, mean: 64.0, std: 6.4

# %% [markdown]
# GRU + ATTENTION

# %% [code]
%%time

full_time_arr = []
full_fps_arr = []

for i in trange(50):
    
    time_arr = []
    
    with torch.no_grad():

        hidden_state_1 = cgru_att.h0_layer1
        hidden_state_2 = cgru_att.h0_layer2

        for i in range(len(dataset)):

            frame_idx, rgb, depth_gt = dataset[i]
            rgb = rgb.to(config['device'])
            
            start = time.time()
            
            feature_arr = encoder(rgb)                    

            new_hidden_state_1, new_hidden_state_2 = cgru_att(feature_arr[-1], hidden_state_1, hidden_state_2)          
            
            if i == 0:
                prev_states_1 = [new_hidden_state_1.view(1, -1)]*config['att_n_mask']
                prev_states_2 = [new_hidden_state_2.view(1, -1)]*config['att_n_mask']

            l2_shape = new_hidden_state_2.shape

            context_vector = get_context_vector(new_hidden_state_1, prev_states_1, prev_states_2, l2_shape)

            output = torch.cat((new_hidden_state_2, context_vector), 1)
            disp = decoder(feature_arr[:-1] + [output])
            
            time_arr.append(time.time() - start)


            hidden_state_1, hidden_state_2 = new_hidden_state_1, new_hidden_state_2

            if i > 0:
                prev_states_1.pop(0)
                prev_states_2.pop(0)
                prev_states_1.append(new_hidden_state_1.view(1, -1))
                prev_states_2.append(new_hidden_state_2.view(1, -1))

    avg_time_frame = np.mean(time_arr)
    fps = 1 / avg_time_frame
    full_time_arr.append(np.round(avg_time_frame*1000, 2))
    full_fps_arr.append(np.round(fps, 2))
    

print('Time for one frame, mean: {:.1f}, std: {:.1f}, FPS, mean: {:.1f}, std: {:.1f}'.format(
    np.mean(full_time_arr), 2*np.std(full_time_arr), np.mean(full_fps_arr), 2*np.std(full_fps_arr))
)

# %% [markdown]
# Results
Time for one frame, mean: 17.4, std: 2.3, FPS, mean: 57.5, std: 6.2

# %% [markdown]
# LSTM 

# %% [code]
%%time

full_time_arr = []
full_fps_arr = []

for i in trange(50):
    
    time_arr = []
    
    with torch.no_grad():

        hidden_state_1 = (clstm_model.h0_layer1, clstm_model.c0_layer1)

        for i in range(len(dataset)):

            frame_idx, rgb, depth_gt = dataset[i]
            rgb = rgb.to(config['device'])
            
            start = time.time()
            
            feature_arr = encoder(rgb)                    

            new_hidden_state_1 = clstm_model(feature_arr[-1], hidden_state_1)          
            
            disp = decoder(feature_arr[:-1] + [new_hidden_state_1[0]])
            
            time_arr.append(time.time() - start)

            hidden_state_1 = new_hidden_state_1
            
    avg_time_frame = np.mean(time_arr)
    fps = 1 / avg_time_frame
    full_time_arr.append(np.round(avg_time_frame*1000, 2))
    full_fps_arr.append(np.round(fps, 2))
    

print('Time for one frame, mean: {:.1f}, std: {:.1f}, FPS, mean: {:.1f}, std: {:.1f}'.format(
    np.mean(full_time_arr), 2*np.std(full_time_arr), np.mean(full_fps_arr), 2*np.std(full_fps_arr))
)

# %% [markdown]
# RESULTS
Time for one frame, mean: 15.3, std: 1.2, FPS, mean: 65.7, std: 4.9

# %% [markdown]
# LSTM + ATTENTION

# %% [code]
%%time

full_time_arr = []
full_fps_arr = []

for i in trange(50):
    
    time_arr = []
    
    with torch.no_grad():

        hidden_state_1 = (clstm_model_att.h0_layer1, clstm_model_att.c0_layer1)
        hidden_state_2 = (clstm_model_att.h0_layer2, clstm_model_att.c0_layer2)

        for i in range(len(dataset)):

            frame_idx, rgb, depth_gt = dataset[i]
            rgb = rgb.to(config['device'])
            
            start = time.time()
            
            feature_arr = encoder(rgb)                    

            new_hidden_state_1, new_hidden_state_2 = clstm_model_att(feature_arr[-1], hidden_state_1, hidden_state_2)          
            
            if i == 0:
                prev_states_1 = [new_hidden_state_1[0].view(1, -1)]*config['att_n_mask']
                prev_states_2 = [new_hidden_state_2[0].view(1, -1)]*config['att_n_mask']

            l2_shape = new_hidden_state_2[0].shape

            context_vector = get_context_vector(new_hidden_state_1[0], prev_states_1, prev_states_2, l2_shape)

            output = torch.cat((new_hidden_state_2[0], context_vector), 1)
            disp = decoder(feature_arr[:-1] + [output])
            
            time_arr.append(time.time() - start)


            hidden_state_1, hidden_state_2 = new_hidden_state_1, new_hidden_state_2

            if i > 0:
                prev_states_1.pop(0)
                prev_states_2.pop(0)
                prev_states_1.append(new_hidden_state_1[0].view(1, -1))
                prev_states_2.append(new_hidden_state_2[0].view(1, -1))

    avg_time_frame = np.mean(time_arr)
    fps = 1 / avg_time_frame
    full_time_arr.append(np.round(avg_time_frame*1000, 2))
    full_fps_arr.append(np.round(fps, 2))
    

print('Time for one frame, mean: {:.1f}, std: {:.1f}, FPS, mean: {:.1f}, std: {:.1f}'.format(
    np.mean(full_time_arr), 2*np.std(full_time_arr), np.mean(full_fps_arr), 2*np.std(full_fps_arr))
)

# %% [markdown]
__RESULTS__
Time for one frame, mean: 17.1, std: 1.4, FPS, mean: 58.6, std: 4.8

# %% [markdown]
# DORN

# %% [code]
# add to path
dorn_repo_path = "C:/Development/Python/Files/HSE/Diplom/repositories/DORN_pytorch"
sys.path.append(dorn_repo_path)

# %% [code]
#initialize dorn
from dorn.models.dorn import DepthPredModel

# %% [code]
dorn_model = DepthPredModel(pretrained=False)
dorn_model.training = False
dorn_model.eval()
dorn_model = dorn_model.to(device)

# %% [code]
%%time
time_arr = []

with torch.no_grad():

    for i in trange(150):
        start = time.time()
        test_tensor = torch.rand(1,3, 385, 513).to(device)
        test_depth = dorn_model(test_tensor)
        time_arr.append(time.time()- start)

avg_time_frame = np.mean(time_arr)
fps_arr = 1 / np.array(time_arr)

print('Time for one frame, mean: {:.1f}, std: {:.1f}, FPS, mean: {:.1f}, std: {:.1f}'.format(
    avg_time_frame, 2*np.std(time_arr), np.mean(fps_arr), 2*np.std(fps_arr))
)

# %% [code]
#time_arr

# %% [code]
# avg_time_frame = np.mean(time_arr)
# fps_arr = 1 / np.array(time_arr)

# print('Time for one frame, mean: {:.1f}, std: {:.1f}, FPS, mean: {:.1f}, std: {:.1f}'.format(
#     avg_time_frame, 2*np.std(time_arr), np.mean(fps_arr), 2*np.std(fps_arr))
# )

# %% [markdown]
__RESULTS__
Time for one frame, mean: 68.5, std: 2.4, FPS, mean: 14.5, std: 0.8

# %% [code]
%%time

full_time_arr = []
full_fps_arr = []

for i in trange(50):
    
    time_arr = []
    
    with torch.no_grad():

        for i in range(len(dataset)):

            #frame_idx, rgb, depth_gt = dataset[i]
            test_tensor = torch.rand(1,3, 385, 513).to(device)
            #rgb = rgb.to(config['device'])

            start = time.time()
            
            # DORN PART
            result_dict = dorn_model(test_tensor)
            
            time_arr.append(time.time()- start)

    avg_time_frame = np.mean(time_arr)
    fps = 1 / avg_time_frame
    full_time_arr.append(np.round(avg_time_frame*1000, 2))
    full_fps_arr.append(np.round(fps, 2))
    

print('Time for one frame, mean: {:.1f}, std: {:.1f}, FPS, mean: {:.1f}, std: {:.1f}'.format(
    np.mean(full_time_arr), 2*np.std(full_time_arr), np.mean(full_fps_arr), 2*np.std(full_fps_arr))
)

# %% [code]
